# Supplementary material for: Expression and Display of Glycoengineered Antibodies and Antibody Fragments with an Engineered Yeast Strain
Source: Antibodies (Basel). 2021 Sep 29;10(4):38. doi: 10.3390/antib10040038 (PMC8544235; doi:10.3390/antib10040038)
Supplement: Supplementary file 1 [file antibodies-10-00038-s001.zip]

Archive with 2 entries (2 files):
- Supplement_092121.pdf
- Supplement_MS_table.xlsx
