# Supplementary material for: Expression and Display of Glycoengineered Antibodies and Antibody Fragments with an Engineered Yeast Strain
Source: Antibodies (Basel). 2021 Sep 29;10(4):38. doi: 10.3390/antib10040038 (PMC8544235; doi:10.3390/antib10040038)
Supplement: Supplementary file 1 [file antibodies-10-00038-s001.zip › Supplement_MS_table.xlsx]

## Sheet: Summary
Summary:
	1) Input data file: E:\data\barb\awb\2021_02_19_CD16a-RTX-ND\Adam_sample_7_2uL_18Jan21.raw
	2) Protein database: E:\data\barb\awb\RTX-app8lc_app8hc_sequences.fasta.txt
	3) Parameter file: E:\data\barb\awb\2021_02_19_CD16a-RTX-ND\AWB_083021\Sample7_2uL_run2\objs\params.prf
	4) Date/Time: August 30, 2021 4:32:12 PM EDT
	5) RunTime: 4 minutes, 36 seconds; on 16 cores
Summary Statistics:
	1) Reporting 2 forward and 0 reverse proteins
	2) 425 unique forward peptides
	3) 2785 spectra matched to forward peptides
	4) Estimated spectrum-level FDR on true proteins is 0.0%
Recorded protein search configuration:
Num	Rule	Value
0	Protein database	E:\data\barb\awb\RTX-app8lc_app8hc_sequences.fasta.txt
1	Spectrum-level FDR	Auto cut
2	Cleavage residues	KR
3	Digest cutter	C-terminal cutter
4	Peptide termini	Non specific
5	Maximum number of missed cleavages	Any missed cleavages (-1)
6	Precursor tolerance	3.0 ppm
7	Fragment tolerance	frag:qtof_hcd 20.0 ppm
8	Fragment tolerance version	2
9	Charges applied to charge-unassigned spectra:	1,2,3
10	Precursor mass max	6000.0
11	N-glycan search	None
12	O-glycan search	None
13	Off by x isotopes	-2,-1,0,+1,+2
14	Contaminants added	false
15	Decoys added	false
16	%Additional parameters:
17	Disulfide Enable	false
18	Trisulfide Enable	false
19	DSS Crosslink Enable	false
20	Custom Crosslink Enable	false
21	Wildcard Enable	0
22	Combyne cut off score	Auto
23	Protein FDR cutoff	1%
24	Focused DB created	false
25	Export mzIdentML	false
26	Score version	2
27	precursor_assignment_flags	2
28	po_NumberMonosReturn	10
29	Lock mass list	None
30	do_quick_rejects	0
31	%Modification searches:
32	common_modifications_max	2
33	rare_modifications_max	1
34	%Fixed and variable modifications:
35	Carbamidomethyl / +57.021464 @ C | fixed
36	Deamidated / +0.984016 @ N | common1
37	% Custom modification text below
38	%Glycan modifications:
39	[file:///C:\Program Files\ProteinMetrics\PMI-Suite\Tools\Byonic\data\GlycanDatabases\N-glycan 132 human.txt] @ NGlycan | common1
40	[file:///C:\Program Files\ProteinMetrics\PMI-Suite\Tools\Byonic\data\GlycanDatabases\N-glycan 182 human no multiple fucose.txt] @ NGlycan | common1
41	[file:///C:\Program Files\ProteinMetrics\PMI-Suite\Tools\Byonic\data\GlycanDatabases\N-glycan 47 rhEPO.txt] @ NGlycan | common1
42	[file:///C:\Program Files\ProteinMetrics\PMI-Suite\Tools\Byonic\data\GlycanDatabases\N-glycan 57 human plasma.txt] @ NGlycan | common1
43	% Custom modification text below
44	Show all N-glycopeptides	0
45	%Addition parameters:
46	Product Version	PMI-Byonic-Com:v3.9.6
47	Registered to	Lance Wells CCRC, UGA

## Sheet: Spectra
Query #:z	Protein Rank	Peptide < ProteinMetrics Confidential >	Glycans NHFAGNa	Modification Type(s)	Observed m/z	z	Observed (M+H)	Calc. mass (M+H)	Off-by-x error	Mass error (ppm)	Starting position	Cleavage	Score	Delta	Delta Mod	|Log Prob|	# of unique peptides	Protein Name	Protein DB number	Comment	Scan #	Scan Time
01761:2	1	F.AASSALAAR.K			409.23	2	817.453	817.453	0	0.2	13	NRagged	7.27	7.27	7.27	0.97	275	> RTX_app8_HC	1	adam_sample_7_2ul_18jan21.3065.3065.2	controllerType=0 controllerNumber=1 scan=3065	13.3281
01233:2	1	R.KPVNTTT.E			380.714	2	760.42	760.42	0	0.3	22	CRagged	32.05	32.05	32.05	0.56	275	> RTX_app8_HC	1	adam_sample_7_2ul_18jan21.2666.2666.2	controllerType=0 controllerNumber=1 scan=2666	11.9875
01389:2	1	R.KPVNTTT.E			380.713	2	760.419	760.42	0	-0.5	22	CRagged	58.59	58.59	58.59	0.41	275	> RTX_app8_HC	1	adam_sample_7_2ul_18jan21.2789.2789.2	controllerType=0 controllerNumber=1 scan=2789	12.3953
03470:1	1	K.PVN.T			329.184	1	329.184	329.182	0	5.9	23	CRagged	7.77	7.77	7.77	0.01	275	> RTX_app8_HC	1	adam_sample_7_2ul_18jan21.4594.4594.2	controllerType=0 controllerNumber=1 scan=4594	18.3969
02217:2	1	K.PVN[+1095.397].T	HexNAc(3)Hex(3)	N[+1095]	712.793	2	1424.58	1424.58	0	0.9	23	CRagged	2.35	2.35	2.35	0.05	275	> RTX_app8_HC	1	adam_sample_7_2ul_18jan21.3481.3481.2	controllerType=0 controllerNumber=1 scan=3481	14.7766
02058:2	1	K.PVN[+1095.397].T	HexNAc(3)Hex(3)	N[+1095]	712.794	2	1424.58	1424.58	0	1.3	23	CRagged	12.24	12.24	12.24	0.02	275	> RTX_app8_HC	1	adam_sample_7_2ul_18jan21.3326.3326.2	controllerType=0 controllerNumber=1 scan=3326	14.2425
00368:2	1	T.TIASIAAK.E			387.74	2	774.472	774.472	0	-0.2	71	NRagged	204.17	204.17	204.17	4.52	275	> RTX_app8_HC	1	adam_sample_7_2ul_18jan21.1867.1867.2	controllerType=0 controllerNumber=1 scan=1867	9.2132
00621:2	1	T.IASIAA.K			273.168	2	545.329	545.329	0	-1.1	72	Non	5.06	5.06	5.06	0.12	275	> RTX_app8_HC	1	adam_sample_7_2ul_18jan21.2115.2115.2	controllerType=0 controllerNumber=1 scan=2115	10.1347
02601:2	1	I.ASIAAKEEGV.S			487.761	2	974.515	974.515	0	0.2	73	Non	23.2	23.2	23.2	0.23	275	> RTX_app8_HC	1	adam_sample_7_2ul_18jan21.3833.3833.2	controllerType=0 controllerNumber=1 scan=3833	15.9233
02120:2	1	A.SIAAKEEGV.S			452.243	2	903.479	903.478	0	0.3	74	Non	302.75	158.16	158.16	2.95	275	> RTX_app8_HC	1	adam_sample_7_2ul_18jan21.3387.3387.2	controllerType=0 controllerNumber=1 scan=3387	14.4418
06804:2	1	A.SIAAKEEGVSL.D			552.301	2	1103.59	1103.59	0	0.6	74	Non	229.96	229.96	229.96	3.66	275	> RTX_app8_HC	1	adam_sample_7_2ul_18jan21.7557.7557.2	controllerType=0 controllerNumber=1 scan=7557	27.8624
02736:3	1	A.SIAAKEEGVSLDKR.E			501.611	3	1502.82	1502.82	0	0.4	74	NRagged	259.8	259.8	259.8	2.58	275	> RTX_app8_HC	1	adam_sample_7_2ul_18jan21.3964.3964.2	controllerType=0 controllerNumber=1 scan=3964	16.363
02415:3	1	A.SIAAKEEGVSLDKR.E			501.611	3	1502.82	1502.82	0	1.2	74	NRagged	330.28	330.28	330.28	2.75	275	> RTX_app8_HC	1	adam_sample_7_2ul_18jan21.3682.3682.3	controllerType=0 controllerNumber=1 scan=3682	15.4341
01346:2	1	S.IAAKEEGV.S			408.727	2	816.446	816.446	0	-0.2	75	Non	175.68	175.68	175.68	2.55	275	> RTX_app8_HC	1	adam_sample_7_2ul_18jan21.2767.2767.2	controllerType=0 controllerNumber=1 scan=2767	12.339
03172:2	1	A.AKEEGVSL.D			416.725	2	832.443	832.441	0	2.1	77	Non	4.43	4.43	4.43	0.02	275	> RTX_app8_HC	1	adam_sample_7_2ul_18jan21.4332.4332.2	controllerType=0 controllerNumber=1 scan=4332	17.5665
00879:3	1	A.AKEEGVSLDKR.E			411.226	3	1231.66	1231.66	0	-0.6	77	NRagged	135.44	135.44	135.44	1.5	275	> RTX_app8_HC	1	adam_sample_7_2ul_18jan21.2364.2364.2	controllerType=0 controllerNumber=1 scan=2364	10.9846
00818:3	1	A.AKEEGVSLDKR.E			411.226	3	1231.66	1231.66	0	-1.4	77	NRagged	353.83	353.83	353.83	2.44	275	> RTX_app8_HC	1	adam_sample_7_2ul_18jan21.2311.2311.3	controllerType=0 controllerNumber=1 scan=2311	10.8079
00831:2	1	A.AKEEGVSLDKR.E			616.335	2	1231.66	1231.66	0	-0.8	77	NRagged	404.76	404.76	404.76	2.57	275	> RTX_app8_HC	1	adam_sample_7_2ul_18jan21.2321.2321.2	controllerType=0 controllerNumber=1 scan=2321	10.8336
01783:3	1	K.EEGVSLDKR.E			344.849	3	1032.53	1032.53	0	0.4	79	Specific	35.15	35.15	35.15	1.44	275	> RTX_app8_HC	1	adam_sample_7_2ul_18jan21.3080.3080.2	controllerType=0 controllerNumber=1 scan=3080	13.3749
01459:3	1	K.EEGVSLDKR.E			344.849	3	1032.53	1032.53	0	0.4	79	Specific	351.76	351.76	351.76	5.16	275	> RTX_app8_HC	1	adam_sample_7_2ul_18jan21.2828.2828.3	controllerType=0 controllerNumber=1 scan=2828	12.524
01463:2	1	K.EEGVSLDKR.E			516.77	2	1032.53	1032.53	0	0	79	Specific	462.38	462.38	462.38	5.51	275	> RTX_app8_HC	1	adam_sample_7_2ul_18jan21.2832.2832.2	controllerType=0 controllerNumber=1 scan=2832	12.5346
00901:1	1	V.SLDK.R			462.256	1	462.256	462.256	0	-0.6	83	NRagged	108.89	12.26	12.26	0.73	275	> RTX_app8_HC	1	adam_sample_7_2ul_18jan21.2382.2382.2	controllerType=0 controllerNumber=1 scan=2382	11.0518
01173:1	1	V.SLDK.R			462.256	1	462.256	462.256	0	0	83	NRagged	166.61	13.78	13.78	1.4	275	> RTX_app8_HC	1	adam_sample_7_2ul_18jan21.2597.2597.2	controllerType=0 controllerNumber=1 scan=2597	11.7299
00756:1	1	V.SLDK.R			462.256	1	462.256	462.256	0	-0.6	83	NRagged	211.26	14.43	14.43	1.17	275	> RTX_app8_HC	1	adam_sample_7_2ul_18jan21.2260.2260.2	controllerType=0 controllerNumber=1 scan=2260	10.6565
00341:2	1	K.REAEAQVQ.L			465.734	2	930.461	930.464	0	-2.8	87	CRagged	4.71	4.71	4.71	0.04	275	> RTX_app8_HC	1	adam_sample_7_2ul_18jan21.1823.1823.2	controllerType=0 controllerNumber=1 scan=1823	9.0284
08256:2	1	R.EAEAQVQL.Q			444.227	2	887.447	887.447	0	-0.5	88	CRagged	248.08	248.08	248.08	3.71	275	> RTX_app8_HC	1	adam_sample_7_2ul_18jan21.8807.8807.3	controllerType=0 controllerNumber=1 scan=8807	31.7888
05883:2	1	R.EAEAQVQLQ.Q			508.258	2	1015.51	1015.51	0	2.8	88	CRagged	307.96	307.96	307.96	2.85	275	> RTX_app8_HC	1	adam_sample_7_2ul_18jan21.6761.6761.2	controllerType=0 controllerNumber=1 scan=6761	25.4004
07129:2	1	R.EAEAQVQLQQPG.A			649.322	2	1297.64	1297.64	0	-1.9	88	CRagged	103.67	103.67	103.67	0.39	275	> RTX_app8_HC	1	adam_sample_7_2ul_18jan21.7898.7898.2	controllerType=0 controllerNumber=1 scan=7898	29.0056
07976:2	1	R.EAEAQVQLQQPG.A			649.323	2	1297.64	1297.64	0	0	88	CRagged	199.13	199.13	199.13	3.46	275	> RTX_app8_HC	1	adam_sample_7_2ul_18jan21.8591.8591.2	controllerType=0 controllerNumber=1 scan=8591	31.1227
07790:2	1	R.EAEAQVQLQQPG.A			649.322	2	1297.64	1297.64	0	-1.3	88	CRagged	544.7	507.9	507.9	5.71	275	> RTX_app8_HC	1	adam_sample_7_2ul_18jan21.8427.8427.2	controllerType=0 controllerNumber=1 scan=8427	30.6163
07593:2	1	R.EAEAQVQLQQPG.A			649.323	2	1297.64	1297.64	0	0.3	88	CRagged	648.76	592.08	592.08	8.2	275	> RTX_app8_HC	1	adam_sample_7_2ul_18jan21.8258.8258.2	controllerType=0 controllerNumber=1 scan=8258	30.1115
07402:2	1	R.EAEAQVQLQQPG.A			649.323	2	1297.64	1297.64	0	0.3	88	CRagged	672.82	575.48	575.48	9.2	275	> RTX_app8_HC	1	adam_sample_7_2ul_18jan21.8095.8095.2	controllerType=0 controllerNumber=1 scan=8095	29.6074
10716:3	1	R.EAEAQVQLQQPGAELVK.P			613.328	3	1837.97	1837.97	0	1.6	88	Specific	112.99	112.99	112.99	1.02	275	> RTX_app8_HC	1	adam_sample_7_2ul_18jan21.10924.10924.3	controllerType=0 controllerNumber=1 scan=10924	38.4434
10943:3	1	R.EAEAQVQLQQPGAELVK.P			613.327	3	1837.97	1837.97	0	-0.1	88	Specific	233.86	233.86	233.86	3.93	275	> RTX_app8_HC	1	adam_sample_7_2ul_18jan21.11097.11097.3	controllerType=0 controllerNumber=1 scan=11097	38.9644
10766:2	1	R.EAEAQVQLQQPGAELVK.P			919.486	2	1837.97	1837.97	0	0.1	88	Specific	333.46	333.46	333.46	5.05	275	> RTX_app8_HC	1	adam_sample_7_2ul_18jan21.10962.10962.2	controllerType=0 controllerNumber=1 scan=10962	38.549
11000:2	1	R.EAEAQVQLQQPGAELVK.P			919.487	2	1837.97	1837.97	0	0.5	88	Specific	381.89	381.89	381.89	7	275	> RTX_app8_HC	1	adam_sample_7_2ul_18jan21.11136.11136.2	controllerType=0 controllerNumber=1 scan=11136	39.0807
11964:2	1	R.EAEAQVQLQQPGAELVKPG.A			996.526	2	1992.05	1992.04	0	3	88	CRagged	182.93	182.93	182.93	2.42	275	> RTX_app8_HC	1	adam_sample_7_2ul_18jan21.11775.11775.2	controllerType=0 controllerNumber=1 scan=11775	40.9512
12275:3	1	R.EAEAQVQLQQPGAELVKPG.A			664.686	3	1992.04	1992.04	0	1.8	88	CRagged	345.55	345.55	345.55	4.2	275	> RTX_app8_HC	1	adam_sample_7_2ul_18jan21.11979.11979.3	controllerType=0 controllerNumber=1 scan=11979	41.5309
11992:3	1	R.EAEAQVQLQQPGAELVKPG.A			664.685	3	1992.04	1992.04	0	0.2	88	CRagged	431.35	431.35	431.35	5.93	275	> RTX_app8_HC	1	adam_sample_7_2ul_18jan21.11791.11791.3	controllerType=0 controllerNumber=1 scan=11791	40.9949
20669:3	1	R.EAEAQVQLQQPGAELVKPGASVK.M			793.096	3	2377.28	2377.27	0	1.2	88	Specific	0.83	0.83	0.83	2.05	275	> RTX_app8_HC	1	adam_sample_7_2ul_18jan21.19047.19047.3	controllerType=0 controllerNumber=1 scan=19047	63.9002
20841:3	1	R.EAEAQVQLQQPGAELVKPGASVK.M			793.095	3	2377.27	2377.27	0	-0.9	88	Specific	12.13	12.13	12.13	1.9	275	> RTX_app8_HC	1	adam_sample_7_2ul_18jan21.19312.19312.3	controllerType=0 controllerNumber=1 scan=19312	64.9302
20014:3	1	R.EAEAQVQLQQPGAELVKPGASVK.M			793.095	3	2377.27	2377.27	0	-1	88	Specific	18.24	18.24	18.24	1.9	275	> RTX_app8_HC	1	adam_sample_7_2ul_18jan21.18188.18188.3	controllerType=0 controllerNumber=1 scan=18188	60.7057
20157:3	1	R.EAEAQVQLQQPGAELVKPGASVK.M			793.096	3	2377.27	2377.27	0	0	88	Specific	53.61	53.61	53.61	2.14	275	> RTX_app8_HC	1	adam_sample_7_2ul_18jan21.18352.18352.3	controllerType=0 controllerNumber=1 scan=18352	61.3001
19670:3	1	R.EAEAQVQLQQPGAELVKPGASVK.M			793.094	3	2377.27	2377.27	0	-2.1	88	Specific	79.87	79.87	79.87	1.26	275	> RTX_app8_HC	1	adam_sample_7_2ul_18jan21.17826.17826.3	controllerType=0 controllerNumber=1 scan=17826	59.5124
10404:3	1	R.EAEAQVQLQQPGAELVKPGASVK.M			793.096	3	2377.27	2377.27	0	0.3	88	Specific	91.35	91.35	91.35	2.35	275	> RTX_app8_HC	1	adam_sample_7_2ul_18jan21.10684.10684.3	controllerType=0 controllerNumber=1 scan=10684	37.7274
10256:2	1	R.EAEAQVQLQQPGAELVKPGASVK.M			1189.14	2	2377.27	2377.27	0	1	88	Specific	94.63	94.63	94.63	1.31	275	> RTX_app8_HC	1	adam_sample_7_2ul_18jan21.10559.10559.2	controllerType=0 controllerNumber=1 scan=10559	37.3406
20752:3	1	R.EAEAQVQLQQPGAELVKPGASVK.M			793.098	3	2377.28	2377.27	0	2.9	88	Specific	100.9	100.9	100.9	1.22	275	> RTX_app8_HC	1	adam_sample_7_2ul_18jan21.19182.19182.3	controllerType=0 controllerNumber=1 scan=19182	64.4266
20854:3	1	R.EAEAQVQLQQPGAELVKPGASVK.M			793.096	3	2377.27	2377.27	0	-0.1	88	Specific	102.16	102.16	102.16	2.46	275	> RTX_app8_HC	1	adam_sample_7_2ul_18jan21.19332.19332.3	controllerType=0 controllerNumber=1 scan=19332	65.0057
17727:3	1	R.EAEAQVQLQQPGAELVKPGASVK.M			793.095	3	2377.27	2377.27	0	-0.6	88	Specific	102.88	102.88	102.88	2.05	275	> RTX_app8_HC	1	adam_sample_7_2ul_18jan21.16049.16049.3	controllerType=0 controllerNumber=1 scan=16049	53.833
20545:3	1	R.EAEAQVQLQQPGAELVKPGASVK.M			793.097	3	2377.28	2377.27	0	1.3	88	Specific	110.48	110.48	110.48	1.71	275	> RTX_app8_HC	1	adam_sample_7_2ul_18jan21.18897.18897.3	controllerType=0 controllerNumber=1 scan=18897	63.3584
20426:3	1	R.EAEAQVQLQQPGAELVKPGASVK.M			793.096	3	2377.27	2377.27	0	0.7	88	Specific	134.64	134.64	134.64	3.28	275	> RTX_app8_HC	1	adam_sample_7_2ul_18jan21.18754.18754.3	controllerType=0 controllerNumber=1 scan=18754	62.8361
19445:3	1	R.EAEAQVQLQQPGAELVKPGASVK.M			793.096	3	2377.27	2377.27	0	0.4	88	Specific	149.11	149.11	149.11	3.75	275	> RTX_app8_HC	1	adam_sample_7_2ul_18jan21.17596.17596.3	controllerType=0 controllerNumber=1 scan=17596	58.7517
19784:3	1	R.EAEAQVQLQQPGAELVKPGASVK.M			793.095	3	2377.27	2377.27	0	-0.9	88	Specific	175.02	175.02	175.02	3.93	275	> RTX_app8_HC	1	adam_sample_7_2ul_18jan21.17958.17958.3	controllerType=0 controllerNumber=1 scan=17958	59.9533
19621:3	1	R.EAEAQVQLQQPGAELVKPGASVK.M			793.096	3	2377.27	2377.27	0	0.3	88	Specific	179.26	179.26	179.26	4.21	275	> RTX_app8_HC	1	adam_sample_7_2ul_18jan21.17774.17774.3	controllerType=0 controllerNumber=1 scan=17774	59.3426
19479:3	1	R.EAEAQVQLQQPGAELVKPGASVK.M			793.095	3	2377.27	2377.27	0	-0.6	88	Specific	206.48	206.48	206.48	4.15	275	> RTX_app8_HC	1	adam_sample_7_2ul_18jan21.17624.17624.3	controllerType=0 controllerNumber=1 scan=17624	58.8335
17933:3	1	R.EAEAQVQLQQPGAELVKPGASVK.M			793.094	3	2377.27	2377.27	0	-2.3	88	Specific	223.3	223.3	223.3	3.55	275	> RTX_app8_HC	1	adam_sample_7_2ul_18jan21.16216.16216.3	controllerType=0 controllerNumber=1 scan=16216	54.3437
18918:3	1	R.EAEAQVQLQQPGAELVKPGASVK.M			793.096	3	2377.27	2377.27	0	0.8	88	Specific	261.13	261.13	261.13	5.13	275	> RTX_app8_HC	1	adam_sample_7_2ul_18jan21.17117.17117.3	controllerType=0 controllerNumber=1 scan=17117	57.1959
18574:3	1	R.EAEAQVQLQQPGAELVKPGASVK.M			793.097	3	2377.28	2377.27	0	1.5	88	Specific	264.87	264.87	264.87	4.77	275	> RTX_app8_HC	1	adam_sample_7_2ul_18jan21.16796.16796.3	controllerType=0 controllerNumber=1 scan=16796	56.1799
10209:4	1	R.EAEAQVQLQQPGAELVKPGASVK.M			595.074	4	2377.27	2377.27	0	0.4	88	Specific	277.47	277.47	277.47	4.71	275	> RTX_app8_HC	1	adam_sample_7_2ul_18jan21.10521.10521.2	controllerType=0 controllerNumber=1 scan=10521	37.2316
19097:3	1	R.EAEAQVQLQQPGAELVKPGASVK.M			793.094	3	2377.27	2377.27	0	-1.8	88	Specific	298.09	298.09	298.09	4.68	275	> RTX_app8_HC	1	adam_sample_7_2ul_18jan21.17280.17280.3	controllerType=0 controllerNumber=1 scan=17280	57.7043
09947:4	1	R.EAEAQVQLQQPGAELVKPGASVK.M			595.073	4	2377.27	2377.27	0	-0.2	88	Specific	323.54	323.54	323.54	5.1	275	> RTX_app8_HC	1	adam_sample_7_2ul_18jan21.10264.10264.2	controllerType=0 controllerNumber=1 scan=10264	36.384
18319:3	1	R.EAEAQVQLQQPGAELVKPGASVK.M			793.096	3	2377.28	2377.27	0	1.2	88	Specific	327.92	327.92	327.92	5.56	275	> RTX_app8_HC	1	adam_sample_7_2ul_18jan21.16543.16543.3	controllerType=0 controllerNumber=1 scan=16543	55.3643
18419:3	1	R.EAEAQVQLQQPGAELVKPGASVK.M			793.095	3	2377.27	2377.27	0	-0.7	88	Specific	360.13	360.13	360.13	5.57	275	> RTX_app8_HC	1	adam_sample_7_2ul_18jan21.16639.16639.3	controllerType=0 controllerNumber=1 scan=16639	55.6691
19107:3	1	R.EAEAQVQLQQPGAELVKPGASVK.M			793.095	3	2377.27	2377.27	0	-0.9	88	Specific	363.29	363.29	363.29	6.58	275	> RTX_app8_HC	1	adam_sample_7_2ul_18jan21.17293.17293.3	controllerType=0 controllerNumber=1 scan=17293	57.7424
18145:3	1	R.EAEAQVQLQQPGAELVKPGASVK.M			793.097	3	2377.28	2377.27	0	1.7	88	Specific	373.75	373.75	373.75	6.24	275	> RTX_app8_HC	1	adam_sample_7_2ul_18jan21.16383.16383.3	controllerType=0 controllerNumber=1 scan=16383	54.8592
18242:3	1	R.EAEAQVQLQQPGAELVKPGASVK.M			793.095	3	2377.27	2377.27	0	-0.4	88	Specific	414.85	414.85	414.85	6.89	275	> RTX_app8_HC	1	adam_sample_7_2ul_18jan21.16470.16470.3	controllerType=0 controllerNumber=1 scan=16470	55.1336
17164:3	1	R.EAEAQVQLQQPGAELVKPGASVK.M			793.097	3	2377.28	2377.27	0	1.4	88	Specific	417.77	417.77	417.77	6.31	275	> RTX_app8_HC	1	adam_sample_7_2ul_18jan21.15569.15569.3	controllerType=0 controllerNumber=1 scan=15569	52.3274
18339:3	1	R.EAEAQVQLQQPGAELVKPGASVK.M			793.095	3	2377.27	2377.27	0	-1.3	88	Specific	420.09	420.09	420.09	6.35	275	> RTX_app8_HC	1	adam_sample_7_2ul_18jan21.16563.16563.3	controllerType=0 controllerNumber=1 scan=16563	55.4225
17373:3	1	R.EAEAQVQLQQPGAELVKPGASVK.M			793.096	3	2377.27	2377.27	0	-0.1	88	Specific	440.25	440.25	440.25	6.95	275	> RTX_app8_HC	1	adam_sample_7_2ul_18jan21.15737.15737.3	controllerType=0 controllerNumber=1 scan=15737	52.823
17384:3	1	R.EAEAQVQLQQPGAELVKPGASVK.M			793.096	3	2377.27	2377.27	0	0.7	88	Specific	442.9	442.9	442.9	6.73	275	> RTX_app8_HC	1	adam_sample_7_2ul_18jan21.15741.15741.3	controllerType=0 controllerNumber=1 scan=15741	52.834
09902:2	1	R.EAEAQVQLQQPGAELVKPGASVK.M			1189.14	2	2377.27	2377.27	0	1	88	Specific	455.29	455.29	455.29	6.15	275	> RTX_app8_HC	1	adam_sample_7_2ul_18jan21.10221.10221.2	controllerType=0 controllerNumber=1 scan=10221	36.2418
18405:3	1	R.EAEAQVQLQQPGAELVKPGASVK.M			793.094	3	2377.27	2377.27	0	-1.5	88	Specific	464.15	464.15	464.15	6.41	275	> RTX_app8_HC	1	adam_sample_7_2ul_18jan21.16628.16628.3	controllerType=0 controllerNumber=1 scan=16628	55.6359
10187:4	1	R.EAEAQVQLQQPGAELVKPGASVK.M			595.074	4	2377.27	2377.27	0	0.9	88	Specific	484.21	484.21	484.21	6.05	275	> RTX_app8_HC	1	adam_sample_7_2ul_18jan21.10495.10495.4	controllerType=0 controllerNumber=1 scan=10495	37.133
10007:5	1	R.EAEAQVQLQQPGAELVKPGASVK.M			476.261	5	2377.27	2377.27	0	1	88	Specific	487.04	487.04	487.04	4.06	275	> RTX_app8_HC	1	adam_sample_7_2ul_18jan21.10324.10324.5	controllerType=0 controllerNumber=1 scan=10324	36.5788
15996:3	1	R.EAEAQVQLQQPGAELVKPGASVK.M			793.095	3	2377.27	2377.27	0	-0.2	88	Specific	502.17	502.17	502.17	6.95	275	> RTX_app8_HC	1	adam_sample_7_2ul_18jan21.14629.14629.3	controllerType=0 controllerNumber=1 scan=14629	49.4973
17044:3	1	R.EAEAQVQLQQPGAELVKPGASVK.M			793.096	3	2377.27	2377.27	0	1	88	Specific	502.79	502.79	502.79	6.73	275	> RTX_app8_HC	1	adam_sample_7_2ul_18jan21.15483.15483.3	controllerType=0 controllerNumber=1 scan=15483	52.0683
16935:3	1	R.EAEAQVQLQQPGAELVKPGASVK.M			793.093	3	2377.27	2377.27	0	-2.9	88	Specific	518.31	518.31	518.31	5.65	275	> RTX_app8_HC	1	adam_sample_7_2ul_18jan21.15386.15386.3	controllerType=0 controllerNumber=1 scan=15386	51.7698
16407:3	1	R.EAEAQVQLQQPGAELVKPGASVK.M			793.097	3	2377.28	2377.27	0	1.7	88	Specific	530.34	530.34	530.34	6.38	275	> RTX_app8_HC	1	adam_sample_7_2ul_18jan21.14966.14966.3	controllerType=0 controllerNumber=1 scan=14966	50.5136
16194:3	1	R.EAEAQVQLQQPGAELVKPGASVK.M			793.096	3	2377.27	2377.27	0	0.6	88	Specific	557.64	557.64	557.64	7	275	> RTX_app8_HC	1	adam_sample_7_2ul_18jan21.14795.14795.3	controllerType=0 controllerNumber=1 scan=14795	50.0056
16659:3	1	R.EAEAQVQLQQPGAELVKPGASVK.M			793.095	3	2377.27	2377.27	0	-0.7	88	Specific	559.12	559.12	559.12	6.72	275	> RTX_app8_HC	1	adam_sample_7_2ul_18jan21.15177.15177.6	controllerType=0 controllerNumber=1 scan=15177	51.1526
16855:3	1	R.EAEAQVQLQQPGAELVKPGASVK.M			793.095	3	2377.27	2377.27	0	-1.2	88	Specific	567.27	567.27	567.27	7.35	275	> RTX_app8_HC	1	adam_sample_7_2ul_18jan21.15318.15318.3	controllerType=0 controllerNumber=1 scan=15318	51.5584
16606:3	1	R.EAEAQVQLQQPGAELVKPGASVK.M			793.096	3	2377.27	2377.27	0	0.7	88	Specific	598.5	598.5	598.5	7.92	275	> RTX_app8_HC	1	adam_sample_7_2ul_18jan21.15135.15135.3	controllerType=0 controllerNumber=1 scan=15135	51.0244
15792:3	1	R.EAEAQVQLQQPGAELVKPGASVK.M			793.095	3	2377.27	2377.27	0	-0.2	88	Specific	601.52	601.52	601.52	8.89	275	> RTX_app8_HC	1	adam_sample_7_2ul_18jan21.14462.14462.3	controllerType=0 controllerNumber=1 scan=14462	48.9864
14730:3	1	R.EAEAQVQLQQPGAELVKPGASVK.M			793.096	3	2377.27	2377.27	0	0.4	88	Specific	610.7	610.7	610.7	8.92	275	> RTX_app8_HC	1	adam_sample_7_2ul_18jan21.13625.13625.3	controllerType=0 controllerNumber=1 scan=13625	46.4402
15152:3	1	R.EAEAQVQLQQPGAELVKPGASVK.M			793.093	3	2377.27	2377.27	0	-2.6	88	Specific	619.46	619.46	619.46	7.59	275	> RTX_app8_HC	1	adam_sample_7_2ul_18jan21.13959.13959.3	controllerType=0 controllerNumber=1 scan=13959	47.4549
14933:3	1	R.EAEAQVQLQQPGAELVKPGASVK.M			793.095	3	2377.27	2377.27	0	-0.6	88	Specific	677.3	677.3	677.3	9.64	275	> RTX_app8_HC	1	adam_sample_7_2ul_18jan21.13791.13791.3	controllerType=0 controllerNumber=1 scan=13791	46.9435
13487:3	1	R.EAEAQVQLQQPGAELVKPGASVK.M			793.097	3	2377.28	2377.27	0	1.8	88	Specific	692.14	692.14	692.14	9.3	275	> RTX_app8_HC	1	adam_sample_7_2ul_18jan21.12796.12796.3	controllerType=0 controllerNumber=1 scan=12796	43.8991
09735:3	1	R.EAEAQVQLQQPGAELVKPGASVK.M			793.095	3	2377.27	2377.27	0	-0.9	88	Specific	694.5	694.5	694.5	9.64	275	> RTX_app8_HC	1	adam_sample_7_2ul_18jan21.10069.10069.3	controllerType=0 controllerNumber=1 scan=10069	35.7516
14524:3	1	R.EAEAQVQLQQPGAELVKPGASVK.M			793.096	3	2377.27	2377.27	0	0.4	88	Specific	704.22	704.22	704.22	10.92	275	> RTX_app8_HC	1	adam_sample_7_2ul_18jan21.13466.13466.3	controllerType=0 controllerNumber=1 scan=13466	45.9352
14255:3	1	R.EAEAQVQLQQPGAELVKPGASVK.M			793.096	3	2377.27	2377.27	0	0.3	88	Specific	706.4	706.4	706.4	10.92	275	> RTX_app8_HC	1	adam_sample_7_2ul_18jan21.13292.13292.3	controllerType=0 controllerNumber=1 scan=13292	45.4259
14036:3	1	R.EAEAQVQLQQPGAELVKPGASVK.M			793.097	3	2377.28	2377.27	0	2.2	88	Specific	718.2	718.2	718.2	9.92	275	> RTX_app8_HC	1	adam_sample_7_2ul_18jan21.13135.13135.3	controllerType=0 controllerNumber=1 scan=13135	44.9124
10023:4	1	R.EAEAQVQLQQPGAELVKPGASVK.M			595.074	4	2377.27	2377.27	0	0.1	88	Specific	728.04	728.04	728.04	10.24	275	> RTX_app8_HC	1	adam_sample_7_2ul_18jan21.10339.10339.4	controllerType=0 controllerNumber=1 scan=10339	36.6219
13774:3	1	R.EAEAQVQLQQPGAELVKPGASVK.M			793.098	3	2377.28	2377.27	0	2.5	88	Specific	735.26	735.26	735.26	9.62	275	> RTX_app8_HC	1	adam_sample_7_2ul_18jan21.12967.12967.3	controllerType=0 controllerNumber=1 scan=12967	44.407
12486:3	1	R.EAEAQVQLQQPGAELVKPGASVK.M			793.097	3	2377.28	2377.27	0	1.7	88	Specific	751.62	751.62	751.62	11.3	275	> RTX_app8_HC	1	adam_sample_7_2ul_18jan21.12099.12099.3	controllerType=0 controllerNumber=1 scan=12099	41.8721
09871:4	1	R.EAEAQVQLQQPGAELVKPGASVK.M			595.074	4	2377.27	2377.27	0	0.3	88	Specific	783.31	783.31	783.31	11.24	275	> RTX_app8_HC	1	adam_sample_7_2ul_18jan21.10188.10188.4	controllerType=0 controllerNumber=1 scan=10188	36.116
10048:2	1	R.EAEAQVQLQQPGAELVKPGASVK.M			1189.14	2	2377.27	2377.27	0	-2.4	88	Specific	799.37	799.37	799.37	10.4	275	> RTX_app8_HC	1	adam_sample_7_2ul_18jan21.10374.10374.2	controllerType=0 controllerNumber=1 scan=10374	36.7471
11656:3	1	R.EAEAQVQLQQPGAELVKPGASVK.M			793.096	3	2377.27	2377.27	0	0.7	88	Specific	973.65	973.65	973.65	15.95	275	> RTX_app8_HC	1	adam_sample_7_2ul_18jan21.11569.11569.3	controllerType=0 controllerNumber=1 scan=11569	40.3406
10057:3	1	R.EAEAQVQLQQPGAELVKPGASVK.M			793.096	3	2377.27	2377.27	0	0	88	Specific	975.95	975.95	975.95	15.95	275	> RTX_app8_HC	1	adam_sample_7_2ul_18jan21.10382.10382.3	controllerType=0 controllerNumber=1 scan=10382	36.7687
12175:3	1	R.EAEAQVQLQQPGAELVKPGASVK.M			793.097	3	2377.28	2377.27	0	1.4	88	Specific	992.66	992.66	992.66	15.35	275	> RTX_app8_HC	1	adam_sample_7_2ul_18jan21.11918.11918.3	controllerType=0 controllerNumber=1 scan=11918	41.3614
11915:3	1	R.EAEAQVQLQQPGAELVKPGASVK.M			793.095	3	2377.27	2377.27	0	-0.2	88	Specific	998.08	998.08	998.08	15.95	275	> RTX_app8_HC	1	adam_sample_7_2ul_18jan21.11739.11739.3	controllerType=0 controllerNumber=1 scan=11739	40.8519
11388:3	1	R.EAEAQVQLQQPGAELVKPGASVK.M			793.096	3	2377.27	2377.27	0	0.4	88	Specific	1045.58	1045.58	1045.58	30	275	> RTX_app8_HC	1	adam_sample_7_2ul_18jan21.11394.11394.3	controllerType=0 controllerNumber=1 scan=11394	39.8299
10235:3	1	R.EAEAQVQLQQPGAELVKPGASVK.M			793.096	3	2377.27	2377.27	0	0.4	88	Specific	1054.38	1054.38	1054.38	30	275	> RTX_app8_HC	1	adam_sample_7_2ul_18jan21.10540.10540.3	controllerType=0 controllerNumber=1 scan=10540	37.2814
11132:3	1	R.EAEAQVQLQQPGAELVKPGASVK.M			793.096	3	2377.27	2377.27	0	1.1	88	Specific	1063.7	1063.7	1063.7	30	275	> RTX_app8_HC	1	adam_sample_7_2ul_18jan21.11221.11221.3	controllerType=0 controllerNumber=1 scan=11221	39.3226
09909:3	1	R.EAEAQVQLQQPGAELVKPGASVK.M			793.095	3	2377.27	2377.27	0	-0.3	88	Specific	1065.98	1065.98	1065.98	30	275	> RTX_app8_HC	1	adam_sample_7_2ul_18jan21.10229.10229.3	controllerType=0 controllerNumber=1 scan=10229	36.2631
10435:3	1	R.EAEAQVQLQQPGAELVKPGASVK.M			793.096	3	2377.27	2377.27	0	0.1	88	Specific	1080.16	1080.16	1080.16	30	275	> RTX_app8_HC	1	adam_sample_7_2ul_18jan21.10708.10708.3	controllerType=0 controllerNumber=1 scan=10708	37.7951
10875:3	1	R.EAEAQVQLQQPGAELVKPGASVK.M			793.096	3	2377.27	2377.27	0	0.4	88	Specific	1130	1130	1130	30	275	> RTX_app8_HC	1	adam_sample_7_2ul_18jan21.11047.11047.3	controllerType=0 controllerNumber=1 scan=11047	38.8102
10641:3	1	R.EAEAQVQLQQPGAELVKPGASVK.M			793.096	3	2377.27	2377.27	0	0	88	Specific	1131.65	1131.65	1131.65	30	275	> RTX_app8_HC	1	adam_sample_7_2ul_18jan21.10875.10875.3	controllerType=0 controllerNumber=1 scan=10875	38.3028
09454:3	1	E.AEAQVQLQQPGAELVKPGASVK.M			750.082	3	2248.23	2248.23	0	1.2	89	NRagged	183.07	183.07	183.07	3.93	275	> RTX_app8_HC	1	adam_sample_7_2ul_18jan21.9811.9811.3	controllerType=0 controllerNumber=1 scan=9811	34.9319
09630:3	1	E.AEAQVQLQQPGAELVKPGASVK.M			750.08	3	2248.23	2248.23	0	-1.4	89	NRagged	198.87	198.87	198.87	3.97	275	> RTX_app8_HC	1	adam_sample_7_2ul_18jan21.9972.9972.3	controllerType=0 controllerNumber=1 scan=9972	35.4494
06169:2	1	A.EAQVQLQQPG.A			549.282	2	1097.56	1097.56	0	-2	90	Non	378.36	378.36	378.36	5.48	275	> RTX_app8_HC	1	adam_sample_7_2ul_18jan21.7016.7016.2	controllerType=0 controllerNumber=1 scan=7016	26.1949
06381:2	1	A.EAQVQLQQPG.A			549.283	2	1097.56	1097.56	0	0.6	90	Non	411.43	411.43	411.43	6.49	275	> RTX_app8_HC	1	adam_sample_7_2ul_18jan21.7188.7188.2	controllerType=0 controllerNumber=1 scan=7188	26.7069
09191:3	1	A.EAQVQLQQPGAELVKPGASVK.M			726.402	3	2177.19	2177.19	0	0	90	NRagged	189.65	189.65	189.65	3.64	275	> RTX_app8_HC	1	adam_sample_7_2ul_18jan21.9583.9583.3	controllerType=0 controllerNumber=1 scan=9583	34.2281
09558:3	1	A.EAQVQLQQPGAELVKPGASVK.M			726.402	3	2177.19	2177.19	0	0	90	NRagged	744.57	744.57	744.57	10.35	275	> RTX_app8_HC	1	adam_sample_7_2ul_18jan21.9904.9904.3	controllerType=0 controllerNumber=1 scan=9904	35.2413
09374:3	1	A.EAQVQLQQPGAELVKPGASVK.M			726.403	3	2177.19	2177.19	0	0.2	90	NRagged	761.19	761.19	761.19	11.35	275	> RTX_app8_HC	1	adam_sample_7_2ul_18jan21.9747.9747.3	controllerType=0 controllerNumber=1 scan=9747	34.7383
04392:2	1	A.QVQLQQPG.A			449.243	2	897.478	897.479	0	-0.9	92	Non	238.92	238.92	238.92	3.23	275	> RTX_app8_HC	1	adam_sample_7_2ul_18jan21.5526.5526.2	controllerType=0 controllerNumber=1 scan=5526	21.5747
04596:2	1	A.QVQLQQPG.A			449.243	2	897.48	897.479	0	0.7	92	Non	279.11	279.11	279.11	3.53	275	> RTX_app8_HC	1	adam_sample_7_2ul_18jan21.5739.5739.3	controllerType=0 controllerNumber=1 scan=5739	22.2826
03753:2	1	Q.VQLQQPG.A			385.214	2	769.421	769.42	0	1.4	93	Non	125.82	125.82	125.82	0.46	275	> RTX_app8_HC	1	adam_sample_7_2ul_18jan21.4909.4909.2	controllerType=0 controllerNumber=1 scan=4909	19.4925
03955:2	1	Q.VQLQQPG.A			385.214	2	769.422	769.42	0	1.9	93	Non	200.33	200.33	200.33	2.42	275	> RTX_app8_HC	1	adam_sample_7_2ul_18jan21.5066.5066.2	controllerType=0 controllerNumber=1 scan=5066	20.0018
04037:2	1	Q.VQLQQPG.A			385.214	2	769.42	769.42	0	-0.1	93	Non	201.98	201.98	201.98	3.08	275	> RTX_app8_HC	1	adam_sample_7_2ul_18jan21.5147.5147.2	controllerType=0 controllerNumber=1 scan=5147	20.285
09592:3	1	Q.VQLQQPGAELVKPG.A			488.612	3	1463.82	1463.82	0	0.2	93	Non	76.91	76.91	76.91	1.19	275	> RTX_app8_HC	1	adam_sample_7_2ul_18jan21.9939.9939.3	controllerType=0 controllerNumber=1 scan=9939	35.3515
09388:2	1	Q.VQLQQPGAELVKPG.A			732.416	2	1463.82	1463.82	0	1.9	93	Non	165.6	165.6	165.6	2.52	275	> RTX_app8_HC	1	adam_sample_7_2ul_18jan21.9758.9758.3	controllerType=0 controllerNumber=1 scan=9758	34.7732
09707:2	1	Q.VQLQQPGAELVKPG.A			732.415	2	1463.82	1463.82	0	1.4	93	Non	277.01	277.01	277.01	4.24	275	> RTX_app8_HC	1	adam_sample_7_2ul_18jan21.10041.10041.3	controllerType=0 controllerNumber=1 scan=10041	35.6754
09460:2	1	Q.VQLQQPGAELVKPG.A			732.416	2	1463.82	1463.82	0	2	93	Non	340.49	340.49	340.49	4.27	275	> RTX_app8_HC	1	adam_sample_7_2ul_18jan21.9817.9817.2	controllerType=0 controllerNumber=1 scan=9817	34.9477
09631:2	1	Q.VQLQQPGAELVKPG.A			732.416	2	1463.82	1463.82	0	2.2	93	Non	440.75	440.75	440.75	6.15	275	> RTX_app8_HC	1	adam_sample_7_2ul_18jan21.9974.9974.2	controllerType=0 controllerNumber=1 scan=9974	35.455
07909:3	1	Q.VQLQQPGAELVKPGASVK.M			617.023	3	1849.05	1849.05	0	-0.2	93	NRagged	255.35	255.35	255.35	4.84	275	> RTX_app8_HC	1	adam_sample_7_2ul_18jan21.8528.8528.3	controllerType=0 controllerNumber=1 scan=8528	30.9201
08279:3	1	Q.VQLQQPGAELVKPGASVK.M			617.024	3	1849.06	1849.05	0	1	93	NRagged	426.58	426.58	426.58	6.86	275	> RTX_app8_HC	1	adam_sample_7_2ul_18jan21.8822.8822.2	controllerType=0 controllerNumber=1 scan=8822	31.8288
08108:3	1	Q.VQLQQPGAELVKPGASVK.M			617.023	3	1849.05	1849.05	0	0.4	93	NRagged	513.42	513.42	513.42	7.17	275	> RTX_app8_HC	1	adam_sample_7_2ul_18jan21.8692.8692.3	controllerType=0 controllerNumber=1 scan=8692	31.4292
07376:2	1	Q.LQQPGAELVKPG.A			618.851	2	1236.69	1236.69	0	-0.2	95	Non	188.38	188.38	188.38	4.01	275	> RTX_app8_HC	1	adam_sample_7_2ul_18jan21.8070.8070.2	controllerType=0 controllerNumber=1 scan=8070	29.5248
06834:2	1	Q.LQQPGAELVKPG.A			618.85	2	1236.69	1236.69	0	-1.7	95	Non	231.6	231.6	231.6	3.17	275	> RTX_app8_HC	1	adam_sample_7_2ul_18jan21.7581.7581.2	controllerType=0 controllerNumber=1 scan=7581	27.9347
06959:2	1	Q.LQQPGAELVKPG.A			618.85	2	1236.69	1236.69	0	-1.3	95	Non	489.19	489.19	489.19	5.71	275	> RTX_app8_HC	1	adam_sample_7_2ul_18jan21.7727.7727.2	controllerType=0 controllerNumber=1 scan=7727	28.4415
07107:2	1	Q.LQQPGAELVKPG.A			618.851	2	1236.69	1236.69	0	0.3	95	Non	515.97	515.97	515.97	6.98	275	> RTX_app8_HC	1	adam_sample_7_2ul_18jan21.7880.7880.2	controllerType=0 controllerNumber=1 scan=7880	28.9546
07073:2	1	Q.LQQPGAELVKPGAS.V			697.886	2	1394.76	1394.76	0	0.2	95	Non	76.82	76.82	76.82	2.15	275	> RTX_app8_HC	1	adam_sample_7_2ul_18jan21.7845.7845.2	controllerType=0 controllerNumber=1 scan=7845	28.8364
07294:2	1	Q.LQQPGAELVKPGAS.V			697.886	2	1394.77	1394.76	0	1.2	95	Non	251.42	251.42	251.42	4.39	275	> RTX_app8_HC	1	adam_sample_7_2ul_18jan21.8014.8014.2	controllerType=0 controllerNumber=1 scan=8014	29.3487
07252:3	1	Q.LQQPGAELVKPGASVK.M			541.314	3	1621.93	1621.93	0	0.8	95	NRagged	80.71	80.71	80.71	2.56	275	> RTX_app8_HC	1	adam_sample_7_2ul_18jan21.7979.7979.3	controllerType=0 controllerNumber=1 scan=7979	29.2417
05852:3	1	Q.LQQPGAELVKPGASVK.M			541.315	3	1621.93	1621.93	0	2.1	95	NRagged	108.36	108.36	108.36	2.03	275	> RTX_app8_HC	1	adam_sample_7_2ul_18jan21.6733.6733.3	controllerType=0 controllerNumber=1 scan=6733	25.3181
07041:3	1	Q.LQQPGAELVKPGASVK.M			541.313	3	1621.92	1621.93	0	-1.5	95	NRagged	187.79	187.79	187.79	4.35	275	> RTX_app8_HC	1	adam_sample_7_2ul_18jan21.7810.7810.3	controllerType=0 controllerNumber=1 scan=7810	28.7193
05996:2	1	Q.LQQPGAELVKPGASVK.M			811.469	2	1621.93	1621.93	0	1.9	95	NRagged	210.54	210.54	210.54	4.31	275	> RTX_app8_HC	1	adam_sample_7_2ul_18jan21.6859.6859.2	controllerType=0 controllerNumber=1 scan=6859	25.707
06811:3	1	Q.LQQPGAELVKPGASVK.M			541.313	3	1621.92	1621.93	0	-1.6	95	NRagged	267.37	267.37	267.37	4.83	275	> RTX_app8_HC	1	adam_sample_7_2ul_18jan21.7566.7566.3	controllerType=0 controllerNumber=1 scan=7566	27.8953
06176:2	1	Q.LQQPGAELVKPGASVK.M			811.469	2	1621.93	1621.93	0	2.3	95	NRagged	281.84	281.84	281.84	4.58	275	> RTX_app8_HC	1	adam_sample_7_2ul_18jan21.7023.7023.2	controllerType=0 controllerNumber=1 scan=7023	26.2166
06612:3	1	Q.LQQPGAELVKPGASVK.M			541.314	3	1621.93	1621.93	0	-0.2	95	NRagged	360.81	360.81	360.81	6.53	275	> RTX_app8_HC	1	adam_sample_7_2ul_18jan21.7393.7393.3	controllerType=0 controllerNumber=1 scan=7393	27.3437
06438:3	1	Q.LQQPGAELVKPGASVK.M			541.314	3	1621.93	1621.93	0	0.8	95	NRagged	535.87	535.87	535.87	7.46	275	> RTX_app8_HC	1	adam_sample_7_2ul_18jan21.7231.7231.3	controllerType=0 controllerNumber=1 scan=7231	26.8369
06038:3	1	Q.LQQPGAELVKPGASVK.M			541.314	3	1621.93	1621.93	0	0.2	95	NRagged	628.25	628.25	628.25	9.63	275	> RTX_app8_HC	1	adam_sample_7_2ul_18jan21.6899.6899.3	controllerType=0 controllerNumber=1 scan=6899	25.8222
06218:3	1	Q.LQQPGAELVKPGASVK.M			541.314	3	1621.93	1621.93	0	0.5	95	NRagged	646.81	646.81	646.81	9.63	275	> RTX_app8_HC	1	adam_sample_7_2ul_18jan21.7061.7061.3	controllerType=0 controllerNumber=1 scan=7061	26.3308
03928:3	1	L.QQPGAELVKPGASVK.M			503.619	3	1508.84	1508.84	0	0	96	NRagged	268.34	268.34	268.34	5.16	275	> RTX_app8_HC	1	adam_sample_7_2ul_18jan21.5038.5038.3	controllerType=0 controllerNumber=1 scan=5038	19.9114
04087:3	1	L.QQPGAELVKPGASVK.M			503.619	3	1508.84	1508.84	0	0.3	96	NRagged	568.73	533.77	533.77	8.63	275	> RTX_app8_HC	1	adam_sample_7_2ul_18jan21.5187.5187.3	controllerType=0 controllerNumber=1 scan=5187	20.4159
03828:2	1	Q.QPGAELVKPG.A			498.28	2	995.553	995.552	0	0.6	97	Non	258.29	258.29	258.29	4.22	275	> RTX_app8_HC	1	adam_sample_7_2ul_18jan21.4960.4960.2	controllerType=0 controllerNumber=1 scan=4960	19.6589
03340:2	1	P.GAELVKPG.A			385.723	2	770.439	770.441	0	-1.8	99	Non	43.41	43.41	43.41	0.21	275	> RTX_app8_HC	1	adam_sample_7_2ul_18jan21.4477.4477.2	controllerType=0 controllerNumber=1 scan=4477	18.0199
03612:2	1	P.GAELVKPG.A			385.724	2	770.441	770.441	0	0.5	99	Non	95.05	95.05	95.05	0.71	275	> RTX_app8_HC	1	adam_sample_7_2ul_18jan21.4774.4774.2	controllerType=0 controllerNumber=1 scan=4774	19.0325
03495:2	1	P.GAELVKPG.A			385.724	2	770.441	770.441	0	0.4	99	Non	107.14	107.14	107.14	0.71	275	> RTX_app8_HC	1	adam_sample_7_2ul_18jan21.4630.4630.2	controllerType=0 controllerNumber=1 scan=4630	18.5253
01651:2	1	G.AELVKPG.A			357.213	2	713.419	713.419	0	0.5	100	Non	46.57	46.57	46.57	0.82	275	> RTX_app8_HC	1	adam_sample_7_2ul_18jan21.2987.2987.2	controllerType=0 controllerNumber=1 scan=2987	13.0595
01867:2	1	G.AELVKPG.A			357.213	2	713.419	713.419	0	-0.5	100	Non	190.75	163.62	163.62	3.08	275	> RTX_app8_HC	1	adam_sample_7_2ul_18jan21.3134.3134.2	controllerType=0 controllerNumber=1 scan=3134	13.5421
01876:3	1	G.AELVKPGASVK.M			366.889	3	1098.65	1098.65	0	1	100	NRagged	243.05	243.05	243.05	4.69	275	> RTX_app8_HC	1	adam_sample_7_2ul_18jan21.3140.3140.3	controllerType=0 controllerNumber=1 scan=3140	13.5614
01883:2	1	G.AELVKPGASVK.M			549.829	2	1098.65	1098.65	0	-0.3	100	NRagged	285.54	285.54	285.54	5.09	275	> RTX_app8_HC	1	adam_sample_7_2ul_18jan21.3143.3143.2	controllerType=0 controllerNumber=1 scan=3143	13.5723
02171:3	1	G.AELVKPGASVK.M			366.888	3	1098.65	1098.65	0	-1.1	100	NRagged	404.6	404.6	404.6	6.74	275	> RTX_app8_HC	1	adam_sample_7_2ul_18jan21.3441.3441.3	controllerType=0 controllerNumber=1 scan=3441	14.6334
02020:3	1	G.AELVKPGASVK.M			366.889	3	1098.65	1098.65	0	-0.5	100	NRagged	480.14	480.14	480.14	7.74	275	> RTX_app8_HC	1	adam_sample_7_2ul_18jan21.3280.3280.3	controllerType=0 controllerNumber=1 scan=3280	14.0674
02022:2	1	G.AELVKPGASVK.M			549.83	2	1098.65	1098.65	0	0.4	100	NRagged	632.6	632.6	632.6	9.12	275	> RTX_app8_HC	1	adam_sample_7_2ul_18jan21.3282.3282.2	controllerType=0 controllerNumber=1 scan=3282	14.073
01782:2	1	V.KPGASVK.M			343.714	2	686.42	686.42	0	0.3	104	NRagged	55.74	55.74	55.74	0.43	275	> RTX_app8_HC	1	adam_sample_7_2ul_18jan21.3080.3080.2	controllerType=0 controllerNumber=1 scan=3080	13.3749
01622:2	1	V.KPGASVK.M			343.714	2	686.42	686.42	0	0.8	104	NRagged	112.84	112.84	112.84	0.55	275	> RTX_app8_HC	1	adam_sample_7_2ul_18jan21.2967.2967.2	controllerType=0 controllerNumber=1 scan=2967	12.9968
15224:2	1	K.ASGYTFTSY.N			498.719	2	996.431	996.431	0	0.2	115	CRagged	23.63	23.63	23.63	0.87	275	> RTX_app8_HC	1	adam_sample_7_2ul_18jan21.14004.14004.2	controllerType=0 controllerNumber=1 scan=14004	47.5865
15447:2	1	K.ASGYTFTSY.N			498.719	2	996.43	996.431	0	-1	115	CRagged	43.14	43.14	43.14	0.64	275	> RTX_app8_HC	1	adam_sample_7_2ul_18jan21.14190.14190.2	controllerType=0 controllerNumber=1 scan=14190	48.1506
16097:2	1	K.ASGYTFTSY.N			498.719	2	996.431	996.431	0	-0.4	115	CRagged	43.86	43.86	43.86	0.85	275	> RTX_app8_HC	1	adam_sample_7_2ul_18jan21.14714.14714.2	controllerType=0 controllerNumber=1 scan=14714	49.7411
14988:2	1	K.ASGYTFTSY.N			498.719	2	996.432	996.431	0	0.9	115	CRagged	79.23	79.23	79.23	0.52	275	> RTX_app8_HC	1	adam_sample_7_2ul_18jan21.13828.13828.2	controllerType=0 controllerNumber=1 scan=13828	47.0529
14722:2	1	K.ASGYTFTSY.N			498.719	2	996.431	996.431	0	-0.1	115	CRagged	142.56	142.56	142.56	2.58	275	> RTX_app8_HC	1	adam_sample_7_2ul_18jan21.13614.13614.2	controllerType=0 controllerNumber=1 scan=13614	46.4051
14506:2	1	K.ASGYTFTSY.N			498.719	2	996.431	996.431	0	0.1	115	CRagged	199.45	199.45	199.45	3.28	275	> RTX_app8_HC	1	adam_sample_7_2ul_18jan21.13455.13455.2	controllerType=0 controllerNumber=1 scan=13455	45.8994
11890:2	1	K.ASGYTFTSY.N			498.72	2	996.432	996.431	0	1.5	115	CRagged	222.02	222.02	222.02	2.73	275	> RTX_app8_HC	1	adam_sample_7_2ul_18jan21.11725.11725.2	controllerType=0 controllerNumber=1 scan=11725	40.8103
13754:2	1	K.ASGYTFTSY.N			498.719	2	996.431	996.431	0	0.3	115	CRagged	255.03	255.03	255.03	3.55	275	> RTX_app8_HC	1	adam_sample_7_2ul_18jan21.12956.12956.2	controllerType=0 controllerNumber=1 scan=12956	44.3691
13857:1	1	K.ASGYTFTSY.N			996.429	1	996.429	996.431	0	-1.8	115	CRagged	257.39	257.39	257.39	2.98	275	> RTX_app8_HC	1	adam_sample_7_2ul_18jan21.13020.13020.2	controllerType=0 controllerNumber=1 scan=13020	44.5678
14239:2	1	K.ASGYTFTSY.N			498.719	2	996.43	996.431	0	-0.6	115	CRagged	287.47	287.47	287.47	3.75	275	> RTX_app8_HC	1	adam_sample_7_2ul_18jan21.13281.13281.2	controllerType=0 controllerNumber=1 scan=13281	45.3894
14013:2	1	K.ASGYTFTSY.N			498.72	2	996.432	996.431	0	1	115	CRagged	318.49	318.49	318.49	3.65	275	> RTX_app8_HC	1	adam_sample_7_2ul_18jan21.13122.13122.2	controllerType=0 controllerNumber=1 scan=13122	44.8736
12155:2	1	K.ASGYTFTSY.N			498.72	2	996.432	996.431	0	1.1	115	CRagged	416.36	416.36	416.36	5.03	275	> RTX_app8_HC	1	adam_sample_7_2ul_18jan21.11901.11901.2	controllerType=0 controllerNumber=1 scan=11901	41.3158
13473:2	1	K.ASGYTFTSY.N			498.719	2	996.431	996.431	0	0.1	115	CRagged	480.61	480.61	480.61	5.51	275	> RTX_app8_HC	1	adam_sample_7_2ul_18jan21.12786.12786.2	controllerType=0 controllerNumber=1 scan=12786	43.8665
12456:2	1	K.ASGYTFTSY.N			498.719	2	996.431	996.431	0	0.2	115	CRagged	557.25	557.25	557.25	5.53	275	> RTX_app8_HC	1	adam_sample_7_2ul_18jan21.12082.12082.2	controllerType=0 controllerNumber=1 scan=12082	41.8273
12992:2	1	K.ASGYTFTSY.N			498.719	2	996.431	996.431	0	0	115	CRagged	568.03	568.03	568.03	6.63	275	> RTX_app8_HC	1	adam_sample_7_2ul_18jan21.12438.12438.2	controllerType=0 controllerNumber=1 scan=12438	42.846
13226:2	1	K.ASGYTFTSY.N			498.719	2	996.431	996.431	0	0.2	115	CRagged	577.46	577.46	577.46	6.66	275	> RTX_app8_HC	1	adam_sample_7_2ul_18jan21.12610.12610.2	controllerType=0 controllerNumber=1 scan=12610	43.3609
12725:2	1	K.ASGYTFTSY.N			498.719	2	996.431	996.431	0	-0.4	115	CRagged	583.28	583.28	583.28	6.63	275	> RTX_app8_HC	1	adam_sample_7_2ul_18jan21.12259.12259.2	controllerType=0 controllerNumber=1 scan=12259	42.3343
13783:3	1	K.ASGYTFTSYNMHWVK.Q			597.944	3	1791.82	1791.82	0	1.2	115	Specific	203.97	203.97	203.97	3.9	275	> RTX_app8_HC	1	adam_sample_7_2ul_18jan21.12973.12973.3	controllerType=0 controllerNumber=1 scan=12973	44.423
13811:3	1	K.ASGYTFTSYNMHWVK.Q			597.945	3	1791.82	1791.82	0	2.5	115	Specific	230.93	230.93	230.93	3.48	275	> RTX_app8_HC	1	adam_sample_7_2ul_18jan21.12992.12992.3	controllerType=0 controllerNumber=1 scan=12992	44.4836
06956:1	1	Y.TFTSY.N			618.275	1	618.275	618.277	0	-2.9	119	Non	187.4	187.4	187.4	1.8	275	> RTX_app8_HC	1	adam_sample_7_2ul_18jan21.7727.7727.2	controllerType=0 controllerNumber=1 scan=7727	28.4415
07106:1	1	Y.TFTSY.N			618.278	1	618.278	618.277	0	1.2	119	Non	198.61	198.61	198.61	3.18	275	> RTX_app8_HC	1	adam_sample_7_2ul_18jan21.7880.7880.2	controllerType=0 controllerNumber=1 scan=7880	28.9546
09793:3	1	Y.TFTSYNMHWVK.Q			471.892	3	1413.66	1413.66	0	0.5	119	NRagged	225.49	225.49	225.49	4.82	275	> RTX_app8_HC	1	adam_sample_7_2ul_18jan21.10112.10112.3	controllerType=0 controllerNumber=1 scan=10112	35.8773
05576:2	1	F.TSYNMHWVK.Q			583.276	2	1165.54	1165.55	0	-1.5	121	NRagged	80.8	80.8	80.8	0.23	275	> RTX_app8_HC	1	adam_sample_7_2ul_18jan21.6517.6517.2	controllerType=0 controllerNumber=1 scan=6517	24.677
02525:2	1	Y.NMHWVK.Q			407.705	2	814.404	814.403	0	1.2	124	NRagged	9.72	9.72	9.72	0.4	275	> RTX_app8_HC	1	adam_sample_7_2ul_18jan21.3774.3774.2	controllerType=0 controllerNumber=1 scan=3774	15.7252
03788:3	1	Y.NMHWVK.Q			272.139	3	814.403	814.403	0	0	124	NRagged	42.22	42.22	42.22	2.14	275	> RTX_app8_HC	1	adam_sample_7_2ul_18jan21.4934.4934.2	controllerType=0 controllerNumber=1 scan=4934	19.57
01926:3	1	Y.NMHWVK.Q			272.139	3	814.404	814.403	0	0.9	124	NRagged	88.12	88.12	88.12	2.22	275	> RTX_app8_HC	1	adam_sample_7_2ul_18jan21.3173.3173.3	controllerType=0 controllerNumber=1 scan=3173	13.6801
02042:3	1	Y.NMHWVK.Q			272.139	3	814.402	814.403	0	-1.4	124	NRagged	160.68	160.68	160.68	3.39	275	> RTX_app8_HC	1	adam_sample_7_2ul_18jan21.3309.3309.3	controllerType=0 controllerNumber=1 scan=3309	14.1807
02517:2	1	Y.NMHWVK.Q			407.705	2	814.403	814.403	0	0	124	NRagged	267.88	267.88	267.88	3.98	275	> RTX_app8_HC	1	adam_sample_7_2ul_18jan21.3767.3767.2	controllerType=0 controllerNumber=1 scan=3767	15.6975
02337:2	1	Y.NMHWVK.Q			407.705	2	814.402	814.403	0	-0.9	124	NRagged	315.86	315.86	315.86	4.28	275	> RTX_app8_HC	1	adam_sample_7_2ul_18jan21.3603.3603.2	controllerType=0 controllerNumber=1 scan=3603	15.1878
01924:2	1	Y.NMHWVK.Q			407.705	2	814.403	814.403	0	0	124	NRagged	345.85	345.85	345.85	4.74	275	> RTX_app8_HC	1	adam_sample_7_2ul_18jan21.3171.3171.2	controllerType=0 controllerNumber=1 scan=3171	13.6717
02182:2	1	Y.NMHWVK.Q			407.705	2	814.402	814.403	0	-1.2	124	NRagged	408.18	408.18	408.18	5.29	275	> RTX_app8_HC	1	adam_sample_7_2ul_18jan21.3453.3453.2	controllerType=0 controllerNumber=1 scan=3453	14.6802
02040:2	1	Y.NMHWVK.Q			407.705	2	814.402	814.403	0	-0.8	124	NRagged	452.22	452.22	452.22	5.64	275	> RTX_app8_HC	1	adam_sample_7_2ul_18jan21.3307.3307.2	controllerType=0 controllerNumber=1 scan=3307	14.1751
02245:2	1	N.MHWVK.Q			350.683	2	700.36	700.36	0	-0.3	125	NRagged	42.2	42.2	42.2	0.31	275	> RTX_app8_HC	1	adam_sample_7_2ul_18jan21.3506.3506.2	controllerType=0 controllerNumber=1 scan=3506	14.8505
01947:2	1	N.MHWVK.Q			350.684	2	700.361	700.36	0	1.7	125	NRagged	358.4	358.4	358.4	3.59	275	> RTX_app8_HC	1	adam_sample_7_2ul_18jan21.3201.3201.2	controllerType=0 controllerNumber=1 scan=3201	13.791
21299:2	1	R.GLEWIGAIYPGNGDTSY.N			906.927	2	1812.85	1812.84	0	2	135	CRagged	152.43	152.43	152.43	1.67	275	> RTX_app8_HC	1	adam_sample_7_2ul_18jan21.20271.20271.2	controllerType=0 controllerNumber=1 scan=20271	69.0114
20876:3	1	R.GLEWIGAIYPGNGDTSYNQK.F			728.352	3	2183.04	2183.04	0	0.2	135	Specific	307.64	307.64	307.64	5.17	275	> RTX_app8_HC	1	adam_sample_7_2ul_18jan21.19387.19387.3	controllerType=0 controllerNumber=1 scan=19387	65.2393
20716:3	1	R.GLEWIGAIYPGNGDTSYNQK.F			728.351	3	2183.04	2183.04	0	-1.2	135	Specific	310.78	310.78	310.78	3.98	275	> RTX_app8_HC	1	adam_sample_7_2ul_18jan21.19114.19114.3	controllerType=0 controllerNumber=1 scan=19114	64.163
19409:2	1	R.GLEWIGAIYPGNGDTSYNQK.F			1092.02	2	2183.04	2183.04	0	-0.5	135	Specific	349.05	349.05	349.05	4.85	275	> RTX_app8_HC	1	adam_sample_7_2ul_18jan21.17561.17561.2	controllerType=0 controllerNumber=1 scan=17561	58.6238
20619:3	1	R.GLEWIGAIYPGNGDTSYNQK.F			728.35	3	2183.03	2183.04	0	-2.6	135	Specific	454.19	454.19	454.19	5.21	275	> RTX_app8_HC	1	adam_sample_7_2ul_18jan21.18979.18979.3	controllerType=0 controllerNumber=1 scan=18979	63.6374
19387:3	1	R.GLEWIGAIYPGNGDTSYNQK.F			728.351	3	2183.04	2183.04	0	-1.4	135	Specific	527.7	527.7	527.7	5.98	275	> RTX_app8_HC	1	adam_sample_7_2ul_18jan21.17543.17543.3	controllerType=0 controllerNumber=1 scan=17543	58.563
19455:3	1	R.GLEWIGAIYPGNGDTSYNQK.F			728.352	3	2183.04	2183.04	0	0.2	135	Specific	664.22	664.22	664.22	9.47	275	> RTX_app8_HC	1	adam_sample_7_2ul_18jan21.17606.17606.3	controllerType=0 controllerNumber=1 scan=17606	58.7855
19706:2	1	R.GLEWIGAIYPGNGDTSYNQK.F			1092.02	2	2183.04	2183.04	0	0.4	135	Specific	796.16	796.16	796.16	12.15	275	> RTX_app8_HC	1	adam_sample_7_2ul_18jan21.17865.17865.2	controllerType=0 controllerNumber=1 scan=17865	59.6368
19571:2	1	R.GLEWIGAIYPGNGDTSYNQK.F			1092.02	2	2183.04	2183.04	0	-0.4	135	Specific	851.57	851.57	851.57	14.12	275	> RTX_app8_HC	1	adam_sample_7_2ul_18jan21.17715.17715.2	controllerType=0 controllerNumber=1 scan=17715	59.1336
19550:3	1	R.GLEWIGAIYPGNGDTSYNQK.F			728.352	3	2183.04	2183.04	0	0.8	135	Specific	988.19	988.19	988.19	15.26	275	> RTX_app8_HC	1	adam_sample_7_2ul_18jan21.17693.17693.3	controllerType=0 controllerNumber=1 scan=17693	59.0651
19689:3	1	R.GLEWIGAIYPGNGDTSYNQK.F			728.351	3	2183.04	2183.04	0	-0.8	135	Specific	1004.99	1004.99	1004.99	15.96	275	> RTX_app8_HC	1	adam_sample_7_2ul_18jan21.17847.17847.3	controllerType=0 controllerNumber=1 scan=17847	59.5786
20955:3	1	R.GLEWIGAIYPGN[+0.984]GDTSYNQK.F		N[+1]	728.68	3	2184.02	2184.02	0	-0.1	135	Specific	121.46	121.46	0	1.85	275	> RTX_app8_HC	1	adam_sample_7_2ul_18jan21.19512.19512.3	controllerType=0 controllerNumber=1 scan=19512	65.7408
20517:2	1	R.GLEWIGAIYPGN[+0.984]GDTSYNQK.F		N[+1]	1092.52	2	2184.03	2184.02	0	1.4	135	Specific	168.54	168.54	0	2.47	275	> RTX_app8_HC	1	adam_sample_7_2ul_18jan21.18861.18861.2	controllerType=0 controllerNumber=1 scan=18861	63.2268
20956:3	1	R.GLEWIGAIYPGN[+0.984]GDTSYNQK.F		N[+1]	728.68	3	2184.02	2184.02	0	-0.1	135	Specific	258.86	258.86	0	3.99	275	> RTX_app8_HC	1	adam_sample_7_2ul_18jan21.19513.19513.3	controllerType=0 controllerNumber=1 scan=19513	65.744
20795:3	1	R.GLEWIGAIYPGN[+0.984]GDTSYNQK.F		N[+1]	728.68	3	2184.03	2184.02	0	1	135	Specific	340.16	340.16	0	5.11	275	> RTX_app8_HC	1	adam_sample_7_2ul_18jan21.19243.19243.3	controllerType=0 controllerNumber=1 scan=19243	64.665
20230:2	1	R.GLEWIGAIYPGN[+0.984]GDTSYNQK.F		N[+1]	1092.52	2	2184.03	2184.02	0	1.2	135	Specific	441.85	441.85	62.54	5.44	275	> RTX_app8_HC	1	adam_sample_7_2ul_18jan21.18452.18452.2	controllerType=0 controllerNumber=1 scan=18452	61.6674
19849:2	1	R.GLEWIGAIYPGN[+0.984]GDTSYNQK.F		N[+1]	1092.52	2	2184.03	2184.02	0	2.4	135	Specific	628.28	628.28	101.56	6.94	275	> RTX_app8_HC	1	adam_sample_7_2ul_18jan21.18016.18016.2	controllerType=0 controllerNumber=1 scan=18016	60.1375
19998:2	1	R.GLEWIGAIYPGN[+0.984]GDTSYNQK.F		N[+1]	1092.52	2	2184.03	2184.02	0	3	135	Specific	652.92	652.92	110.3	8.15	275	> RTX_app8_HC	1	adam_sample_7_2ul_18jan21.18170.18170.2	controllerType=0 controllerNumber=1 scan=18170	60.6425
20125:2	1	R.GLEWIGAIYPGN[+0.984]GDTSYNQK.F		N[+1]	1092.52	2	2184.03	2184.02	0	1.4	135	Specific	805.07	805.07	125.61	12.53	275	> RTX_app8_HC	1	adam_sample_7_2ul_18jan21.18314.18314.2	controllerType=0 controllerNumber=1 scan=18314	61.1549
19985:3	1	R.GLEWIGAIYPGN[+0.984]GDTSYNQK.F		N[+1]	728.681	3	2184.03	2184.02	0	1.4	135	Specific	852.33	852.33	151.52	12.85	275	> RTX_app8_HC	1	adam_sample_7_2ul_18jan21.18155.18155.3	controllerType=0 controllerNumber=1 scan=18155	60.5994
20103:3	1	R.GLEWIGAIYPGN[+0.984]GDTSYNQK.F		N[+1]	728.679	3	2184.02	2184.02	0	-0.9	135	Specific	980.99	980.99	146.84	15.18	275	> RTX_app8_HC	1	adam_sample_7_2ul_18jan21.18296.18296.3	controllerType=0 controllerNumber=1 scan=18296	61.1043
07419:2	1	L.EWIGAIY.P			426.218	2	851.429	851.43	0	-0.7	137	Non	1	1	1	0.12	275	> RTX_app8_HC	1	adam_sample_7_2ul_18jan21.8109.8109.2	controllerType=0 controllerNumber=1 scan=8109	29.6458
07195:2	1	L.EWIGAIY.P			426.218	2	851.429	851.43	0	-0.6	137	Non	10.55	10.55	10.55	0.2	275	> RTX_app8_HC	1	adam_sample_7_2ul_18jan21.7942.7942.2	controllerType=0 controllerNumber=1 scan=7942	29.1322
07610:2	1	L.EWIGAIY.P			426.218	2	851.429	851.43	0	-1.2	137	Non	15.04	15.04	15.04	0.07	275	> RTX_app8_HC	1	adam_sample_7_2ul_18jan21.8272.8272.2	controllerType=0 controllerNumber=1 scan=8272	30.155
07926:2	1	W.IGAIYPGNGDTSYNQK.F			849.41	2	1697.81	1697.81	0	-0.4	139	NRagged	349.9	349.9	349.9	5.34	275	> RTX_app8_HC	1	adam_sample_7_2ul_18jan21.8543.8543.2	controllerType=0 controllerNumber=1 scan=8543	30.9616
07775:2	1	W.IGAIYPGNGDTSYNQK.F			849.411	2	1697.82	1697.81	0	1.3	139	NRagged	365.41	365.41	365.41	5.87	275	> RTX_app8_HC	1	adam_sample_7_2ul_18jan21.8410.8410.2	controllerType=0 controllerNumber=1 scan=8410	30.5607
07727:2	1	W.IGAIYPGNGDTSYNQK.F			849.41	2	1697.81	1697.81	0	-0.6	139	NRagged	385.67	385.67	385.67	6.13	275	> RTX_app8_HC	1	adam_sample_7_2ul_18jan21.8371.8371.2	controllerType=0 controllerNumber=1 scan=8371	30.4384
08911:2	1	W.IGAIYPGN[+0.984]GDTSYNQK.F		N[+1]	849.904	2	1698.8	1698.8	0	2.3	139	NRagged	223.55	223.55	0	3.31	275	> RTX_app8_HC	1	adam_sample_7_2ul_18jan21.9347.9347.2	controllerType=0 controllerNumber=1 scan=9347	33.4927
04804:2	1	G.AIYPGNGDTSYNQK.F			764.357	2	1527.71	1527.71	0	-0.4	141	NRagged	160.88	160.88	160.88	3.54	275	> RTX_app8_HC	1	adam_sample_7_2ul_18jan21.5927.5927.2	controllerType=0 controllerNumber=1 scan=5927	22.8723
06217:2	1	G.AIYPGN[+0.984]GDTSYNQK.F		N[+1]	764.849	2	1528.69	1528.69	0	-0.9	141	NRagged	279.28	279.28	0	4.54	275	> RTX_app8_HC	1	adam_sample_7_2ul_18jan21.7059.7059.2	controllerType=0 controllerNumber=1 scan=7059	26.3252
06035:2	1	G.AIYPGN[+0.984]GDTSYNQK.F		N[+1]	764.848	2	1528.69	1528.69	0	-1.3	141	NRagged	332.21	332.21	0	4.79	275	> RTX_app8_HC	1	adam_sample_7_2ul_18jan21.6893.6893.2	controllerType=0 controllerNumber=1 scan=6893	25.8031
02053:2	1	A.IYPGNG.D			310.655	2	620.303	620.304	0	-1.9	142	Non	8.1	8.1	8.1	0.03	275	> RTX_app8_HC	1	adam_sample_7_2ul_18jan21.3320.3320.2	controllerType=0 controllerNumber=1 scan=3320	14.2201
01545:2	1	A.IYPGNG.D			310.656	2	620.304	620.304	0	0.3	142	Non	9.16	9.16	9.16	0.21	275	> RTX_app8_HC	1	adam_sample_7_2ul_18jan21.2920.2920.2	controllerType=0 controllerNumber=1 scan=2920	12.8595
01087:1	1	K.FK.G			294.182	1	294.182	294.181	0	3.3	155	Specific	15.57	15.57	15.57	0.01	275	> RTX_app8_HC	1	adam_sample_7_2ul_18jan21.2534.2534.3	controllerType=0 controllerNumber=1 scan=2534	11.5106
06795:2	1	K.FKGKATLTADK.S			590.34	2	1179.67	1179.67	0	-1.1	155	Specific	17.42	17.42	17.42	0	275	> RTX_app8_HC	1	adam_sample_7_2ul_18jan21.7547.7547.2	controllerType=0 controllerNumber=1 scan=7547	27.831
00432:2	1	K.GKATLTADK.S			452.758	2	904.51	904.51	0	-0.3	157	Specific	95.2	95.2	95.2	0.82	275	> RTX_app8_HC	1	adam_sample_7_2ul_18jan21.1922.1922.2	controllerType=0 controllerNumber=1 scan=1922	9.4007
00308:3	1	K.GKATLTADK.S			302.174	3	904.509	904.51	0	-1.5	157	Specific	263.55	263.55	263.55	3.78	275	> RTX_app8_HC	1	adam_sample_7_2ul_18jan21.1782.1782.3	controllerType=0 controllerNumber=1 scan=1782	8.8778
00238:2	1	K.GKATLTADK.S			452.758	2	904.508	904.51	0	-1.8	157	Specific	319.56	189.42	189.42	2.19	275	> RTX_app8_HC	1	adam_sample_7_2ul_18jan21.1711.1711.2	controllerType=0 controllerNumber=1 scan=1711	8.6355
00311:2	1	K.GKATLTADK.S			452.758	2	904.509	904.51	0	-0.8	157	Specific	331.36	263.59	263.59	3.57	275	> RTX_app8_HC	1	adam_sample_7_2ul_18jan21.1786.1786.2	controllerType=0 controllerNumber=1 scan=1786	8.893
02257:3	1	K.GKATLTADKSSSTAY.M			500.922	3	1500.75	1500.75	0	-1.4	157	CRagged	4.45	4.45	4.45	0.05	275	> RTX_app8_HC	1	adam_sample_7_2ul_18jan21.3518.3518.2	controllerType=0 controllerNumber=1 scan=3518	14.8966
02008:2	1	K.GKATLTADKSSSTAY.M			750.88	2	1500.75	1500.75	0	-0.9	157	CRagged	221.44	221.44	221.44	0.63	275	> RTX_app8_HC	1	adam_sample_7_2ul_18jan21.3267.3267.2	controllerType=0 controllerNumber=1 scan=3267	14.0243
02105:3	1	K.GKATLTADKSSSTAY.M			500.922	3	1500.75	1500.75	0	-1.2	157	CRagged	271.05	271.05	271.05	1.94	275	> RTX_app8_HC	1	adam_sample_7_2ul_18jan21.3371.3371.3	controllerType=0 controllerNumber=1 scan=3371	14.3898
02092:2	1	K.GKATLTADKSSSTAY.M			750.881	2	1500.76	1500.75	0	0.7	157	CRagged	408.15	400.59	400.59	3.21	275	> RTX_app8_HC	1	adam_sample_7_2ul_18jan21.3358.3358.2	controllerType=0 controllerNumber=1 scan=3358	14.3462
00481:2	1	K.ATLTADK.S			360.2	2	719.393	719.393	0	-0.8	159	Specific	136.51	136.51	136.51	3.34	275	> RTX_app8_HC	1	adam_sample_7_2ul_18jan21.1969.1969.2	controllerType=0 controllerNumber=1 scan=1969	9.5793
00893:2	1	K.ATLTADK.S			360.2	2	719.393	719.393	0	0	159	Specific	268.76	268.76	268.76	4.98	275	> RTX_app8_HC	1	adam_sample_7_2ul_18jan21.2376.2376.2	controllerType=0 controllerNumber=1 scan=2376	11.0301
02402:2	1	K.ATLTADK.S			360.201	2	719.394	719.393	0	0.8	159	Specific	268.87	268.87	268.87	4.73	275	> RTX_app8_HC	1	adam_sample_7_2ul_18jan21.3672.3672.2	controllerType=0 controllerNumber=1 scan=3672	15.4009
01293:2	1	K.ATLTADK.S			360.2	2	719.392	719.393	0	-1.3	159	Specific	269.85	269.85	269.85	4.29	275	> RTX_app8_HC	1	adam_sample_7_2ul_18jan21.2732.2732.2	controllerType=0 controllerNumber=1 scan=2732	12.2305
01516:2	1	K.ATLTADK.S			360.2	2	719.393	719.393	0	-0.6	159	Specific	308.88	308.88	308.88	5.26	275	> RTX_app8_HC	1	adam_sample_7_2ul_18jan21.2891.2891.2	controllerType=0 controllerNumber=1 scan=2891	12.758
01956:2	1	K.ATLTADK.S			360.201	2	719.394	719.393	0	1.3	159	Specific	328.6	328.6	328.6	4.79	275	> RTX_app8_HC	1	adam_sample_7_2ul_18jan21.3213.3213.2	controllerType=0 controllerNumber=1 scan=3213	13.8381
01016:2	1	K.ATLTADK.S			360.2	2	719.394	719.393	0	0.4	159	Specific	360.5	360.5	360.5	5.33	275	> RTX_app8_HC	1	adam_sample_7_2ul_18jan21.2478.2478.2	controllerType=0 controllerNumber=1 scan=2478	11.3388
00570:2	1	K.ATLTADK.S			360.2	2	719.392	719.393	0	-1.7	159	Specific	399.77	399.77	399.77	5.88	275	> RTX_app8_HC	1	adam_sample_7_2ul_18jan21.2048.2048.2	controllerType=0 controllerNumber=1 scan=2048	9.8715
00828:2	1	K.ATLTADK.S			360.2	2	719.393	719.393	0	-0.3	159	Specific	402.09	402.09	402.09	6.5	275	> RTX_app8_HC	1	adam_sample_7_2ul_18jan21.2318.2318.2	controllerType=0 controllerNumber=1 scan=2318	10.8255
00698:2	1	K.ATLTADK.S			360.2	2	719.393	719.393	0	-0.8	159	Specific	421.55	421.55	421.55	6.25	275	> RTX_app8_HC	1	adam_sample_7_2ul_18jan21.2179.2179.2	controllerType=0 controllerNumber=1 scan=2179	10.3435
00770:2	1	K.ATLTADKSSST.A			541.271	2	1081.54	1081.54	0	-1.6	159	CRagged	172.72	159.92	159.92	1.88	275	> RTX_app8_HC	1	adam_sample_7_2ul_18jan21.2272.2272.2	controllerType=0 controllerNumber=1 scan=2272	10.6889
01105:2	1	K.ATLTADKSSSTA.Y			576.789	2	1152.57	1152.57	0	-2.3	159	CRagged	215.74	37	37	0.21	275	> RTX_app8_HC	1	adam_sample_7_2ul_18jan21.2544.2544.2	controllerType=0 controllerNumber=1 scan=2544	11.548
04975:2	1	K.ATLTADKSSSTAY.M			658.322	2	1315.64	1315.64	0	0.1	159	CRagged	56.71	56.71	56.71	1.06	275	> RTX_app8_HC	1	adam_sample_7_2ul_18jan21.6074.6074.2	controllerType=0 controllerNumber=1 scan=6074	23.3373
04763:2	1	K.ATLTADKSSSTAY.M			658.324	2	1315.64	1315.64	0	2.2	159	CRagged	136	136	136	1.23	275	> RTX_app8_HC	1	adam_sample_7_2ul_18jan21.5896.5896.2	controllerType=0 controllerNumber=1 scan=5896	22.7786
05190:2	1	K.ATLTADKSSSTAY.M			658.324	2	1315.64	1315.64	0	1.8	159	CRagged	149.25	149.25	149.25	1.9	275	> RTX_app8_HC	1	adam_sample_7_2ul_18jan21.6237.6237.2	controllerType=0 controllerNumber=1 scan=6237	23.844
03332:2	1	K.ATLTADKSSSTAY.M			658.323	2	1315.64	1315.64	0	1.3	159	CRagged	513.62	513.62	513.62	4.8	275	> RTX_app8_HC	1	adam_sample_7_2ul_18jan21.4472.4472.2	controllerType=0 controllerNumber=1 scan=4472	18.0009
03958:2	1	K.ATLTADKSSSTAY.M			658.323	2	1315.64	1315.64	0	1.1	159	CRagged	710.33	710.33	710.33	10.02	275	> RTX_app8_HC	1	adam_sample_7_2ul_18jan21.5071.5071.2	controllerType=0 controllerNumber=1 scan=5071	20.0183
04125:2	1	K.ATLTADKSSSTAY.M			658.322	2	1315.64	1315.64	0	0.1	159	CRagged	720.78	720.78	720.78	10.27	275	> RTX_app8_HC	1	adam_sample_7_2ul_18jan21.5223.5223.2	controllerType=0 controllerNumber=1 scan=5223	20.5264
03604:2	1	K.ATLTADKSSSTAY.M			658.323	2	1315.64	1315.64	0	0.2	159	CRagged	807.52	807.52	807.52	12.27	275	> RTX_app8_HC	1	adam_sample_7_2ul_18jan21.4766.4766.2	controllerType=0 controllerNumber=1 scan=4766	19.0078
03488:2	1	K.ATLTADKSSSTAY.M			658.322	2	1315.64	1315.64	0	0	159	CRagged	830.57	830.57	830.57	12.24	275	> RTX_app8_HC	1	adam_sample_7_2ul_18jan21.4622.4622.2	controllerType=0 controllerNumber=1 scan=4622	18.503
03763:2	1	K.ATLTADKSSSTAY.M			658.323	2	1315.64	1315.64	0	0.6	159	CRagged	891.46	891.46	891.46	13.27	275	> RTX_app8_HC	1	adam_sample_7_2ul_18jan21.4915.4915.2	controllerType=0 controllerNumber=1 scan=4915	19.5142
00695:1	1	L.TADK.S			434.225	1	434.225	434.224	0	1.2	162	NRagged	215.18	215.18	215.18	2.9	275	> RTX_app8_HC	1	adam_sample_7_2ul_18jan21.2177.2177.3	controllerType=0 controllerNumber=1 scan=2177	10.3365
00631:2	1	L.TADKSSSTAY.M			515.738	2	1030.47	1030.47	0	-0.7	162	Non	134.53	134.53	134.53	1.72	275	> RTX_app8_HC	1	adam_sample_7_2ul_18jan21.2126.2126.2	controllerType=0 controllerNumber=1 scan=2126	10.175
00612:2	1	L.TADKSSSTAY.M			515.738	2	1030.47	1030.47	0	-0.1	162	Non	217.36	217.36	217.36	3.51	275	> RTX_app8_HC	1	adam_sample_7_2ul_18jan21.2103.2103.2	controllerType=0 controllerNumber=1 scan=2103	10.0878
06833:1	1	K.SSSTAY.M			615.264	1	615.264	615.262	0	3.4	166	CRagged	19.6	19.6	19.6	0.1	275	> RTX_app8_HC	1	adam_sample_7_2ul_18jan21.7580.7580.2	controllerType=0 controllerNumber=1 scan=7580	27.9322
20104:2	1	K.SSSTAYMQLSSLTSEDSAVY.Y			1063.97	2	2126.94	2126.94	0	-0.8	166	CRagged	502.55	502.55	502.55	5.71	275	> RTX_app8_HC	1	adam_sample_7_2ul_18jan21.18297.18297.2	controllerType=0 controllerNumber=1 scan=18297	61.1069
18342:2	1	Y.MQLSSLTSEDSAVY.Y			765.855	2	1530.7	1530.7	0	1.7	172	Non	70.32	70.32	70.32	0.65	275	> RTX_app8_HC	1	adam_sample_7_2ul_18jan21.16565.16565.2	controllerType=0 controllerNumber=1 scan=16565	55.4289
18170:2	1	Y.MQLSSLTSEDSAVY.Y			765.853	2	1530.7	1530.7	0	0	172	Non	601.31	601.31	601.31	8.38	275	> RTX_app8_HC	1	adam_sample_7_2ul_18jan21.16404.16404.2	controllerType=0 controllerNumber=1 scan=16404	54.9173
17960:2	1	Y.MQLSSLTSEDSAVY.Y			765.854	2	1530.7	1530.7	0	0.3	172	Non	665.66	665.66	665.66	9.41	275	> RTX_app8_HC	1	adam_sample_7_2ul_18jan21.16237.16237.2	controllerType=0 controllerNumber=1 scan=16237	54.4045
14167:2	1	M.QLSSLTSEDSAVY.Y			700.335	2	1399.66	1399.66	0	2.3	173	Non	122.59	122.59	122.59	0.58	275	> RTX_app8_HC	1	adam_sample_7_2ul_18jan21.13231.13231.2	controllerType=0 controllerNumber=1 scan=13231	45.2224
13941:2	1	M.QLSSLTSEDSAVY.Y			700.333	2	1399.66	1399.66	0	0.7	173	Non	191.32	191.32	191.32	3.04	275	> RTX_app8_HC	1	adam_sample_7_2ul_18jan21.13067.13067.2	controllerType=0 controllerNumber=1 scan=13067	44.7076
17144:2	1	M.QLSSLTSEDSAVYY.C			781.863	2	1562.72	1562.72	0	-1.7	173	Non	145.49	145.49	145.49	2.09	275	> RTX_app8_HC	1	adam_sample_7_2ul_18jan21.15556.15556.2	controllerType=0 controllerNumber=1 scan=15556	52.2929
12394:2	1	Q.LSSLTSEDSAVY.Y			636.304	2	1271.6	1271.6	0	0	174	Non	64.35	64.35	64.35	0.15	275	> RTX_app8_HC	1	adam_sample_7_2ul_18jan21.12050.12050.2	controllerType=0 controllerNumber=1 scan=12050	41.7314
08963:2	1	L.SSLTSEDSAVY.Y			579.761	2	1158.52	1158.52	0	-0.3	175	Non	220.18	220.18	220.18	3.56	275	> RTX_app8_HC	1	adam_sample_7_2ul_18jan21.9395.9395.2	controllerType=0 controllerNumber=1 scan=9395	33.6448
09158:2	1	L.SSLTSEDSAVY.Y			579.762	2	1158.52	1158.52	0	0.6	175	Non	309.56	309.56	309.56	4.1	275	> RTX_app8_HC	1	adam_sample_7_2ul_18jan21.9560.9560.2	controllerType=0 controllerNumber=1 scan=9560	34.1478
12688:2	1	L.SSLTSEDSAVYY.C			661.292	2	1321.58	1321.58	0	-1.7	175	Non	125.64	125.64	125.64	0.34	275	> RTX_app8_HC	1	adam_sample_7_2ul_18jan21.12228.12228.2	controllerType=0 controllerNumber=1 scan=12228	42.2375
12951:2	1	L.SSLTSEDSAVYY.C			661.295	2	1321.58	1321.58	0	2.6	175	Non	352.28	352.28	352.28	2.76	275	> RTX_app8_HC	1	adam_sample_7_2ul_18jan21.12409.12409.2	controllerType=0 controllerNumber=1 scan=12409	42.7664
08881:2	1	S.SLTSEDSAVY.Y			536.246	2	1071.48	1071.48	0	0.1	176	Non	256.16	256.16	256.16	3.8	275	> RTX_app8_HC	1	adam_sample_7_2ul_18jan21.9323.9323.2	controllerType=0 controllerNumber=1 scan=9323	33.4191
12723:2	1	S.SLTSEDSAVYY.C			617.777	2	1234.55	1234.55	0	-0.8	176	Non	119.69	119.69	119.69	1.14	275	> RTX_app8_HC	1	adam_sample_7_2ul_18jan21.12256.12256.2	controllerType=0 controllerNumber=1 scan=12256	42.3262
13224:2	1	S.SLTSEDSAVYY.C			617.777	2	1234.55	1234.55	0	0.1	176	Non	156.32	156.32	156.32	2.43	275	> RTX_app8_HC	1	adam_sample_7_2ul_18jan21.12607.12607.2	controllerType=0 controllerNumber=1 scan=12607	43.3528
12989:2	1	S.SLTSEDSAVYY.C			617.777	2	1234.55	1234.55	0	-0.6	176	Non	199.04	199.04	199.04	3.13	275	> RTX_app8_HC	1	adam_sample_7_2ul_18jan21.12435.12435.2	controllerType=0 controllerNumber=1 scan=12435	42.8392
02970:2	1	W.GAGTTVTVSAASTK.G			625.833	2	1250.66	1250.66	0	-0.4	203	NRagged	118.2	118.2	118.2	2.5	275	> RTX_app8_HC	1	adam_sample_7_2ul_18jan21.4176.4176.3	controllerType=0 controllerNumber=1 scan=4176	17.08
02788:2	1	W.GAGTTVTVSAASTK.G			625.833	2	1250.66	1250.66	0	0.2	203	NRagged	567.93	544.23	544.23	7.94	275	> RTX_app8_HC	1	adam_sample_7_2ul_18jan21.4022.4022.3	controllerType=0 controllerNumber=1 scan=4022	16.5774
02425:2	1	W.GAGTTVTVSAASTK.G			625.834	2	1250.66	1250.66	0	1.1	203	NRagged	568.26	568.26	568.26	8.38	275	> RTX_app8_HC	1	adam_sample_7_2ul_18jan21.3697.3697.2	controllerType=0 controllerNumber=1 scan=3697	15.4893
02769:2	1	W.GAGTTVTVSAASTK.G			625.833	2	1250.66	1250.66	0	-0.4	203	NRagged	637.96	563.35	563.35	9.6	275	> RTX_app8_HC	1	adam_sample_7_2ul_18jan21.4002.4002.2	controllerType=0 controllerNumber=1 scan=4002	16.5079
02618:2	1	W.GAGTTVTVSAASTK.G			625.833	2	1250.66	1250.66	0	0.4	203	NRagged	796.78	613.72	613.72	12.63	275	> RTX_app8_HC	1	adam_sample_7_2ul_18jan21.3854.3854.2	controllerType=0 controllerNumber=1 scan=3854	15.9964
04285:2	1	A.STKGPSVFPLAPSS.K			687.866	2	1374.72	1374.73	0	-1.1	214	Non	40.14	40.14	40.14	0.2	275	> RTX_app8_HC	1	adam_sample_7_2ul_18jan21.5396.5396.2	controllerType=0 controllerNumber=1 scan=5396	21.1172
04549:2	1	A.STKGPSVFPLAPSS.K			687.865	2	1374.72	1374.73	0	-2.1	214	Non	89.75	89.75	89.75	0.03	275	> RTX_app8_HC	1	adam_sample_7_2ul_18jan21.5691.5691.2	controllerType=0 controllerNumber=1 scan=5691	22.1314
04406:2	1	A.STKGPSVFPLAPSS.K			687.865	2	1374.72	1374.73	0	-2.3	214	Non	99.19	99.19	99.19	0.05	275	> RTX_app8_HC	1	adam_sample_7_2ul_18jan21.5542.5542.2	controllerType=0 controllerNumber=1 scan=5542	21.6268
17725:2	1	K.GPSVFPLAPS.S			486.264	2	971.52	971.52	0	0.6	217	CRagged	219.64	219.64	219.64	3.76	275	> RTX_app8_HC	1	adam_sample_7_2ul_18jan21.16047.16047.2	controllerType=0 controllerNumber=1 scan=16047	53.8274
17884:1	1	K.GPSVFPLAPS.S			971.52	1	971.52	971.52	0	-0.1	217	CRagged	239.54	239.54	239.54	4.44	275	> RTX_app8_HC	1	adam_sample_7_2ul_18jan21.16178.16178.3	controllerType=0 controllerNumber=1 scan=16178	54.2316
18141:2	1	K.GPSVFPLAPS.S			486.263	2	971.519	971.52	0	-0.4	217	CRagged	543.93	543.93	543.93	6.49	275	> RTX_app8_HC	1	adam_sample_7_2ul_18jan21.16379.16379.2	controllerType=0 controllerNumber=1 scan=16379	54.8486
17930:2	1	K.GPSVFPLAPS.S			486.264	2	971.521	971.52	0	1	217	CRagged	581.88	581.88	581.88	7.19	275	> RTX_app8_HC	1	adam_sample_7_2ul_18jan21.16215.16215.2	controllerType=0 controllerNumber=1 scan=16215	54.3412
11003:2	1	K.GPSVFPLAPSSK.S			593.827	2	1186.65	1186.65	0	0.6	217	Specific	304.21	304.21	304.21	6.13	275	> RTX_app8_HC	1	adam_sample_7_2ul_18jan21.11139.11139.2	controllerType=0 controllerNumber=1 scan=11139	39.0876
10781:2	1	K.GPSVFPLAPSSK.S			593.827	2	1186.65	1186.65	0	0.5	217	Specific	752.27	752.27	752.27	12.43	275	> RTX_app8_HC	1	adam_sample_7_2ul_18jan21.10973.10973.2	controllerType=0 controllerNumber=1 scan=10973	38.5817
11002:2	1	K.GPSVFPLAPSSK.S			593.827	2	1186.65	1186.65	0	0.6	217	Specific	753.71	753.71	753.71	12.43	275	> RTX_app8_HC	1	adam_sample_7_2ul_18jan21.11138.11138.2	controllerType=0 controllerNumber=1 scan=11138	39.0863
10345:2	1	K.GPSVFPLAPSSK.S			593.827	2	1186.65	1186.65	0	0.8	217	Specific	757.51	757.51	757.51	12.17	275	> RTX_app8_HC	1	adam_sample_7_2ul_18jan21.10634.10634.2	controllerType=0 controllerNumber=1 scan=10634	37.5687
10553:2	1	K.GPSVFPLAPSSK.S			593.827	2	1186.65	1186.65	0	0.6	217	Specific	795.16	795.16	795.16	12.43	275	> RTX_app8_HC	1	adam_sample_7_2ul_18jan21.10802.10802.2	controllerType=0 controllerNumber=1 scan=10802	38.0782
10554:2	1	K.GPSVFPLAPSSKS.T			637.344	2	1273.68	1273.68	0	1.7	217	CRagged	541.75	541.75	541.75	5.73	275	> RTX_app8_HC	1	adam_sample_7_2ul_18jan21.10803.10803.2	controllerType=0 controllerNumber=1 scan=10803	38.081
07463:2	1	S.VFPLAPSSK.S			473.273	2	945.539	945.54	0	-1.1	220	NRagged	3.12	3.12	3.12	0.73	275	> RTX_app8_HC	1	adam_sample_7_2ul_18jan21.8149.8149.2	controllerType=0 controllerNumber=1 scan=8149	29.7657
05218:3	1	S.SKSTSGGTAALGC[+57.021]LVK.D		C[+57]	512.94	3	1536.81	1536.81	0	0.9	227	NRagged	139.04	139.04	139.04	3.02	275	> RTX_app8_HC	1	adam_sample_7_2ul_18jan21.6258.6258.3	controllerType=0 controllerNumber=1 scan=6258	23.9008
05676:3	1	S.SKSTSGGTAALGC[+57.021]LVK.D		C[+57]	512.94	3	1536.81	1536.81	0	1	227	NRagged	204.3	204.3	204.3	3.89	275	> RTX_app8_HC	1	adam_sample_7_2ul_18jan21.6598.6598.3	controllerType=0 controllerNumber=1 scan=6598	24.9133
05461:3	1	S.SKSTSGGTAALGC[+57.021]LVK.D		C[+57]	512.94	3	1536.81	1536.81	0	0.5	227	NRagged	359.78	359.78	359.78	5.21	275	> RTX_app8_HC	1	adam_sample_7_2ul_18jan21.6431.6431.3	controllerType=0 controllerNumber=1 scan=6431	24.407
02639:2	1	K.STSGGTAAL.G			382.693	2	764.379	764.379	0	0.1	229	CRagged	77	77	77	0.71	275	> RTX_app8_HC	1	adam_sample_7_2ul_18jan21.3878.3878.2	controllerType=0 controllerNumber=1 scan=3878	16.0728
08733:3	1	K.STSGGTAALGC[+57.021]LVK.D		C[+57]	441.231	3	1321.68	1321.68	0	-0.5	229	Specific	16.11	16.11	16.11	1.35	275	> RTX_app8_HC	1	adam_sample_7_2ul_18jan21.9212.9212.3	controllerType=0 controllerNumber=1 scan=9212	33.0696
07673:3	1	K.STSGGTAALGC[+57.021]LVK.D		C[+57]	441.23	3	1321.67	1321.68	0	-2.7	229	Specific	19.82	19.82	19.82	0.06	275	> RTX_app8_HC	1	adam_sample_7_2ul_18jan21.8329.8329.3	controllerType=0 controllerNumber=1 scan=8329	30.3248
07866:3	1	K.STSGGTAALGC[+57.021]LVK.D		C[+57]	441.231	3	1321.68	1321.68	0	0.6	229	Specific	153.97	153.97	153.97	2.91	275	> RTX_app8_HC	1	adam_sample_7_2ul_18jan21.8497.8497.3	controllerType=0 controllerNumber=1 scan=8497	30.8311
08285:3	1	K.STSGGTAALGC[+57.021]LVK.D		C[+57]	441.231	3	1321.68	1321.68	0	1.3	229	Specific	253.54	253.54	253.54	3.85	275	> RTX_app8_HC	1	adam_sample_7_2ul_18jan21.8828.8828.3	controllerType=0 controllerNumber=1 scan=8828	31.8512
08849:3	1	K.STSGGTAALGC[+57.021]LVK.D		C[+57]	441.231	3	1321.68	1321.68	0	1.1	229	Specific	332.5	332.5	332.5	5.55	275	> RTX_app8_HC	1	adam_sample_7_2ul_18jan21.9301.9301.3	controllerType=0 controllerNumber=1 scan=9301	33.3594
10891:2	1	K.STSGGTAALGC[+57.021]LVK.D		C[+57]	661.343	2	1321.68	1321.68	0	0.8	229	Specific	340.48	340.48	340.48	5.07	275	> RTX_app8_HC	1	adam_sample_7_2ul_18jan21.11059.11059.2	controllerType=0 controllerNumber=1 scan=11059	38.8478
11147:2	1	K.STSGGTAALGC[+57.021]LVK.D		C[+57]	661.344	2	1321.68	1321.68	0	1.9	229	Specific	435.16	435.16	435.16	5.51	275	> RTX_app8_HC	1	adam_sample_7_2ul_18jan21.11227.11227.2	controllerType=0 controllerNumber=1 scan=11227	39.3382
08468:3	1	K.STSGGTAALGC[+57.021]LVK.D		C[+57]	441.231	3	1321.68	1321.68	0	0.2	229	Specific	500.77	500.77	500.77	6.97	275	> RTX_app8_HC	1	adam_sample_7_2ul_18jan21.8983.8983.3	controllerType=0 controllerNumber=1 scan=8983	32.3518
08639:3	1	K.STSGGTAALGC[+57.021]LVK.D		C[+57]	441.231	3	1321.68	1321.68	0	-0.5	229	Specific	520.13	520.13	520.13	6.97	275	> RTX_app8_HC	1	adam_sample_7_2ul_18jan21.9140.9140.3	controllerType=0 controllerNumber=1 scan=9140	32.8549
10561:2	1	K.STSGGTAALGC[+57.021]LVK.D		C[+57]	661.343	2	1321.68	1321.68	0	0.2	229	Specific	555.9	550.67	550.67	6.76	275	> RTX_app8_HC	1	adam_sample_7_2ul_18jan21.10809.10809.2	controllerType=0 controllerNumber=1 scan=10809	38.0968
10028:2	1	K.STSGGTAALGC[+57.021]LVK.D		C[+57]	661.343	2	1321.68	1321.68	0	0.8	229	Specific	580.59	580.59	580.59	7.43	275	> RTX_app8_HC	1	adam_sample_7_2ul_18jan21.10346.10346.2	controllerType=0 controllerNumber=1 scan=10346	36.6496
08157:2	1	K.STSGGTAALGC[+57.021]LVK.D		C[+57]	661.343	2	1321.68	1321.68	0	0.6	229	Specific	653.57	653.57	653.57	10.59	275	> RTX_app8_HC	1	adam_sample_7_2ul_18jan21.8730.8730.2	controllerType=0 controllerNumber=1 scan=8730	31.5446
09868:2	1	K.STSGGTAALGC[+57.021]LVK.D		C[+57]	661.344	2	1321.68	1321.68	0	1.7	229	Specific	661.08	661.08	661.08	9.28	275	> RTX_app8_HC	1	adam_sample_7_2ul_18jan21.10185.10185.2	controllerType=0 controllerNumber=1 scan=10185	36.1079
09527:2	1	K.STSGGTAALGC[+57.021]LVK.D		C[+57]	661.343	2	1321.68	1321.68	0	0.4	229	Specific	736.03	736.03	736.03	11.59	275	> RTX_app8_HC	1	adam_sample_7_2ul_18jan21.9866.9866.2	controllerType=0 controllerNumber=1 scan=9866	35.102
09679:2	1	K.STSGGTAALGC[+57.021]LVK.D		C[+57]	661.342	2	1321.68	1321.68	0	-0.4	229	Specific	736.79	736.79	736.79	11.56	275	> RTX_app8_HC	1	adam_sample_7_2ul_18jan21.10020.10020.2	controllerType=0 controllerNumber=1 scan=10020	35.6048
07910:2	1	K.STSGGTAALGC[+57.021]LVK.D		C[+57]	661.343	2	1321.68	1321.68	0	-0.1	229	Specific	842.5	842.5	842.5	13.56	275	> RTX_app8_HC	1	adam_sample_7_2ul_18jan21.8529.8529.2	controllerType=0 controllerNumber=1 scan=8529	30.9226
07713:2	1	K.STSGGTAALGC[+57.021]LVK.D		C[+57]	661.344	2	1321.68	1321.68	0	1.4	229	Specific	859.93	859.93	859.93	13.97	275	> RTX_app8_HC	1	adam_sample_7_2ul_18jan21.8358.8358.2	controllerType=0 controllerNumber=1 scan=8358	30.4011
09135:2	1	K.STSGGTAALGC[+57.021]LVK.D		C[+57]	661.343	2	1321.68	1321.68	0	0.4	229	Specific	867.46	867.46	867.46	14.59	275	> RTX_app8_HC	1	adam_sample_7_2ul_18jan21.9538.9538.2	controllerType=0 controllerNumber=1 scan=9538	34.0738
09322:2	1	K.STSGGTAALGC[+57.021]LVK.D		C[+57]	661.343	2	1321.68	1321.68	0	0.6	229	Specific	883.41	883.41	883.41	14.34	275	> RTX_app8_HC	1	adam_sample_7_2ul_18jan21.9702.9702.2	controllerType=0 controllerNumber=1 scan=9702	34.5869
08731:2	1	K.STSGGTAALGC[+57.021]LVK.D		C[+57]	661.343	2	1321.68	1321.68	0	0.5	229	Specific	893.5	893.5	893.5	14.59	275	> RTX_app8_HC	1	adam_sample_7_2ul_18jan21.9209.9209.2	controllerType=0 controllerNumber=1 scan=9209	33.0587
08937:2	1	K.STSGGTAALGC[+57.021]LVK.D		C[+57]	661.343	2	1321.68	1321.68	0	0.4	229	Specific	911	911	911	15.65	275	> RTX_app8_HC	1	adam_sample_7_2ul_18jan21.9372.9372.2	controllerType=0 controllerNumber=1 scan=9372	33.5641
08348:2	1	K.STSGGTAALGC[+57.021]LVK.D		C[+57]	661.343	2	1321.68	1321.68	0	0.3	229	Specific	948.41	948.41	948.41	15.65	275	> RTX_app8_HC	1	adam_sample_7_2ul_18jan21.8887.8887.2	controllerType=0 controllerNumber=1 scan=8887	32.0501
08545:2	1	K.STSGGTAALGC[+57.021]LVK.D		C[+57]	661.343	2	1321.68	1321.68	0	0.6	229	Specific	960.02	960.02	960.02	30	275	> RTX_app8_HC	1	adam_sample_7_2ul_18jan21.9047.9047.2	controllerType=0 controllerNumber=1 scan=9047	32.5559
09160:2	1	K.STSGGTAALGC[+57.021]LVKD.Y		C[+57]	718.856	2	1436.7	1436.7	0	-0.2	229	CRagged	172.27	172.27	172.27	3.02	275	> RTX_app8_HC	1	adam_sample_7_2ul_18jan21.9566.9566.3	controllerType=0 controllerNumber=1 scan=9566	34.1724
09640:2	1	K.STSGGTAALGC[+57.021]LVKD.Y		C[+57]	718.855	2	1436.7	1436.7	0	-1	229	CRagged	314.27	314.27	314.27	3.58	275	> RTX_app8_HC	1	adam_sample_7_2ul_18jan21.9980.9980.2	controllerType=0 controllerNumber=1 scan=9980	35.4735
09270:2	1	K.STSGGTAALGC[+57.021]LVKD.Y		C[+57]	718.857	2	1436.71	1436.7	0	0.6	229	CRagged	693.61	693.61	693.61	8.74	275	> RTX_app8_HC	1	adam_sample_7_2ul_18jan21.9654.9654.2	controllerType=0 controllerNumber=1 scan=9654	34.4539
09464:2	1	K.STSGGTAALGC[+57.021]LVKD.Y		C[+57]	718.856	2	1436.7	1436.7	0	-0.1	229	CRagged	697.3	697.3	697.3	8.7	275	> RTX_app8_HC	1	adam_sample_7_2ul_18jan21.9822.9822.2	controllerType=0 controllerNumber=1 scan=9822	34.9642
08107:2	1	S.TSGGTAALGC[+57.021]LVK.D		C[+57]	617.826	2	1234.65	1234.65	0	-0.6	230	NRagged	45.71	45.71	45.71	1.65	275	> RTX_app8_HC	1	adam_sample_7_2ul_18jan21.8692.8692.3	controllerType=0 controllerNumber=1 scan=8692	31.4292
08635:2	1	S.TSGGTAALGC[+57.021]LVK.D		C[+57]	617.827	2	1234.65	1234.65	0	1.1	230	NRagged	625.83	625.83	625.83	9.22	275	> RTX_app8_HC	1	adam_sample_7_2ul_18jan21.9137.9137.2	controllerType=0 controllerNumber=1 scan=9137	32.8468
08278:2	1	S.TSGGTAALGC[+57.021]LVK.D		C[+57]	617.827	2	1234.65	1234.65	0	0.6	230	NRagged	649.29	649.29	649.29	9.47	275	> RTX_app8_HC	1	adam_sample_7_2ul_18jan21.8822.8822.2	controllerType=0 controllerNumber=1 scan=8822	31.8288
08463:2	1	S.TSGGTAALGC[+57.021]LVK.D		C[+57]	617.827	2	1234.65	1234.65	0	0	230	NRagged	820.17	820.17	820.17	13.44	275	> RTX_app8_HC	1	adam_sample_7_2ul_18jan21.8978.8978.2	controllerType=0 controllerNumber=1 scan=8978	32.3387
07331:2	1	T.SGGTAALGC[+57.021]LVK.D		C[+57]	567.304	2	1133.6	1133.6	0	1.9	231	NRagged	15.47	15.47	15.47	0.33	275	> RTX_app8_HC	1	adam_sample_7_2ul_18jan21.8041.8041.2	controllerType=0 controllerNumber=1 scan=8041	29.43
07441:2	1	S.GGTAALGC[+57.021]LVK.D		C[+57]	523.787	2	1046.57	1046.57	0	-0.4	232	NRagged	359.15	359.15	359.15	5.41	275	> RTX_app8_HC	1	adam_sample_7_2ul_18jan21.8127.8127.2	controllerType=0 controllerNumber=1 scan=8127	29.6976
07633:2	1	S.GGTAALGC[+57.021]LVK.D		C[+57]	523.787	2	1046.57	1046.57	0	0.2	232	NRagged	602.49	602.49	602.49	9.71	275	> RTX_app8_HC	1	adam_sample_7_2ul_18jan21.8289.8289.2	controllerType=0 controllerNumber=1 scan=8289	30.2049
07472:2	1	G.GTAALGC[+57.021]LVK.D		C[+57]	495.276	2	989.544	989.545	0	-0.4	233	NRagged	540.94	540.94	540.94	7.76	275	> RTX_app8_HC	1	adam_sample_7_2ul_18jan21.8153.8153.2	controllerType=0 controllerNumber=1 scan=8153	29.7766
06916:2	1	G.GTAALGC[+57.021]LVK.D		C[+57]	495.276	2	989.545	989.545	0	0.4	233	NRagged	568.32	568.32	568.32	8.71	275	> RTX_app8_HC	1	adam_sample_7_2ul_18jan21.7672.7672.2	controllerType=0 controllerNumber=1 scan=7672	28.2541
07260:2	1	G.GTAALGC[+57.021]LVK.D		C[+57]	495.276	2	989.545	989.545	0	0.6	233	NRagged	718.19	718.19	718.19	11.71	275	> RTX_app8_HC	1	adam_sample_7_2ul_18jan21.7985.7985.2	controllerType=0 controllerNumber=1 scan=7985	29.2582
07049:2	1	G.GTAALGC[+57.021]LVK.D		C[+57]	495.276	2	989.545	989.545	0	0.1	233	NRagged	752.56	752.56	752.56	12.71	275	> RTX_app8_HC	1	adam_sample_7_2ul_18jan21.7821.7821.2	controllerType=0 controllerNumber=1 scan=7821	28.7542
05392:2	1	T.AALGC[+57.021]LVK.D		C[+57]	416.242	2	831.476	831.476	0	1	235	NRagged	263.69	263.69	263.69	4.68	275	> RTX_app8_HC	1	adam_sample_7_2ul_18jan21.6379.6379.2	controllerType=0 controllerNumber=1 scan=6379	24.2599
05626:2	1	T.AALGC[+57.021]LVK.D		C[+57]	416.242	2	831.476	831.476	0	0.4	235	NRagged	362.57	362.57	362.57	6.86	275	> RTX_app8_HC	1	adam_sample_7_2ul_18jan21.6552.6552.2	controllerType=0 controllerNumber=1 scan=6552	24.7714
06802:2	1	A.ALGC[+57.021]LVK.D		C[+57]	380.723	2	760.438	760.439	0	-1.1	236	NRagged	94.37	94.37	94.37	1.85	275	> RTX_app8_HC	1	adam_sample_7_2ul_18jan21.7554.7554.2	controllerType=0 controllerNumber=1 scan=7554	27.854
05294:2	1	A.ALGC[+57.021]LVK.D		C[+57]	380.723	2	760.439	760.439	0	0.6	236	NRagged	197.34	197.34	197.34	4.76	275	> RTX_app8_HC	1	adam_sample_7_2ul_18jan21.6312.6312.2	controllerType=0 controllerNumber=1 scan=6312	24.0705
04810:2	1	A.ALGC[+57.021]LVK.D		C[+57]	380.723	2	760.439	760.439	0	0.1	236	NRagged	206.1	206.1	206.1	4.64	275	> RTX_app8_HC	1	adam_sample_7_2ul_18jan21.5937.5937.2	controllerType=0 controllerNumber=1 scan=5937	22.9079
05035:2	1	A.ALGC[+57.021]LVK.D		C[+57]	380.723	2	760.439	760.439	0	0.9	236	NRagged	219.25	219.25	219.25	4.58	275	> RTX_app8_HC	1	adam_sample_7_2ul_18jan21.6113.6113.2	controllerType=0 controllerNumber=1 scan=6113	23.4519
04080:2	1	A.ALGC[+57.021]LVK.D		C[+57]	380.723	2	760.438	760.439	0	-0.8	236	NRagged	299.81	299.81	299.81	4.98	275	> RTX_app8_HC	1	adam_sample_7_2ul_18jan21.5179.5179.2	controllerType=0 controllerNumber=1 scan=5179	20.3879
04634:2	1	A.ALGC[+57.021]LVK.D		C[+57]	380.723	2	760.439	760.439	0	0.7	236	NRagged	305.52	305.52	305.52	5.25	275	> RTX_app8_HC	1	adam_sample_7_2ul_18jan21.5777.5777.2	controllerType=0 controllerNumber=1 scan=5777	22.4043
04483:2	1	A.ALGC[+57.021]LVK.D		C[+57]	380.723	2	760.438	760.439	0	-0.4	236	NRagged	335.65	335.65	335.65	5.42	275	> RTX_app8_HC	1	adam_sample_7_2ul_18jan21.5624.5624.2	controllerType=0 controllerNumber=1 scan=5624	21.8986
04346:2	1	A.ALGC[+57.021]LVK.D		C[+57]	380.723	2	760.438	760.439	0	-0.5	236	NRagged	345.17	345.17	345.17	5.3	275	> RTX_app8_HC	1	adam_sample_7_2ul_18jan21.5474.5474.2	controllerType=0 controllerNumber=1 scan=5474	21.3939
04218:2	1	A.ALGC[+57.021]LVK.D		C[+57]	380.723	2	760.438	760.439	0	-0.1	236	NRagged	400.35	400.35	400.35	6.61	275	> RTX_app8_HC	1	adam_sample_7_2ul_18jan21.5328.5328.2	controllerType=0 controllerNumber=1 scan=5328	20.8901
04943:2	1	A.ALGC[+57.021]LVKD.Y		C[+57]	438.236	2	875.465	875.466	0	-0.5	236	Non	32.51	32.51	32.51	0.94	275	> RTX_app8_HC	1	adam_sample_7_2ul_18jan21.6048.6048.2	controllerType=0 controllerNumber=1 scan=6048	23.2486
02655:2	1	A.LGC[+57.021]LVK.D		C[+57]	345.204	2	689.4	689.402	0	-1.4	237	NRagged	195.89	195.89	195.89	3.76	275	> RTX_app8_HC	1	adam_sample_7_2ul_18jan21.3888.3888.3	controllerType=0 controllerNumber=1 scan=3888	16.1002
02697:2	1	A.LGC[+57.021]LVK.D		C[+57]	345.204	2	689.401	689.402	0	-0.4	237	NRagged	289.18	289.18	289.18	5.11	275	> RTX_app8_HC	1	adam_sample_7_2ul_18jan21.3919.3919.2	controllerType=0 controllerNumber=1 scan=3919	16.1959
03025:2	1	A.LGC[+57.021]LVK.D		C[+57]	345.204	2	689.402	689.402	0	0.3	237	NRagged	361.23	361.23	361.23	5.37	275	> RTX_app8_HC	1	adam_sample_7_2ul_18jan21.4219.4219.2	controllerType=0 controllerNumber=1 scan=4219	17.2119
02833:2	1	A.LGC[+57.021]LVK.D		C[+57]	345.204	2	689.401	689.402	0	-0.5	237	NRagged	442.22	442.22	442.22	6.6	275	> RTX_app8_HC	1	adam_sample_7_2ul_18jan21.4064.4064.2	controllerType=0 controllerNumber=1 scan=4064	16.7009
03492:2	1	A.LGC[+57.021]LVKD.Y		C[+57]	402.717	2	804.427	804.428	0	-2.3	237	Non	199.9	186.04	186.04	1.75	275	> RTX_app8_HC	1	adam_sample_7_2ul_18jan21.4626.4626.2	controllerType=0 controllerNumber=1 scan=4626	18.5141
01151:2	1	G.C[+57.021]LVKD.Y		C[+57]	317.664	2	634.322	634.323	0	-2.1	239	Non	19.73	19.73	19.73	0.01	275	> RTX_app8_HC	1	adam_sample_7_2ul_18jan21.2583.2583.2	controllerType=0 controllerNumber=1 scan=2583	11.6873
19635:2	1	K.DYFPEPVTV.S			533.758	2	1066.51	1066.51	0	0.4	243	CRagged	112.22	112.22	112.22	1.28	275	> RTX_app8_HC	1	adam_sample_7_2ul_18jan21.17790.17790.2	controllerType=0 controllerNumber=1 scan=17790	59.3976
19763:2	1	K.DYFPEPVTV.S			533.759	2	1066.51	1066.51	0	0.7	243	CRagged	267.33	267.33	267.33	4.57	275	> RTX_app8_HC	1	adam_sample_7_2ul_18jan21.17940.17940.2	controllerType=0 controllerNumber=1 scan=17940	59.9026
18515:2	1	K.DYFPEPVTVS.W			577.274	2	1153.54	1153.54	0	-1.1	243	CRagged	125.94	125.94	125.94	0.67	275	> RTX_app8_HC	1	adam_sample_7_2ul_18jan21.16731.16731.2	controllerType=0 controllerNumber=1 scan=16731	55.9784
18815:2	1	K.DYFPEPVTVS.W			577.274	2	1153.54	1153.54	0	-1.1	243	CRagged	139.43	139.43	139.43	2.11	275	> RTX_app8_HC	1	adam_sample_7_2ul_18jan21.17030.17030.3	controllerType=0 controllerNumber=1 scan=17030	56.9335
18663:2	1	K.DYFPEPVTVS.W			577.274	2	1153.54	1153.54	0	-0.2	243	CRagged	289.25	289.25	289.25	4.2	275	> RTX_app8_HC	1	adam_sample_7_2ul_18jan21.16891.16891.2	controllerType=0 controllerNumber=1 scan=16891	56.4898
01720:2	1	W.NSGALTSGVH.T			471.736	2	942.465	942.464	0	0.7	254	Non	162.8	162.8	162.8	3.28	275	> RTX_app8_HC	1	adam_sample_7_2ul_18jan21.3032.3032.2	controllerType=0 controllerNumber=1 scan=3032	13.2159
02931:2	1	S.GVHTFPA.V			364.69	2	728.372	728.373	0	-0.3	261	Non	258.61	258.61	258.61	4.45	275	> RTX_app8_HC	1	adam_sample_7_2ul_18jan21.4138.4138.2	controllerType=0 controllerNumber=1 scan=4138	16.9434
03119:2	1	S.GVHTFPA.V			364.69	2	728.372	728.373	0	-0.6	261	Non	320.03	320.03	320.03	4.52	275	> RTX_app8_HC	1	adam_sample_7_2ul_18jan21.4295.4295.2	controllerType=0 controllerNumber=1 scan=4295	17.4485
10691:2	1	S.GVHTFPAVLQSS.G			621.829	2	1242.65	1242.65	0	2	261	Non	45.51	45.51	45.51	1.2	275	> RTX_app8_HC	1	adam_sample_7_2ul_18jan21.10904.10904.6	controllerType=0 controllerNumber=1 scan=10904	38.3841
00584:2	1	F.PAVLQSS.G			351.194	2	701.38	701.383	0	-3.4	266	Non	54.04	54.04	54.04	0.01	275	> RTX_app8_HC	1	adam_sample_7_2ul_18jan21.2066.2066.2	controllerType=0 controllerNumber=1 scan=2066	9.9331
00246:2	1	P.AVLQSSGLYSL.S			569.31	2	1137.61	1137.62	0	-1.3	267	Non	2.96	2.96	2.96	0.06	275	> RTX_app8_HC	1	adam_sample_7_2ul_18jan21.1719.1719.2	controllerType=0 controllerNumber=1 scan=1719	8.661
00249:3	1	P.AVLQSSGLYSL.S			379.876	3	1137.61	1137.62	0	-1.2	267	Non	8.67	8.67	8.67	0	275	> RTX_app8_HC	1	adam_sample_7_2ul_18jan21.1722.1722.3	controllerType=0 controllerNumber=1 scan=1722	8.6691
00805:2	1	S.GLYSL.S			276.655	2	552.302	552.303	0	-0.8	273	Non	18.3	18.3	18.3	0.03	275	> RTX_app8_HC	1	adam_sample_7_2ul_18jan21.2301.2301.2	controllerType=0 controllerNumber=1 scan=2301	10.779
01014:2	1	S.GLYSLSS.V			363.687	2	726.367	726.367	0	0.8	273	Non	32.07	26.27	26.27	0.13	275	> RTX_app8_HC	1	adam_sample_7_2ul_18jan21.2475.2475.2	controllerType=0 controllerNumber=1 scan=2475	11.3307
12333:2	1	Y.SLSSVVTVPS.S			488.271	2	975.536	975.536	0	-0.1	276	Non	229.82	229.82	229.82	3.56	275	> RTX_app8_HC	1	adam_sample_7_2ul_18jan21.12018.12018.2	controllerType=0 controllerNumber=1 scan=12018	41.6404
12893:2	1	Y.SLSSVVTVPS.S			488.272	2	975.537	975.536	0	0.9	276	Non	334.04	305.88	305.88	4.32	275	> RTX_app8_HC	1	adam_sample_7_2ul_18jan21.12374.12374.2	controllerType=0 controllerNumber=1 scan=12374	42.6635
12648:2	1	Y.SLSSVVTVPS.S			488.271	2	975.535	975.536	0	-0.9	276	Non	446.65	387.68	387.68	6.27	275	> RTX_app8_HC	1	adam_sample_7_2ul_18jan21.12198.12198.2	controllerType=0 controllerNumber=1 scan=12198	42.151
19056:2	1	Y.SLSSVVTVPSSSLGTQTY.I			906.964	2	1812.92	1812.92	0	-1	276	Non	0.41	0.41	0.41	0.92	275	> RTX_app8_HC	1	adam_sample_7_2ul_18jan21.17240.17240.2	controllerType=0 controllerNumber=1 scan=17240	57.5753
18441:3	1	Y.SLSSVVTVPSSSLGTQTY.I			604.979	3	1812.92	1812.92	0	-0.5	276	Non	56.79	56.79	56.79	0.04	275	> RTX_app8_HC	1	adam_sample_7_2ul_18jan21.16656.16656.3	controllerType=0 controllerNumber=1 scan=16656	55.7294
19059:2	1	Y.SLSSVVTVPSSSLGTQTY.I			906.964	2	1812.92	1812.92	0	-1	276	Non	157.48	157.48	157.48	2.43	275	> RTX_app8_HC	1	adam_sample_7_2ul_18jan21.17243.17243.2	controllerType=0 controllerNumber=1 scan=17243	57.5837
18844:2	1	Y.SLSSVVTVPSSSLGTQTY.I			906.965	2	1812.92	1812.92	0	-0.1	276	Non	272.36	272.36	272.36	4.32	275	> RTX_app8_HC	1	adam_sample_7_2ul_18jan21.17055.17055.2	controllerType=0 controllerNumber=1 scan=17055	57.0097
18862:2	1	Y.SLSSVVTVPSSSLGTQTY.I			906.966	2	1812.92	1812.92	0	0.7	276	Non	313.24	313.24	313.24	4.58	275	> RTX_app8_HC	1	adam_sample_7_2ul_18jan21.17074.17074.2	controllerType=0 controllerNumber=1 scan=17074	57.0682
18371:2	1	Y.SLSSVVTVPSSSLGTQTY.I			906.965	2	1812.92	1812.92	0	0.4	276	Non	343.98	343.98	343.98	4.77	275	> RTX_app8_HC	1	adam_sample_7_2ul_18jan21.16596.16596.2	controllerType=0 controllerNumber=1 scan=16596	55.5359
18557:3	1	Y.SLSSVVTVPSSSLGTQTY.I			604.979	3	1812.92	1812.92	0	0.4	276	Non	350.55	350.55	350.55	2.79	275	> RTX_app8_HC	1	adam_sample_7_2ul_18jan21.16773.16773.3	controllerType=0 controllerNumber=1 scan=16773	56.101
18691:2	1	Y.SLSSVVTVPSSSLGTQTY.I			906.966	2	1812.92	1812.92	0	0.7	276	Non	599.83	599.83	599.83	6.89	275	> RTX_app8_HC	1	adam_sample_7_2ul_18jan21.16914.16914.2	controllerType=0 controllerNumber=1 scan=16914	56.5603
18534:2	1	Y.SLSSVVTVPSSSLGTQTY.I			906.965	2	1812.92	1812.92	0	0.2	276	Non	606.12	606.12	606.12	7.89	275	> RTX_app8_HC	1	adam_sample_7_2ul_18jan21.16754.16754.2	controllerType=0 controllerNumber=1 scan=16754	56.0437
03600:2	1	S.LSSVVTVP.S			401.239	2	801.471	801.472	0	-0.1	277	Non	140.95	140.95	140.95	1.82	275	> RTX_app8_HC	1	adam_sample_7_2ul_18jan21.4758.4758.2	controllerType=0 controllerNumber=1 scan=4758	18.975
06431:2	1	L.SSVVTVPS.S			388.213	2	775.418	775.42	0	-1.6	278	Non	133.28	133.28	133.28	1.77	275	> RTX_app8_HC	1	adam_sample_7_2ul_18jan21.7226.7226.2	controllerType=0 controllerNumber=1 scan=7226	26.8204
06827:2	1	L.SSVVTVPS.S			388.214	2	775.42	775.42	0	0.1	278	Non	164.42	164.42	164.42	2.65	275	> RTX_app8_HC	1	adam_sample_7_2ul_18jan21.7576.7576.3	controllerType=0 controllerNumber=1 scan=7576	27.9208
06604:2	1	L.SSVVTVPS.S			388.213	2	775.42	775.42	0	0	278	Non	247.2	247.2	247.2	3.68	275	> RTX_app8_HC	1	adam_sample_7_2ul_18jan21.7387.7387.2	controllerType=0 controllerNumber=1 scan=7387	27.3281
15293:2	1	L.SSVVTVPSSSLGTQTY.I			806.907	2	1612.81	1612.81	0	-0.1	278	Non	219.33	219.33	219.33	3.73	275	> RTX_app8_HC	1	adam_sample_7_2ul_18jan21.14059.14059.2	controllerType=0 controllerNumber=1 scan=14059	47.7579
06321:1	1	S.SVVTVPS.S			688.39	1	688.39	688.388	0	3.3	279	Non	60.5	60.5	60.5	0.72	275	> RTX_app8_HC	1	adam_sample_7_2ul_18jan21.7149.7149.2	controllerType=0 controllerNumber=1 scan=7149	26.6034
06450:2	1	S.SVVTVPS.S			344.698	2	688.388	688.388	0	0.5	279	Non	242.55	242.55	242.55	3.9	275	> RTX_app8_HC	1	adam_sample_7_2ul_18jan21.7241.7241.2	controllerType=0 controllerNumber=1 scan=7241	26.8665
06303:1	1	S.SVVTVPS.S			688.39	1	688.39	688.388	0	2.9	279	Non	264.26	264.26	264.26	3.64	275	> RTX_app8_HC	1	adam_sample_7_2ul_18jan21.7134.7134.2	controllerType=0 controllerNumber=1 scan=7134	26.5641
11063:2	1	S.SVVTVPSSSLGTQ.T			631.335	2	1261.66	1261.66	0	-1.2	279	Non	148.71	148.71	148.71	2.12	275	> RTX_app8_HC	1	adam_sample_7_2ul_18jan21.11170.11170.2	controllerType=0 controllerNumber=1 scan=11170	39.1751
11079:2	1	S.SVVTVPSSSLGTQ.T			631.336	2	1261.66	1261.66	0	1	279	Non	287.26	287.26	287.26	3.78	275	> RTX_app8_HC	1	adam_sample_7_2ul_18jan21.11180.11180.5	controllerType=0 controllerNumber=1 scan=11180	39.2026
15182:2	1	S.SVVTVPSSSLGTQTY.I			763.389	2	1525.77	1525.77	0	-2	279	Non	86.48	86.48	86.48	0.19	275	> RTX_app8_HC	1	adam_sample_7_2ul_18jan21.13980.13980.3	controllerType=0 controllerNumber=1 scan=13980	47.5144
15392:2	1	S.SVVTVPSSSLGTQTY.I			763.391	2	1525.77	1525.77	0	-0.3	279	Non	216.96	216.96	216.96	3.56	275	> RTX_app8_HC	1	adam_sample_7_2ul_18jan21.14145.14145.3	controllerType=0 controllerNumber=1 scan=14145	48.0225
02760:3	1	V.TVPSSSLGTQTYI.C			451.902	3	1353.69	1353.69	0	1.4	282	Non	11.53	11.53	11.53	0	275	> RTX_app8_HC	1	adam_sample_7_2ul_18jan21.3990.3990.3	controllerType=0 controllerNumber=1 scan=3990	16.4672
02941:3	1	V.TVPSSSLGTQTYI.C			451.902	3	1353.69	1353.69	0	0.9	282	Non	34.83	34.83	34.83	0	275	> RTX_app8_HC	1	adam_sample_7_2ul_18jan21.4145.4145.3	controllerType=0 controllerNumber=1 scan=4145	16.9709
08130:2	1	T.VPSSSLGTQTY.I			570.283	2	1139.56	1139.56	0	0.7	283	Non	45	45	45	0.22	275	> RTX_app8_HC	1	adam_sample_7_2ul_18jan21.8710.8710.2	controllerType=0 controllerNumber=1 scan=8710	31.4824
07922:2	1	T.VPSSSLGTQTY.I			570.283	2	1139.56	1139.56	0	0.2	283	Non	171.11	171.11	171.11	3.1	275	> RTX_app8_HC	1	adam_sample_7_2ul_18jan21.8539.8539.2	controllerType=0 controllerNumber=1 scan=8539	30.9506
07036:2	1	V.PSSSLGTQTYI.C			577.291	2	1153.57	1153.57	0	0.8	284	Non	2.64	2.64	2.64	0.13	275	> RTX_app8_HC	1	adam_sample_7_2ul_18jan21.7803.7803.2	controllerType=0 controllerNumber=1 scan=7803	28.6999
08915:2	1	V.PSSSLGTQTYI.C			577.291	2	1153.58	1153.57	0	1.3	284	Non	4.6	4.6	4.6	0.06	275	> RTX_app8_HC	1	adam_sample_7_2ul_18jan21.9352.9352.2	controllerType=0 controllerNumber=1 scan=9352	33.5101
09658:2	1	V.PSSSLGTQTYI.C			577.29	2	1153.57	1153.57	0	-0.4	284	Non	8.22	8.22	8.22	0.19	275	> RTX_app8_HC	1	adam_sample_7_2ul_18jan21.10002.10002.2	controllerType=0 controllerNumber=1 scan=10002	35.5498
09841:2	1	V.PSSSLGTQTYI.C			577.29	2	1153.57	1153.57	0	-0.1	284	Non	8.94	8.94	8.94	0.19	275	> RTX_app8_HC	1	adam_sample_7_2ul_18jan21.10166.10166.2	controllerType=0 controllerNumber=1 scan=10166	36.0561
09302:2	1	V.PSSSLGTQTYI.C			577.291	2	1153.57	1153.57	0	0.4	284	Non	11.8	11.8	11.8	0.2	275	> RTX_app8_HC	1	adam_sample_7_2ul_18jan21.9683.9683.2	controllerType=0 controllerNumber=1 scan=9683	34.5318
06906:2	1	V.PSSSLGTQTYI.C			577.291	2	1153.57	1153.57	0	0.5	284	Non	14.38	14.38	14.38	0.2	275	> RTX_app8_HC	1	adam_sample_7_2ul_18jan21.7657.7657.2	controllerType=0 controllerNumber=1 scan=7657	28.1968
07233:2	1	V.PSSSLGTQTYI.C			577.291	2	1153.58	1153.57	0	1.5	284	Non	15.25	15.25	15.25	0.06	275	> RTX_app8_HC	1	adam_sample_7_2ul_18jan21.7968.7968.2	controllerType=0 controllerNumber=1 scan=7968	29.2092
09116:2	1	V.PSSSLGTQTYI.C			577.291	2	1153.57	1153.57	0	0.3	284	Non	15.97	15.97	15.97	0.2	275	> RTX_app8_HC	1	adam_sample_7_2ul_18jan21.9521.9521.2	controllerType=0 controllerNumber=1 scan=9521	34.0228
08391:2	1	V.PSSSLGTQTYI.C			577.291	2	1153.57	1153.57	0	1.2	284	Non	18.34	18.34	18.34	0.13	275	> RTX_app8_HC	1	adam_sample_7_2ul_18jan21.8926.8926.3	controllerType=0 controllerNumber=1 scan=8926	32.1841
04872:2	1	S.SSLGTQTY.I			428.706	2	856.405	856.405	0	0.2	286	Non	43.91	43.91	43.91	0.91	275	> RTX_app8_HC	1	adam_sample_7_2ul_18jan21.5995.5995.2	controllerType=0 controllerNumber=1 scan=5995	23.0972
05095:2	1	S.SSLGTQTY.I			428.706	2	856.405	856.405	0	0	286	Non	182.11	182.11	182.11	2.99	275	> RTX_app8_HC	1	adam_sample_7_2ul_18jan21.6162.6162.2	controllerType=0 controllerNumber=1 scan=6162	23.6067
05729:3	1	S.SSLGTQTYIC[+57.021]NVNHKPS.N		C[+57]	635.975	3	1905.91	1905.91	0	-0.5	286	Non	15.55	15.55	15.55	0.36	275	> RTX_app8_HC	1	adam_sample_7_2ul_18jan21.6635.6635.3	controllerType=0 controllerNumber=1 scan=6635	25.0376
06020:3	1	S.SSLGTQTYIC[+57.021]NVNHKPS.N		C[+57]	635.977	3	1905.92	1905.91	0	1.6	286	Non	50.73	50.73	50.73	0.54	275	> RTX_app8_HC	1	adam_sample_7_2ul_18jan21.6881.6881.3	controllerType=0 controllerNumber=1 scan=6881	25.7726
02314:2	1	S.SLGTQTYI.C			441.732	2	882.457	882.457	0	0.4	287	Non	20.41	20.41	20.41	0.17	275	> RTX_app8_HC	1	adam_sample_7_2ul_18jan21.3584.3584.2	controllerType=0 controllerNumber=1 scan=3584	15.1228
16330:2	1	S.SLGTQTYIC[+57.021]N[+0.984]VNHKPSNTK.V		C[+57], N[+1]	1082.03	2	2163.06	2163.05	0	2.7	287	NRagged	4.68	4.68	0	0	275	> RTX_app8_HC	1	adam_sample_7_2ul_18jan21.14898.14898.2	controllerType=0 controllerNumber=1 scan=14898	50.3036
02978:2	1	Q.TYIC[+57.021]NVNH.K		C[+57]	510.733	2	1020.46	1020.46	0	1.7	292	Non	80.34	80.34	80.34	0.23	275	> RTX_app8_HC	1	adam_sample_7_2ul_18jan21.4184.4184.2	controllerType=0 controllerNumber=1 scan=4184	17.108
01821:2	1	Q.TYIC[+57.021]NVNHKPS.N		C[+57]	666.823	2	1332.64	1332.64	0	1.3	292	Non	106.86	106.86	106.86	0.12	275	> RTX_app8_HC	1	adam_sample_7_2ul_18jan21.3100.3100.2	controllerType=0 controllerNumber=1 scan=3100	13.4338
01753:3	1	Q.TYIC[+57.021]NVNHKPSN.T		C[+57]	482.899	3	1446.68	1446.68	0	1.4	292	Non	98.53	98.53	98.53	1.23	275	> RTX_app8_HC	1	adam_sample_7_2ul_18jan21.3060.3060.3	controllerType=0 controllerNumber=1 scan=3060	13.306
01119:2	1	Q.TYIC[+57.021]NVNHKPSNTK.V		C[+57]	838.415	2	1675.82	1675.82	0	0.4	292	NRagged	111.47	111.47	111.47	0.07	275	> RTX_app8_HC	1	adam_sample_7_2ul_18jan21.2560.2560.2	controllerType=0 controllerNumber=1 scan=2560	11.6111
01125:4	1	Q.TYIC[+57.021]NVNHKPSNTK.V		C[+57]	419.712	4	1675.83	1675.82	0	2.1	292	NRagged	238.72	238.72	238.72	3.62	275	> RTX_app8_HC	1	adam_sample_7_2ul_18jan21.2564.2564.4	controllerType=0 controllerNumber=1 scan=2564	11.6218
01118:3	1	Q.TYIC[+57.021]NVNHKPSNTK.V		C[+57]	559.279	3	1675.82	1675.82	0	1.2	292	NRagged	387.94	387.94	387.94	5.28	275	> RTX_app8_HC	1	adam_sample_7_2ul_18jan21.2559.2559.3	controllerType=0 controllerNumber=1 scan=2559	11.6086
01339:4	1	Q.TYIC[+57.021]NVNHKPSNTKVDK.K		C[+57]	505.259	4	2018.01	2018.01	0	0	292	NRagged	77.18	77.18	77.18	0.75	275	> RTX_app8_HC	1	adam_sample_7_2ul_18jan21.2761.2761.4	controllerType=0 controllerNumber=1 scan=2761	12.3179
01356:3	1	Q.TYIC[+57.021]NVNHKPSNTKVDK.K		C[+57]	673.343	3	2018.02	2018.01	0	1.5	292	NRagged	181.94	181.94	181.94	0.33	275	> RTX_app8_HC	1	adam_sample_7_2ul_18jan21.2773.2773.3	controllerType=0 controllerNumber=1 scan=2773	12.3554
01167:2	1	T.YIC[+57.021]NVNHKPS.N		C[+57]	616.299	2	1231.59	1231.59	0	2.3	293	Non	72.31	72.31	72.31	0.02	275	> RTX_app8_HC	1	adam_sample_7_2ul_18jan21.2594.2594.2	controllerType=0 controllerNumber=1 scan=2594	11.7197
01148:3	1	T.YIC[+57.021]NVNHKPS.N		C[+57]	411.201	3	1231.59	1231.59	0	0.1	293	Non	164.05	164.05	164.05	2.6	275	> RTX_app8_HC	1	adam_sample_7_2ul_18jan21.2581.2581.3	controllerType=0 controllerNumber=1 scan=2581	11.6789
00387:2	1	Y.IC[+57.021]NVNH.K		C[+57]	378.677	2	756.346	756.346	0	0.3	294	Non	198.87	198.87	198.87	3.79	275	> RTX_app8_HC	1	adam_sample_7_2ul_18jan21.1886.1886.2	controllerType=0 controllerNumber=1 scan=1886	9.2812
00503:2	1	Y.IC[+57.021]NVNHKP.S		C[+57]	491.249	2	981.491	981.494	0	-2.6	294	Non	24.72	24.72	24.72	0.01	275	> RTX_app8_HC	1	adam_sample_7_2ul_18jan21.1987.1987.2	controllerType=0 controllerNumber=1 scan=1987	9.6433
00501:3	1	Y.IC[+57.021]NVNHKPS.N		C[+57]	356.846	3	1068.52	1068.53	0	-1.2	294	Non	210.22	210.22	210.22	3.19	275	> RTX_app8_HC	1	adam_sample_7_2ul_18jan21.1985.1985.3	controllerType=0 controllerNumber=1 scan=1985	9.6349
00522:2	1	Y.IC[+57.021]NVNHKPS.N		C[+57]	534.766	2	1068.52	1068.53	0	-1.5	294	Non	315.27	315.27	315.27	3.34	275	> RTX_app8_HC	1	adam_sample_7_2ul_18jan21.2006.2006.2	controllerType=0 controllerNumber=1 scan=2006	9.7184
00281:3	1	Y.IC[+57.021]NVNHKPS.N		C[+57]	356.846	3	1068.52	1068.53	0	-0.9	294	Non	350.1	350.1	350.1	4.41	275	> RTX_app8_HC	1	adam_sample_7_2ul_18jan21.1748.1748.3	controllerType=0 controllerNumber=1 scan=1748	8.7451
00370:2	1	Y.IC[+57.021]NVNHKPS.N		C[+57]	534.767	2	1068.53	1068.53	0	0.4	294	Non	400.59	400.59	400.59	5.22	275	> RTX_app8_HC	1	adam_sample_7_2ul_18jan21.1869.1869.2	controllerType=0 controllerNumber=1 scan=1869	9.2188
00267:2	1	Y.IC[+57.021]NVNHKPS.N		C[+57]	534.766	2	1068.52	1068.53	0	-0.8	294	Non	501.91	501.91	501.91	5.12	275	> RTX_app8_HC	1	adam_sample_7_2ul_18jan21.1738.1738.2	controllerType=0 controllerNumber=1 scan=1738	8.7171
00502:3	1	Y.IC[+57.021]NVN[+0.984]HKPS.N		C[+57], N[+1]	357.174	3	1069.51	1069.51	0	-2.5	294	Non	349.12	349.12	156.18	3.36	275	> RTX_app8_HC	1	adam_sample_7_2ul_18jan21.1985.1985.3	controllerType=0 controllerNumber=1 scan=1985	9.6349
00256:3	1	Y.IC[+57.021]NVNHKPSN.T		C[+57]	394.861	3	1182.57	1182.57	0	-1.2	294	Non	199.99	199.99	199.99	3.5	275	> RTX_app8_HC	1	adam_sample_7_2ul_18jan21.1730.1730.3	controllerType=0 controllerNumber=1 scan=1730	8.693
00258:2	1	Y.IC[+57.021]NVNHKPSN.T		C[+57]	591.787	2	1182.57	1182.57	0	-1.1	294	Non	424.51	424.51	424.51	5.03	275	> RTX_app8_HC	1	adam_sample_7_2ul_18jan21.1731.1731.2	controllerType=0 controllerNumber=1 scan=1731	8.6955
01646:3	1	Y.IC[+57.021]NVNHKPSNTK.V		C[+57]	471.242	3	1411.71	1411.71	0	0.8	294	NRagged	10.63	10.63	10.63	0.26	275	> RTX_app8_HC	1	adam_sample_7_2ul_18jan21.2985.2985.2	controllerType=0 controllerNumber=1 scan=2985	13.0545
00474:2	1	Y.IC[+57.021]NVNHKPSNTK.V		C[+57]	706.36	2	1411.71	1411.71	0	0.6	294	NRagged	47.84	47.84	47.84	0.03	275	> RTX_app8_HC	1	adam_sample_7_2ul_18jan21.1964.1964.2	controllerType=0 controllerNumber=1 scan=1964	9.5659
01721:3	1	Y.IC[+57.021]NVNHKPSNTK.V		C[+57]	471.242	3	1411.71	1411.71	0	0.2	294	NRagged	63.65	63.65	63.65	1.17	275	> RTX_app8_HC	1	adam_sample_7_2ul_18jan21.3032.3032.2	controllerType=0 controllerNumber=1 scan=3032	13.2159
00813:3	1	Y.IC[+57.021]NVNHKPSNTK.V		C[+57]	471.242	3	1411.71	1411.71	0	0.5	294	NRagged	88.19	88.19	88.19	1.17	275	> RTX_app8_HC	1	adam_sample_7_2ul_18jan21.2307.2307.2	controllerType=0 controllerNumber=1 scan=2307	10.7946
00684:3	1	Y.IC[+57.021]NVNHKPSNTK.V		C[+57]	471.242	3	1411.71	1411.71	0	-0.4	294	NRagged	100.9	100.9	100.9	1.76	275	> RTX_app8_HC	1	adam_sample_7_2ul_18jan21.2171.2171.3	controllerType=0 controllerNumber=1 scan=2171	10.3209
00624:3	1	Y.IC[+57.021]NVNHKPSNTK.V		C[+57]	471.241	3	1411.71	1411.71	0	-2.6	294	NRagged	135.46	135.46	135.46	1.5	275	> RTX_app8_HC	1	adam_sample_7_2ul_18jan21.2116.2116.3	controllerType=0 controllerNumber=1 scan=2116	10.1371
00401:3	1	Y.IC[+57.021]NVNHKPSNTK.V		C[+57]	471.242	3	1411.71	1411.71	0	-0.4	294	NRagged	367.45	367.45	367.45	5.63	275	> RTX_app8_HC	1	adam_sample_7_2ul_18jan21.1897.1897.3	controllerType=0 controllerNumber=1 scan=1897	9.3195
00343:2	1	Y.IC[+57.021]NVNHKPSNTK.V		C[+57]	706.358	2	1411.71	1411.71	0	-1.3	294	NRagged	384.3	384.3	384.3	3.62	275	> RTX_app8_HC	1	adam_sample_7_2ul_18jan21.1829.1829.2	controllerType=0 controllerNumber=1 scan=1829	9.0556
00217:4	1	Y.IC[+57.021]NVNHKPSNTK.V		C[+57]	353.683	4	1411.71	1411.71	0	-2.1	294	NRagged	478.36	478.36	478.36	5.45	275	> RTX_app8_HC	1	adam_sample_7_2ul_18jan21.1694.1694.4	controllerType=0 controllerNumber=1 scan=1694	8.587
00206:3	1	Y.IC[+57.021]NVNHKPSNTK.V		C[+57]	471.241	3	1411.71	1411.71	0	-0.9	294	NRagged	542.73	542.73	542.73	5.6	275	> RTX_app8_HC	1	adam_sample_7_2ul_18jan21.1684.1684.3	controllerType=0 controllerNumber=1 scan=1684	8.559
00203:2	1	Y.IC[+57.021]NVNHKPSNTK.V		C[+57]	706.359	2	1411.71	1411.71	0	-0.9	294	NRagged	577.72	577.72	577.72	5.17	275	> RTX_app8_HC	1	adam_sample_7_2ul_18jan21.1681.1681.2	controllerType=0 controllerNumber=1 scan=1681	8.5487
00788:3	1	Y.IC[+57.021]NVNHKPSNTKV.D		C[+57]	504.264	3	1510.78	1510.78	0	-1.2	294	Non	46.7	46.7	46.7	0.54	275	> RTX_app8_HC	1	adam_sample_7_2ul_18jan21.2289.2289.3	controllerType=0 controllerNumber=1 scan=2289	10.7392
00484:4	1	Y.IC[+57.021]NVNHKPSNTKVDK.K		C[+57]	439.231	4	1753.9	1753.9	0	-0.3	294	NRagged	175.77	175.77	175.77	3.02	275	> RTX_app8_HC	1	adam_sample_7_2ul_18jan21.1970.1970.4	controllerType=0 controllerNumber=1 scan=1970	9.5818
00491:5	1	Y.IC[+57.021]NVNHKPSNTKVDK.K		C[+57]	351.586	5	1753.9	1753.9	0	0.1	294	NRagged	204.4	204.4	204.4	3.95	275	> RTX_app8_HC	1	adam_sample_7_2ul_18jan21.1976.1976.5	controllerType=0 controllerNumber=1 scan=1976	9.6036
00487:2	1	Y.IC[+57.021]NVNHKPSNTKVDK.K		C[+57]	877.454	2	1753.9	1753.9	0	-0.3	294	NRagged	224.93	224.93	224.93	0.89	275	> RTX_app8_HC	1	adam_sample_7_2ul_18jan21.1973.1973.2	controllerType=0 controllerNumber=1 scan=1973	9.5927
00586:3	1	Y.IC[+57.021]NVNHKPSNTKVDK.K		C[+57]	585.305	3	1753.9	1753.9	0	-0.1	294	NRagged	305.32	305.32	305.32	2.48	275	> RTX_app8_HC	1	adam_sample_7_2ul_18jan21.2072.2072.3	controllerType=0 controllerNumber=1 scan=2072	9.9603
00620:2	1	Y.IC[+57.021]NVN[+0.984]HKPSNTKVDK.K		C[+57], N[+1]	877.946	2	1754.89	1754.89	0	-0.1	294	NRagged	59.22	59.22	0	0	275	> RTX_app8_HC	1	adam_sample_7_2ul_18jan21.2113.2113.2	controllerType=0 controllerNumber=1 scan=2113	10.1263
00614:4	1	Y.IC[+57.021]NVN[+0.984]HKPSNTKVDK.K		C[+57], N[+1]	439.476	4	1754.88	1754.89	0	-1.7	294	NRagged	258.81	258.81	15.63	3.05	275	> RTX_app8_HC	1	adam_sample_7_2ul_18jan21.2105.2105.4	controllerType=0 controllerNumber=1 scan=2105	10.0942
02207:2	1	I.C[+57.021]N[+0.984]VNHK.P		C[+57], N[+1]	386.673	2	772.34	772.341	0	-1.3	295	NRagged	61.68	61.68	0	0.16	275	> RTX_app8_HC	1	adam_sample_7_2ul_18jan21.3478.3478.2	controllerType=0 controllerNumber=1 scan=3478	14.7688
02064:2	1	I.C[+57.021]N[+0.984]VNHK.P		C[+57], N[+1]	386.674	2	772.34	772.341	0	-0.8	295	NRagged	92.41	92.41	0	0.35	275	> RTX_app8_HC	1	adam_sample_7_2ul_18jan21.3334.3334.2	controllerType=0 controllerNumber=1 scan=3334	14.2671
00290:2	1	I.C[+57.021]NVNHKPS.N		C[+57]	478.224	2	955.44	955.441	0	-1.1	295	Non	271.76	271.76	271.76	2.6	275	> RTX_app8_HC	1	adam_sample_7_2ul_18jan21.1758.1758.2	controllerType=0 controllerNumber=1 scan=1758	8.7809
00605:1	1	S.NTK.V			362.205	1	362.205	362.203	0	5.1	303	NRagged	3.67	3.2	3.2	0.01	275	> RTX_app8_HC	1	adam_sample_7_2ul_18jan21.2097.2097.2	controllerType=0 controllerNumber=1 scan=2097	10.0626
00697:1	1	K.VDK.K			361.208	1	361.208	361.208	0	-0.3	306	Specific	245.8	230.84	230.84	1.77	275	> RTX_app8_HC	1	adam_sample_7_2ul_18jan21.2179.2179.2	controllerType=0 controllerNumber=1 scan=2179	10.3435
00205:2	1	K.VDKKVEPK.S			471.784	2	942.56	942.562	0	-1.6	306	Specific	108.97	108.97	108.97	0.01	275	> RTX_app8_HC	1	adam_sample_7_2ul_18jan21.1684.1684.3	controllerType=0 controllerNumber=1 scan=1684	8.559
00187:2	1	K.VDKKVEPK.S			471.784	2	942.561	942.562	0	-0.8	306	Specific	611.92	478.92	478.92	5.52	275	> RTX_app8_HC	1	adam_sample_7_2ul_18jan21.1659.1659.2	controllerType=0 controllerNumber=1 scan=1659	8.4591
00171:2	1	K.KVEPK.S			300.689	2	600.37	600.371	0	-1.8	309	Specific	325.51	325.51	325.51	3.59	275	> RTX_app8_HC	1	adam_sample_7_2ul_18jan21.1603.1603.2	controllerType=0 controllerNumber=1 scan=1603	8.1882
08990:3	1	K.SC[+57.021]DKTHTC[+57.021]PPC[+57.021]PAPELLGGPS.V		C[+57]*3	761.006	3	2281	2281	0	-0.7	314	CRagged	86.11	86.11	86.11	0.15	275	> RTX_app8_HC	1	adam_sample_7_2ul_18jan21.9418.9418.3	controllerType=0 controllerNumber=1 scan=9418	33.7199
09759:3	1	K.SC[+57.021]DKTHTC[+57.021]PPC[+57.021]PAPELLGGPS.V		C[+57]*3	761.006	3	2281	2281	0	-0.1	314	CRagged	159.92	159.92	159.92	1.38	275	> RTX_app8_HC	1	adam_sample_7_2ul_18jan21.10087.10087.3	controllerType=0 controllerNumber=1 scan=10087	35.8055
09565:3	1	K.SC[+57.021]DKTHTC[+57.021]PPC[+57.021]PAPELLGGPS.V		C[+57]*3	761.006	3	2281	2281	0	-0.5	314	CRagged	276.54	276.54	276.54	2.43	275	> RTX_app8_HC	1	adam_sample_7_2ul_18jan21.9910.9910.3	controllerType=0 controllerNumber=1 scan=9910	35.2606
09381:3	1	K.SC[+57.021]DKTHTC[+57.021]PPC[+57.021]PAPELLGGPS.V		C[+57]*3	761.006	3	2281	2281	0	-0.2	314	CRagged	577.95	577.95	577.95	5.42	275	> RTX_app8_HC	1	adam_sample_7_2ul_18jan21.9751.9751.3	controllerType=0 controllerNumber=1 scan=9751	34.749
09196:3	1	K.SC[+57.021]DKTHTC[+57.021]PPC[+57.021]PAPELLGGPS.V		C[+57]*3	761.006	3	2281	2281	0	-0.4	314	CRagged	586.66	586.66	586.66	5.42	275	> RTX_app8_HC	1	adam_sample_7_2ul_18jan21.9587.9587.3	controllerType=0 controllerNumber=1 scan=9587	34.2387
21434:3	1	K.SC[+57.021]DKTHTC[+57.021]PPC[+57.021]PAPELLGGPSVF.L		C[+57]*3	843.052	3	2527.14	2527.14	0	0.4	314	CRagged	7.52	7.52	7.52	0.42	275	> RTX_app8_HC	1	adam_sample_7_2ul_18jan21.20833.20833.3	controllerType=0 controllerNumber=1 scan=20833	71.6355
16858:2	1	K.SC[+57.021]DKTHTC[+57.021]PPC[+57.021]PAPELLGGPSVF.L		C[+57]*3	1264.07	2	2527.14	2527.14	0	-1.6	314	CRagged	43.87	43.87	43.87	0.05	275	> RTX_app8_HC	1	adam_sample_7_2ul_18jan21.15321.15321.2	controllerType=0 controllerNumber=1 scan=15321	51.5666
16832:4	1	K.SC[+57.021]DKTHTC[+57.021]PPC[+57.021]PAPELLGGPSVF.L		C[+57]*3	632.54	4	2527.14	2527.14	0	-1.2	314	CRagged	63.1	63.1	63.1	0.33	275	> RTX_app8_HC	1	adam_sample_7_2ul_18jan21.15299.15299.4	controllerType=0 controllerNumber=1 scan=15299	51.5045
20903:3	1	K.SC[+57.021]DKTHTC[+57.021]PPC[+57.021]PAPELLGGPSVF.L		C[+57]*3	843.051	3	2527.14	2527.14	0	-1	314	CRagged	64.48	64.48	64.48	0.43	275	> RTX_app8_HC	1	adam_sample_7_2ul_18jan21.19440.19440.3	controllerType=0 controllerNumber=1 scan=19440	65.4524
20673:3	1	K.SC[+57.021]DKTHTC[+57.021]PPC[+57.021]PAPELLGGPSVF.L		C[+57]*3	843.053	3	2527.14	2527.14	0	1.4	314	CRagged	67.14	67.14	67.14	0.25	275	> RTX_app8_HC	1	adam_sample_7_2ul_18jan21.19056.19056.3	controllerType=0 controllerNumber=1 scan=19056	63.9315
21052:3	1	K.SC[+57.021]DKTHTC[+57.021]PPC[+57.021]PAPELLGGPSVF.L		C[+57]*3	843.052	3	2527.14	2527.14	0	-0.2	314	CRagged	69.05	69.05	69.05	0.29	275	> RTX_app8_HC	1	adam_sample_7_2ul_18jan21.19686.19686.3	controllerType=0 controllerNumber=1 scan=19686	66.465
21454:3	1	K.SC[+57.021]DKTHTC[+57.021]PPC[+57.021]PAPELLGGPSVF.L		C[+57]*3	843.051	3	2527.14	2527.14	0	-0.9	314	CRagged	87.82	87.82	87.82	0.43	275	> RTX_app8_HC	1	adam_sample_7_2ul_18jan21.20937.20937.3	controllerType=0 controllerNumber=1 scan=20937	72.1403
20846:3	1	K.SC[+57.021]DKTHTC[+57.021]PPC[+57.021]PAPELLGGPSVF.L		C[+57]*3	843.052	3	2527.14	2527.14	0	-0.1	314	CRagged	111.82	111.82	111.82	0.98	275	> RTX_app8_HC	1	adam_sample_7_2ul_18jan21.19319.19319.3	controllerType=0 controllerNumber=1 scan=19319	64.9491
21137:3	1	K.SC[+57.021]DKTHTC[+57.021]PPC[+57.021]PAPELLGGPSVF.L		C[+57]*3	843.052	3	2527.14	2527.14	0	0.5	314	CRagged	135.71	135.71	135.71	2.01	275	> RTX_app8_HC	1	adam_sample_7_2ul_18jan21.19852.19852.3	controllerType=0 controllerNumber=1 scan=19852	67.1524
20756:3	1	K.SC[+57.021]DKTHTC[+57.021]PPC[+57.021]PAPELLGGPSVF.L		C[+57]*3	843.052	3	2527.14	2527.14	0	0.5	314	CRagged	139.34	139.34	139.34	1.71	275	> RTX_app8_HC	1	adam_sample_7_2ul_18jan21.19186.19186.3	controllerType=0 controllerNumber=1 scan=19186	64.4372
20564:3	1	K.SC[+57.021]DKTHTC[+57.021]PPC[+57.021]PAPELLGGPSVF.L		C[+57]*3	843.053	3	2527.14	2527.14	0	0.6	314	CRagged	149.73	149.73	149.73	1.88	275	> RTX_app8_HC	1	adam_sample_7_2ul_18jan21.18917.18917.3	controllerType=0 controllerNumber=1 scan=18917	63.4253
20345:3	1	K.SC[+57.021]DKTHTC[+57.021]PPC[+57.021]PAPELLGGPSVF.L		C[+57]*3	843.051	3	2527.14	2527.14	0	-0.7	314	CRagged	149.78	149.78	149.78	1.86	275	> RTX_app8_HC	1	adam_sample_7_2ul_18jan21.18644.18644.3	controllerType=0 controllerNumber=1 scan=18644	62.4163
20845:3	1	K.SC[+57.021]DKTHTC[+57.021]PPC[+57.021]PAPELLGGPSVF.L		C[+57]*3	843.052	3	2527.14	2527.14	0	-0.1	314	CRagged	153.35	153.35	153.35	1.98	275	> RTX_app8_HC	1	adam_sample_7_2ul_18jan21.19318.19318.3	controllerType=0 controllerNumber=1 scan=19318	64.9465
20269:3	1	K.SC[+57.021]DKTHTC[+57.021]PPC[+57.021]PAPELLGGPSVF.L		C[+57]*3	843.053	3	2527.15	2527.14	0	1.6	314	CRagged	169.37	169.37	169.37	2.07	275	> RTX_app8_HC	1	adam_sample_7_2ul_18jan21.18512.18512.3	controllerType=0 controllerNumber=1 scan=18512	61.8932
20255:3	1	K.SC[+57.021]DKTHTC[+57.021]PPC[+57.021]PAPELLGGPSVF.L		C[+57]*3	843.054	3	2527.15	2527.14	0	2.1	314	CRagged	173.73	173.73	173.73	1.69	275	> RTX_app8_HC	1	adam_sample_7_2ul_18jan21.18490.18490.3	controllerType=0 controllerNumber=1 scan=18490	61.8214
20162:3	1	K.SC[+57.021]DKTHTC[+57.021]PPC[+57.021]PAPELLGGPSVF.L		C[+57]*3	843.052	3	2527.14	2527.14	0	-0.3	314	CRagged	182.61	182.61	182.61	2.78	275	> RTX_app8_HC	1	adam_sample_7_2ul_18jan21.18358.18358.3	controllerType=0 controllerNumber=1 scan=18358	61.3192
19890:3	1	K.SC[+57.021]DKTHTC[+57.021]PPC[+57.021]PAPELLGGPSVF.L		C[+57]*3	843.051	3	2527.14	2527.14	0	-1.1	314	CRagged	217.63	217.63	217.63	2.6	275	> RTX_app8_HC	1	adam_sample_7_2ul_18jan21.18064.18064.3	controllerType=0 controllerNumber=1 scan=18064	60.3017
20043:3	1	K.SC[+57.021]DKTHTC[+57.021]PPC[+57.021]PAPELLGGPSVF.L		C[+57]*3	843.052	3	2527.14	2527.14	0	0.1	314	CRagged	244.57	244.57	244.57	2.92	275	> RTX_app8_HC	1	adam_sample_7_2ul_18jan21.18218.18218.3	controllerType=0 controllerNumber=1 scan=18218	60.8123
20258:3	1	K.SC[+57.021]DKTHTC[+57.021]PPC[+57.021]PAPELLGGPSVF.L		C[+57]*3	843.052	3	2527.14	2527.14	0	-0.6	314	CRagged	246.22	246.22	246.22	2.67	275	> RTX_app8_HC	1	adam_sample_7_2ul_18jan21.18495.18495.3	controllerType=0 controllerNumber=1 scan=18495	61.8383
19742:3	1	K.SC[+57.021]DKTHTC[+57.021]PPC[+57.021]PAPELLGGPSVF.L		C[+57]*3	843.053	3	2527.14	2527.14	0	0.6	314	CRagged	270.23	270.23	270.23	2.95	275	> RTX_app8_HC	1	adam_sample_7_2ul_18jan21.17911.17911.3	controllerType=0 controllerNumber=1 scan=17911	59.798
18938:3	1	K.SC[+57.021]DKTHTC[+57.021]PPC[+57.021]PAPELLGGPSVF.L		C[+57]*3	843.052	3	2527.14	2527.14	0	-0.5	314	CRagged	272.87	272.87	272.87	3.11	275	> RTX_app8_HC	1	adam_sample_7_2ul_18jan21.17136.17136.3	controllerType=0 controllerNumber=1 scan=17136	57.2507
19452:3	1	K.SC[+57.021]DKTHTC[+57.021]PPC[+57.021]PAPELLGGPSVF.L		C[+57]*3	843.052	3	2527.14	2527.14	0	0.2	314	CRagged	299.77	299.77	299.77	2.88	275	> RTX_app8_HC	1	adam_sample_7_2ul_18jan21.17605.17605.3	controllerType=0 controllerNumber=1 scan=17605	58.7826
18750:3	1	K.SC[+57.021]DKTHTC[+57.021]PPC[+57.021]PAPELLGGPSVF.L		C[+57]*3	843.052	3	2527.14	2527.14	0	0.1	314	CRagged	372.16	372.16	372.16	4.79	275	> RTX_app8_HC	1	adam_sample_7_2ul_18jan21.16973.16973.3	controllerType=0 controllerNumber=1 scan=16973	56.7473
19608:3	1	K.SC[+57.021]DKTHTC[+57.021]PPC[+57.021]PAPELLGGPSVF.L		C[+57]*3	843.053	3	2527.15	2527.14	0	1.6	314	CRagged	395.85	395.85	395.85	3.92	275	> RTX_app8_HC	1	adam_sample_7_2ul_18jan21.17758.17758.3	controllerType=0 controllerNumber=1 scan=17758	59.2877
18595:3	1	K.SC[+57.021]DKTHTC[+57.021]PPC[+57.021]PAPELLGGPSVF.L		C[+57]*3	843.052	3	2527.14	2527.14	0	0	314	CRagged	396.44	396.44	396.44	4.54	275	> RTX_app8_HC	1	adam_sample_7_2ul_18jan21.16816.16816.3	controllerType=0 controllerNumber=1 scan=16816	56.2425
18443:3	1	K.SC[+57.021]DKTHTC[+57.021]PPC[+57.021]PAPELLGGPSVF.L		C[+57]*3	843.051	3	2527.14	2527.14	0	-0.8	314	CRagged	438.98	438.98	438.98	4.34	275	> RTX_app8_HC	1	adam_sample_7_2ul_18jan21.16658.16658.3	controllerType=0 controllerNumber=1 scan=16658	55.735
18104:3	1	K.SC[+57.021]DKTHTC[+57.021]PPC[+57.021]PAPELLGGPSVF.L		C[+57]*3	843.052	3	2527.14	2527.14	0	0	314	CRagged	542.69	542.69	542.69	4.9	275	> RTX_app8_HC	1	adam_sample_7_2ul_18jan21.16341.16341.3	controllerType=0 controllerNumber=1 scan=16341	54.7202
18279:3	1	K.SC[+57.021]DKTHTC[+57.021]PPC[+57.021]PAPELLGGPSVF.L		C[+57]*3	843.052	3	2527.14	2527.14	0	0.1	314	CRagged	562.1	562.1	562.1	5.85	275	> RTX_app8_HC	1	adam_sample_7_2ul_18jan21.16502.16502.3	controllerType=0 controllerNumber=1 scan=16502	55.2313
17876:3	1	K.SC[+57.021]DKTHTC[+57.021]PPC[+57.021]PAPELLGGPSVF.L		C[+57]*3	843.052	3	2527.14	2527.14	0	0.3	314	CRagged	652.7	652.7	652.7	8.76	275	> RTX_app8_HC	1	adam_sample_7_2ul_18jan21.16172.16172.3	controllerType=0 controllerNumber=1 scan=16172	54.2156
17506:3	1	K.SC[+57.021]DKTHTC[+57.021]PPC[+57.021]PAPELLGGPSVF.L		C[+57]*3	843.052	3	2527.14	2527.14	0	0.1	314	CRagged	664.15	664.15	664.15	8.07	275	> RTX_app8_HC	1	adam_sample_7_2ul_18jan21.15851.15851.3	controllerType=0 controllerNumber=1 scan=15851	53.1958
17686:3	1	K.SC[+57.021]DKTHTC[+57.021]PPC[+57.021]PAPELLGGPSVF.L		C[+57]*3	843.052	3	2527.14	2527.14	0	0.1	314	CRagged	672.47	672.47	672.47	8.76	275	> RTX_app8_HC	1	adam_sample_7_2ul_18jan21.16008.16008.3	controllerType=0 controllerNumber=1 scan=16008	53.7074
17104:3	1	K.SC[+57.021]DKTHTC[+57.021]PPC[+57.021]PAPELLGGPSVF.L		C[+57]*3	843.052	3	2527.14	2527.14	0	0.2	314	CRagged	684.29	684.29	684.29	8.76	275	> RTX_app8_HC	1	adam_sample_7_2ul_18jan21.15520.15520.3	controllerType=0 controllerNumber=1 scan=15520	52.1789
16901:3	1	K.SC[+57.021]DKTHTC[+57.021]PPC[+57.021]PAPELLGGPSVF.L		C[+57]*3	843.052	3	2527.14	2527.14	0	0	314	CRagged	717.21	717.21	717.21	9.73	275	> RTX_app8_HC	1	adam_sample_7_2ul_18jan21.15352.15352.3	controllerType=0 controllerNumber=1 scan=15352	51.6647
17309:3	1	K.SC[+57.021]DKTHTC[+57.021]PPC[+57.021]PAPELLGGPSVF.L		C[+57]*3	843.052	3	2527.14	2527.14	0	0.5	314	CRagged	721.19	721.19	721.19	9.76	275	> RTX_app8_HC	1	adam_sample_7_2ul_18jan21.15692.15692.3	controllerType=0 controllerNumber=1 scan=15692	52.6912
16661:3	1	K.SC[+57.021]DKTHTC[+57.021]PPC[+57.021]PAPELLGGPSVF.L		C[+57]*3	843.053	3	2527.14	2527.14	0	0.6	314	CRagged	725.23	725.23	725.23	9.76	275	> RTX_app8_HC	1	adam_sample_7_2ul_18jan21.15180.15180.3	controllerType=0 controllerNumber=1 scan=15180	51.1608
17817:3	1	C.DKTHTC[+57.021]PPC[+57.021]PAPELLGGPSVF.L		C[+57]*2	760.698	3	2280.08	2280.08	0	0.8	316	Non	22.36	22.36	22.36	0.25	275	> RTX_app8_HC	1	adam_sample_7_2ul_18jan21.16121.16121.3	controllerType=0 controllerNumber=1 scan=16121	54.0422
10498:2	1	K.THTC[+57.021]PPC[+57.021]PAPELLGGPS.V		C[+57]*2	895.913	2	1790.82	1790.82	0	-0.4	318	CRagged	222.32	222.32	222.32	3.17	275	> RTX_app8_HC	1	adam_sample_7_2ul_18jan21.10755.10755.2	controllerType=0 controllerNumber=1 scan=10755	37.9401
11107:2	1	K.THTC[+57.021]PPC[+57.021]PAPELLGGPS.V		C[+57]*2	895.914	2	1790.82	1790.82	0	0.1	318	CRagged	322.72	322.72	322.72	4	275	> RTX_app8_HC	1	adam_sample_7_2ul_18jan21.11201.11201.2	controllerType=0 controllerNumber=1 scan=11201	39.2658
10518:2	1	K.THTC[+57.021]PPC[+57.021]PAPELLGGPS.V		C[+57]*2	895.913	2	1790.82	1790.82	0	-0.9	318	CRagged	323.62	323.62	323.62	3.86	275	> RTX_app8_HC	1	adam_sample_7_2ul_18jan21.10770.10770.2	controllerType=0 controllerNumber=1 scan=10770	37.9796
10739:2	1	K.THTC[+57.021]PPC[+57.021]PAPELLGGPS.V		C[+57]*2	895.912	2	1790.82	1790.82	0	-1.4	318	CRagged	574.68	574.68	574.68	6.04	275	> RTX_app8_HC	1	adam_sample_7_2ul_18jan21.10940.10940.2	controllerType=0 controllerNumber=1 scan=10940	38.4895
20863:2	1	K.THTC[+57.021]PPC[+57.021]PAPELLGGPSVF.L		C[+57]*2	1018.98	2	2036.96	2036.96	0	2	318	CRagged	53.75	53.75	53.75	0.04	275	> RTX_app8_HC	1	adam_sample_7_2ul_18jan21.19353.19353.2	controllerType=0 controllerNumber=1 scan=19353	65.09
20694:2	1	K.THTC[+57.021]PPC[+57.021]PAPELLGGPSVF.L		C[+57]*2	1018.98	2	2036.96	2036.96	0	0.1	318	CRagged	60.52	60.52	60.52	0.18	275	> RTX_app8_HC	1	adam_sample_7_2ul_18jan21.19088.19088.2	controllerType=0 controllerNumber=1 scan=19088	64.059
21015:2	1	K.THTC[+57.021]PPC[+57.021]PAPELLGGPSVF.L		C[+57]*2	1018.98	2	2036.96	2036.96	0	0.8	318	CRagged	84.76	84.76	84.76	0.19	275	> RTX_app8_HC	1	adam_sample_7_2ul_18jan21.19632.19632.2	controllerType=0 controllerNumber=1 scan=19632	66.2411
20599:2	1	K.THTC[+57.021]PPC[+57.021]PAPELLGGPSVF.L		C[+57]*2	1018.98	2	2036.96	2036.96	0	0.7	318	CRagged	86.46	86.46	86.46	0.7	275	> RTX_app8_HC	1	adam_sample_7_2ul_18jan21.18953.18953.2	controllerType=0 controllerNumber=1 scan=18953	63.5478
18198:2	1	K.THTC[+57.021]PPC[+57.021]PAPELLGGPSVF.L		C[+57]*2	1018.98	2	2036.96	2036.96	0	-0.4	318	CRagged	88.94	88.94	88.94	0.28	275	> RTX_app8_HC	1	adam_sample_7_2ul_18jan21.16428.16428.2	controllerType=0 controllerNumber=1 scan=16428	54.9966
20814:3	1	K.THTC[+57.021]PPC[+57.021]PAPELLGGPSVF.L		C[+57]*2	679.658	3	2036.96	2036.96	0	1.3	318	CRagged	92.84	92.84	92.84	0.72	275	> RTX_app8_HC	1	adam_sample_7_2ul_18jan21.19270.19270.3	controllerType=0 controllerNumber=1 scan=19270	64.7734
20730:3	1	K.THTC[+57.021]PPC[+57.021]PAPELLGGPSVF.L		C[+57]*2	679.658	3	2036.96	2036.96	0	1.2	318	CRagged	95.09	95.09	95.09	1.04	275	> RTX_app8_HC	1	adam_sample_7_2ul_18jan21.19141.19141.3	controllerType=0 controllerNumber=1 scan=19141	64.264
20409:3	1	K.THTC[+57.021]PPC[+57.021]PAPELLGGPSVF.L		C[+57]*2	679.657	3	2036.96	2036.96	0	-0.2	318	CRagged	107.01	107.01	107.01	1.69	275	> RTX_app8_HC	1	adam_sample_7_2ul_18jan21.18731.18731.3	controllerType=0 controllerNumber=1 scan=18731	62.7461
20524:3	1	K.THTC[+57.021]PPC[+57.021]PAPELLGGPSVF.L		C[+57]*2	679.657	3	2036.96	2036.96	0	-0.7	318	CRagged	114.91	114.91	114.91	1.24	275	> RTX_app8_HC	1	adam_sample_7_2ul_18jan21.18868.18868.3	controllerType=0 controllerNumber=1 scan=18868	63.2517
18207:3	1	K.THTC[+57.021]PPC[+57.021]PAPELLGGPSVF.L		C[+57]*2	679.655	3	2036.95	2036.96	0	-2.7	318	CRagged	118.56	118.56	118.56	0.26	275	> RTX_app8_HC	1	adam_sample_7_2ul_18jan21.16435.16435.3	controllerType=0 controllerNumber=1 scan=16435	55.0232
20464:2	1	K.THTC[+57.021]PPC[+57.021]PAPELLGGPSVF.L		C[+57]*2	1018.98	2	2036.96	2036.96	0	-0.6	318	CRagged	122.42	122.42	122.42	0.8	275	> RTX_app8_HC	1	adam_sample_7_2ul_18jan21.18810.18810.2	controllerType=0 controllerNumber=1 scan=18810	63.0405
20780:2	1	K.THTC[+57.021]PPC[+57.021]PAPELLGGPSVF.L		C[+57]*2	1018.98	2	2036.96	2036.96	0	-0.2	318	CRagged	127.01	127.01	127.01	1.01	275	> RTX_app8_HC	1	adam_sample_7_2ul_18jan21.19219.19219.2	controllerType=0 controllerNumber=1 scan=19219	64.5655
20779:2	1	K.THTC[+57.021]PPC[+57.021]PAPELLGGPSVF.L		C[+57]*2	1018.98	2	2036.96	2036.96	0	-0.2	318	CRagged	135.32	135.32	135.32	2.02	275	> RTX_app8_HC	1	adam_sample_7_2ul_18jan21.19218.19218.2	controllerType=0 controllerNumber=1 scan=19218	64.5627
20219:3	1	K.THTC[+57.021]PPC[+57.021]PAPELLGGPSVF.L		C[+57]*2	679.657	3	2036.95	2036.96	0	-0.9	318	CRagged	183.82	183.82	183.82	3.15	275	> RTX_app8_HC	1	adam_sample_7_2ul_18jan21.18440.18440.3	controllerType=0 controllerNumber=1 scan=18440	61.6302
19987:2	1	K.THTC[+57.021]PPC[+57.021]PAPELLGGPSVF.L		C[+57]*2	1018.98	2	2036.96	2036.96	0	1.8	318	CRagged	209.63	209.63	209.63	2.67	275	> RTX_app8_HC	1	adam_sample_7_2ul_18jan21.18157.18157.2	controllerType=0 controllerNumber=1 scan=18157	60.6045
20108:3	1	K.THTC[+57.021]PPC[+57.021]PAPELLGGPSVF.L		C[+57]*2	679.658	3	2036.96	2036.96	0	0.8	318	CRagged	219.77	219.77	219.77	3.24	275	> RTX_app8_HC	1	adam_sample_7_2ul_18jan21.18301.18301.3	controllerType=0 controllerNumber=1 scan=18301	61.1175
20163:2	1	K.THTC[+57.021]PPC[+57.021]PAPELLGGPSVF.L		C[+57]*2	1018.98	2	2036.96	2036.96	0	1.9	318	CRagged	238.49	238.49	238.49	2.28	275	> RTX_app8_HC	1	adam_sample_7_2ul_18jan21.18359.18359.2	controllerType=0 controllerNumber=1 scan=18359	61.3218
19828:2	1	K.THTC[+57.021]PPC[+57.021]PAPELLGGPSVF.L		C[+57]*2	1018.98	2	2036.96	2036.96	0	1.8	318	CRagged	243.68	243.68	243.68	2.72	275	> RTX_app8_HC	1	adam_sample_7_2ul_18jan21.17996.17996.2	controllerType=0 controllerNumber=1 scan=17996	60.0766
19836:3	1	K.THTC[+57.021]PPC[+57.021]PAPELLGGPSVF.L		C[+57]*2	679.658	3	2036.96	2036.96	0	0.5	318	CRagged	281.85	281.85	281.85	4.46	275	> RTX_app8_HC	1	adam_sample_7_2ul_18jan21.18003.18003.3	controllerType=0 controllerNumber=1 scan=18003	60.0964
19986:3	1	K.THTC[+57.021]PPC[+57.021]PAPELLGGPSVF.L		C[+57]*2	679.659	3	2036.96	2036.96	0	3	318	CRagged	290.67	290.67	290.67	3.33	275	> RTX_app8_HC	1	adam_sample_7_2ul_18jan21.18156.18156.3	controllerType=0 controllerNumber=1 scan=18156	60.6019
20259:2	1	K.THTC[+57.021]PPC[+57.021]PAPELLGGPSVF.L		C[+57]*2	1018.98	2	2036.96	2036.96	0	-0.1	318	CRagged	299.73	299.73	299.73	3.99	275	> RTX_app8_HC	1	adam_sample_7_2ul_18jan21.18496.18496.2	controllerType=0 controllerNumber=1 scan=18496	61.8408
19556:3	1	K.THTC[+57.021]PPC[+57.021]PAPELLGGPSVF.L		C[+57]*2	679.657	3	2036.96	2036.96	0	0.2	318	CRagged	339.67	339.67	339.67	4.81	275	> RTX_app8_HC	1	adam_sample_7_2ul_18jan21.17699.17699.3	controllerType=0 controllerNumber=1 scan=17699	59.0841
19391:3	1	K.THTC[+57.021]PPC[+57.021]PAPELLGGPSVF.L		C[+57]*2	679.658	3	2036.96	2036.96	0	0.6	318	CRagged	349.59	349.59	349.59	4.56	275	> RTX_app8_HC	1	adam_sample_7_2ul_18jan21.17548.17548.3	controllerType=0 controllerNumber=1 scan=17548	58.5769
19693:3	1	K.THTC[+57.021]PPC[+57.021]PAPELLGGPSVF.L		C[+57]*2	679.657	3	2036.96	2036.96	0	0.1	318	CRagged	364.58	364.58	364.58	5.86	275	> RTX_app8_HC	1	adam_sample_7_2ul_18jan21.17851.17851.3	controllerType=0 controllerNumber=1 scan=17851	59.5895
19685:2	1	K.THTC[+57.021]PPC[+57.021]PAPELLGGPSVF.L		C[+57]*2	1018.98	2	2036.96	2036.96	0	-0.7	318	CRagged	389.26	389.26	389.26	5.1	275	> RTX_app8_HC	1	adam_sample_7_2ul_18jan21.17843.17843.2	controllerType=0 controllerNumber=1 scan=17843	59.5676
19383:2	1	K.THTC[+57.021]PPC[+57.021]PAPELLGGPSVF.L		C[+57]*2	1018.98	2	2036.95	2036.96	0	-2.1	318	CRagged	414.58	414.58	414.58	4.52	275	> RTX_app8_HC	1	adam_sample_7_2ul_18jan21.17539.17539.2	controllerType=0 controllerNumber=1 scan=17539	58.5462
19546:2	1	K.THTC[+57.021]PPC[+57.021]PAPELLGGPSVF.L		C[+57]*2	1018.98	2	2036.96	2036.96	0	0.6	318	CRagged	426.14	426.14	426.14	5.27	275	> RTX_app8_HC	1	adam_sample_7_2ul_18jan21.17689.17689.2	controllerType=0 controllerNumber=1 scan=17689	59.0542
19201:3	1	K.THTC[+57.021]PPC[+57.021]PAPELLGGPSVF.L		C[+57]*2	679.658	3	2036.96	2036.96	0	1.7	318	CRagged	463.62	463.62	463.62	5.37	275	> RTX_app8_HC	1	adam_sample_7_2ul_18jan21.17390.17390.3	controllerType=0 controllerNumber=1 scan=17390	58.0688
19187:2	1	K.THTC[+57.021]PPC[+57.021]PAPELLGGPSVF.L		C[+57]*2	1018.98	2	2036.96	2036.96	0	1.4	318	CRagged	503.52	503.52	503.52	5.13	275	> RTX_app8_HC	1	adam_sample_7_2ul_18jan21.17380.17380.2	controllerType=0 controllerNumber=1 scan=17380	58.0412
19053:3	1	K.THTC[+57.021]PPC[+57.021]PAPELLGGPSVF.L		C[+57]*2	679.658	3	2036.96	2036.96	0	1	318	CRagged	575.29	575.29	575.29	6.67	275	> RTX_app8_HC	1	adam_sample_7_2ul_18jan21.17236.17236.3	controllerType=0 controllerNumber=1 scan=17236	57.5646
18533:3	1	K.THTC[+57.021]PPC[+57.021]PAPELLGGPSVF.L		C[+57]*2	679.658	3	2036.96	2036.96	0	0.6	318	CRagged	605.73	605.73	605.73	7.67	275	> RTX_app8_HC	1	adam_sample_7_2ul_18jan21.16753.16753.3	controllerType=0 controllerNumber=1 scan=16753	56.0423
19041:2	1	K.THTC[+57.021]PPC[+57.021]PAPELLGGPSVF.L		C[+57]*2	1018.98	2	2036.96	2036.96	0	-0.6	318	CRagged	614.39	614.39	614.39	7.41	275	> RTX_app8_HC	1	adam_sample_7_2ul_18jan21.17225.17225.2	controllerType=0 controllerNumber=1 scan=17225	57.5312
18858:3	1	K.THTC[+57.021]PPC[+57.021]PAPELLGGPSVF.L		C[+57]*2	679.657	3	2036.96	2036.96	0	0.3	318	CRagged	642.51	642.51	642.51	7.92	275	> RTX_app8_HC	1	adam_sample_7_2ul_18jan21.17071.17071.3	controllerType=0 controllerNumber=1 scan=17071	57.0569
18848:2	1	K.THTC[+57.021]PPC[+57.021]PAPELLGGPSVF.L		C[+57]*2	1018.98	2	2036.96	2036.96	0	0.6	318	CRagged	656.02	656.02	656.02	8.27	275	> RTX_app8_HC	1	adam_sample_7_2ul_18jan21.17060.17060.2	controllerType=0 controllerNumber=1 scan=17060	57.0244
18370:3	1	K.THTC[+57.021]PPC[+57.021]PAPELLGGPSVF.L		C[+57]*2	679.657	3	2036.96	2036.96	0	0.4	318	CRagged	659.57	659.57	659.57	8.92	275	> RTX_app8_HC	1	adam_sample_7_2ul_18jan21.16595.16595.3	controllerType=0 controllerNumber=1 scan=16595	55.533
18685:3	1	K.THTC[+57.021]PPC[+57.021]PAPELLGGPSVF.L		C[+57]*2	679.657	3	2036.96	2036.96	0	0.3	318	CRagged	663.39	663.39	663.39	8.92	275	> RTX_app8_HC	1	adam_sample_7_2ul_18jan21.16909.16909.3	controllerType=0 controllerNumber=1 scan=16909	56.5467
18524:2	1	K.THTC[+57.021]PPC[+57.021]PAPELLGGPSVF.L		C[+57]*2	1018.98	2	2036.96	2036.96	0	0	318	CRagged	684.67	684.67	684.67	8.69	275	> RTX_app8_HC	1	adam_sample_7_2ul_18jan21.16742.16742.2	controllerType=0 controllerNumber=1 scan=16742	56.0084
18362:2	1	K.THTC[+57.021]PPC[+57.021]PAPELLGGPSVF.L		C[+57]*2	1018.98	2	2036.96	2036.96	0	0.3	318	CRagged	709.97	709.97	709.97	9.9	275	> RTX_app8_HC	1	adam_sample_7_2ul_18jan21.16587.16587.2	controllerType=0 controllerNumber=1 scan=16587	55.5052
18677:2	1	K.THTC[+57.021]PPC[+57.021]PAPELLGGPSVF.L		C[+57]*2	1018.98	2	2036.96	2036.96	0	0.8	318	CRagged	723.62	723.62	723.62	9.44	275	> RTX_app8_HC	1	adam_sample_7_2ul_18jan21.16900.16900.2	controllerType=0 controllerNumber=1 scan=16900	56.5199
20692:2	1	H.TC[+57.021]PPC[+57.021]PAPELLGGPSVF.L		C[+57]*2	899.928	2	1798.85	1798.85	0	-0.4	320	Non	90.45	90.45	90.45	1.07	275	> RTX_app8_HC	1	adam_sample_7_2ul_18jan21.19085.19085.2	controllerType=0 controllerNumber=1 scan=19085	64.0508
07347:1	1	L.GGPSVF.L			563.283	1	563.283	563.282	0	1.1	331	Non	217.83	217.83	217.83	4.1	275	> RTX_app8_HC	1	adam_sample_7_2ul_18jan21.8051.8051.3	controllerType=0 controllerNumber=1 scan=8051	29.4621
09488:3	1	S.VFLFPPKPK.D			358.224	3	1072.66	1072.66	0	1.9	335	NRagged	298.23	298.23	298.23	5.32	275	> RTX_app8_HC	1	adam_sample_7_2ul_18jan21.9841.9841.3	controllerType=0 controllerNumber=1 scan=9841	35.03
08874:3	1	S.VFLFPPKPK.D			358.224	3	1072.66	1072.66	0	1.2	335	NRagged	318.6	318.6	318.6	6.07	275	> RTX_app8_HC	1	adam_sample_7_2ul_18jan21.9319.9319.3	controllerType=0 controllerNumber=1 scan=9319	33.4084
09073:3	1	S.VFLFPPKPK.D			358.224	3	1072.66	1072.66	0	2.9	335	NRagged	326.58	326.58	326.58	5.21	275	> RTX_app8_HC	1	adam_sample_7_2ul_18jan21.9486.9486.3	controllerType=0 controllerNumber=1 scan=9486	33.9222
02244:2	1	F.LFPPKP.K			349.716	2	698.424	698.424	0	0.9	337	Non	102.6	102.6	102.6	1.34	275	> RTX_app8_HC	1	adam_sample_7_2ul_18jan21.3506.3506.2	controllerType=0 controllerNumber=1 scan=3506	14.8505
07527:2	1	F.LFPPKPK.D			413.763	2	826.518	826.519	0	-0.3	337	NRagged	70.16	70.16	70.16	1.85	275	> RTX_app8_HC	1	adam_sample_7_2ul_18jan21.8200.8200.4	controllerType=0 controllerNumber=1 scan=8200	29.9168
21493:2	1	F.LFPPKPK.D			413.762	2	826.518	826.519	0	-1	337	NRagged	88.38	88.38	88.38	1.92	275	> RTX_app8_HC	1	adam_sample_7_2ul_18jan21.21185.21185.2	controllerType=0 controllerNumber=1 scan=21185	73.3454
21039:2	1	F.LFPPKPK.D			413.763	2	826.519	826.519	0	0.2	337	NRagged	148.05	148.05	148.05	3.57	275	> RTX_app8_HC	1	adam_sample_7_2ul_18jan21.19666.19666.2	controllerType=0 controllerNumber=1 scan=19666	66.3903
19771:2	1	F.LFPPKPK.D			413.763	2	826.518	826.519	0	-0.7	337	NRagged	148.8	148.8	148.8	3.29	275	> RTX_app8_HC	1	adam_sample_7_2ul_18jan21.17947.17947.2	controllerType=0 controllerNumber=1 scan=17947	59.9219
02583:2	1	F.LFPPKPK.D			413.763	2	826.519	826.519	0	0.5	337	NRagged	149.17	149.17	149.17	3.5	275	> RTX_app8_HC	1	adam_sample_7_2ul_18jan21.3818.3818.2	controllerType=0 controllerNumber=1 scan=3818	15.8739
21407:2	1	F.LFPPKPK.D			413.762	2	826.518	826.519	0	-1	337	NRagged	156.52	156.52	156.52	3.29	275	> RTX_app8_HC	1	adam_sample_7_2ul_18jan21.20656.20656.2	controllerType=0 controllerNumber=1 scan=20656	70.7819
15949:3	1	F.LFPPKPK.D			276.177	3	826.517	826.519	0	-1.5	337	NRagged	169	169	169	4.26	275	> RTX_app8_HC	1	adam_sample_7_2ul_18jan21.14594.14594.3	controllerType=0 controllerNumber=1 scan=14594	49.391
19922:2	1	F.LFPPKPK.D			413.762	2	826.518	826.519	0	-1	337	NRagged	176.54	176.54	176.54	4.14	275	> RTX_app8_HC	1	adam_sample_7_2ul_18jan21.18104.18104.2	controllerType=0 controllerNumber=1 scan=18104	60.4391
11316:2	1	F.LFPPKPK.D			413.763	2	826.518	826.519	0	-0.5	337	NRagged	176.64	176.64	176.64	4.39	275	> RTX_app8_HC	1	adam_sample_7_2ul_18jan21.11343.11343.3	controllerType=0 controllerNumber=1 scan=11343	39.6867
21081:2	1	F.LFPPKPK.D			413.762	2	826.518	826.519	0	-0.9	337	NRagged	189.92	189.92	189.92	4.14	275	> RTX_app8_HC	1	adam_sample_7_2ul_18jan21.19742.19742.2	controllerType=0 controllerNumber=1 scan=19742	66.6967
01920:2	1	F.LFPPKPK.D			413.763	2	826.519	826.519	0	0.1	337	NRagged	191.67	191.67	191.67	4.42	275	> RTX_app8_HC	1	adam_sample_7_2ul_18jan21.3170.3170.2	controllerType=0 controllerNumber=1 scan=3170	13.6689
20995:2	1	F.LFPPKPK.D			413.762	2	826.518	826.519	0	-0.9	337	NRagged	194.4	194.4	194.4	4.14	275	> RTX_app8_HC	1	adam_sample_7_2ul_18jan21.19591.19591.2	controllerType=0 controllerNumber=1 scan=19591	66.0663
18421:3	1	F.LFPPKPK.D			276.177	3	826.517	826.519	0	-1.5	337	NRagged	196.98	196.98	196.98	4.43	275	> RTX_app8_HC	1	adam_sample_7_2ul_18jan21.16641.16641.3	controllerType=0 controllerNumber=1 scan=16641	55.6774
03012:2	1	F.LFPPKPK.D			413.763	2	826.52	826.519	0	1.3	337	NRagged	201.7	201.7	201.7	3.56	275	> RTX_app8_HC	1	adam_sample_7_2ul_18jan21.4212.4212.2	controllerType=0 controllerNumber=1 scan=4212	17.193
02748:2	1	F.LFPPKPK.D			413.763	2	826.519	826.519	0	0.4	337	NRagged	205.26	205.26	205.26	4.25	275	> RTX_app8_HC	1	adam_sample_7_2ul_18jan21.3977.3977.2	controllerType=0 controllerNumber=1 scan=3977	16.4136
02360:2	1	F.LFPPKPK.D			413.763	2	826.519	826.519	0	0.1	337	NRagged	205.29	205.29	205.29	4.42	275	> RTX_app8_HC	1	adam_sample_7_2ul_18jan21.3632.3632.2	controllerType=0 controllerNumber=1 scan=3632	15.2729
02543:2	1	F.LFPPKPK.D			413.763	2	826.519	826.519	0	0.2	337	NRagged	206.49	206.49	206.49	4.42	275	> RTX_app8_HC	1	adam_sample_7_2ul_18jan21.3791.3791.2	controllerType=0 controllerNumber=1 scan=3791	15.7788
02045:2	1	F.LFPPKPK.D			413.763	2	826.518	826.519	0	-0.7	337	NRagged	206.56	206.56	206.56	4.14	275	> RTX_app8_HC	1	adam_sample_7_2ul_18jan21.3313.3313.2	controllerType=0 controllerNumber=1 scan=3313	14.1929
02198:2	1	F.LFPPKPK.D			413.763	2	826.518	826.519	0	-0.2	337	NRagged	207.14	207.14	207.14	4.39	275	> RTX_app8_HC	1	adam_sample_7_2ul_18jan21.3467.3467.2	controllerType=0 controllerNumber=1 scan=3467	14.7309
20266:2	1	F.LFPPKPK.D			413.762	2	826.517	826.519	0	-1.9	337	NRagged	214.32	214.32	214.32	3.76	275	> RTX_app8_HC	1	adam_sample_7_2ul_18jan21.18505.18505.2	controllerType=0 controllerNumber=1 scan=18505	61.8686
16374:3	1	F.LFPPKPK.D			276.177	3	826.517	826.519	0	-1.4	337	NRagged	219.52	219.52	219.52	4.71	275	> RTX_app8_HC	1	adam_sample_7_2ul_18jan21.14938.14938.3	controllerType=0 controllerNumber=1 scan=14938	50.4293
21279:2	1	F.LFPPKPK.D			413.762	2	826.518	826.519	0	-1	337	NRagged	221.81	221.81	221.81	4.42	275	> RTX_app8_HC	1	adam_sample_7_2ul_18jan21.20235.20235.2	controllerType=0 controllerNumber=1 scan=20235	68.8657
17285:2	1	F.LFPPKPK.D			413.763	2	826.518	826.519	0	-0.5	337	NRagged	223.01	223.01	223.01	4.67	275	> RTX_app8_HC	1	adam_sample_7_2ul_18jan21.15671.15671.2	controllerType=0 controllerNumber=1 scan=15671	52.6284
20037:2	1	F.LFPPKPK.D			413.763	2	826.518	826.519	0	-0.6	337	NRagged	223.67	223.67	223.67	4.42	275	> RTX_app8_HC	1	adam_sample_7_2ul_18jan21.18213.18213.2	controllerType=0 controllerNumber=1 scan=18213	60.7956
19474:2	1	F.LFPPKPK.D			413.762	2	826.518	826.519	0	-1.2	337	NRagged	223.98	223.98	223.98	4.13	275	> RTX_app8_HC	1	adam_sample_7_2ul_18jan21.17620.17620.2	controllerType=0 controllerNumber=1 scan=17620	58.8229
18046:3	1	F.LFPPKPK.D			276.178	3	826.521	826.519	0	2.9	337	NRagged	226.39	226.39	226.39	3.78	275	> RTX_app8_HC	1	adam_sample_7_2ul_18jan21.16297.16297.3	controllerType=0 controllerNumber=1 scan=16297	54.5775
17716:2	1	F.LFPPKPK.D			413.763	2	826.519	826.519	0	0.2	337	NRagged	230.62	230.62	230.62	4.7	275	> RTX_app8_HC	1	adam_sample_7_2ul_18jan21.16040.16040.2	controllerType=0 controllerNumber=1 scan=16040	53.8054
18230:3	1	F.LFPPKPK.D			276.178	3	826.518	826.519	0	-0.2	337	NRagged	230.99	230.99	230.99	5.25	275	> RTX_app8_HC	1	adam_sample_7_2ul_18jan21.16457.16457.3	controllerType=0 controllerNumber=1 scan=16457	55.087
21146:2	1	F.LFPPKPK.D			413.762	2	826.517	826.519	0	-1.4	337	NRagged	231.41	231.41	231.41	4.13	275	> RTX_app8_HC	1	adam_sample_7_2ul_18jan21.19868.19868.2	controllerType=0 controllerNumber=1 scan=19868	67.2228
16170:3	1	F.LFPPKPK.D			276.178	3	826.518	826.519	0	-0.9	337	NRagged	231.66	231.66	231.66	5.01	275	> RTX_app8_HC	1	adam_sample_7_2ul_18jan21.14771.14771.3	controllerType=0 controllerNumber=1 scan=14771	49.9222
15709:3	1	F.LFPPKPK.D			276.178	3	826.519	826.519	0	0.7	337	NRagged	234.99	234.99	234.99	5.03	275	> RTX_app8_HC	1	adam_sample_7_2ul_18jan21.14403.14403.3	controllerType=0 controllerNumber=1 scan=14403	48.8098
19616:2	1	F.LFPPKPK.D			413.762	2	826.517	826.519	0	-1.5	337	NRagged	235.52	235.52	235.52	4.13	275	> RTX_app8_HC	1	adam_sample_7_2ul_18jan21.17770.17770.2	controllerType=0 controllerNumber=1 scan=17770	59.332
18350:2	1	F.LFPPKPK.D			413.763	2	826.518	826.519	0	-0.6	337	NRagged	238.95	238.95	238.95	4.42	275	> RTX_app8_HC	1	adam_sample_7_2ul_18jan21.16577.16577.2	controllerType=0 controllerNumber=1 scan=16577	55.4754
20534:2	1	F.LFPPKPK.D			413.762	2	826.517	826.519	0	-1.8	337	NRagged	241.72	241.72	241.72	4.18	275	> RTX_app8_HC	1	adam_sample_7_2ul_18jan21.18881.18881.2	controllerType=0 controllerNumber=1 scan=18881	63.2948
18570:2	1	F.LFPPKPK.D			413.762	2	826.518	826.519	0	-1	337	NRagged	244.78	244.78	244.78	5.17	275	> RTX_app8_HC	1	adam_sample_7_2ul_18jan21.16789.16789.2	controllerType=0 controllerNumber=1 scan=16789	56.1556
15274:3	1	F.LFPPKPK.D			276.177	3	826.518	826.519	0	-1.3	337	NRagged	245.9	245.9	245.9	4.91	275	> RTX_app8_HC	1	adam_sample_7_2ul_18jan21.14045.14045.3	controllerType=0 controllerNumber=1 scan=14045	47.7142
16413:2	1	F.LFPPKPK.D			413.762	2	826.518	826.519	0	-0.9	337	NRagged	251.94	251.94	251.94	5.32	275	> RTX_app8_HC	1	adam_sample_7_2ul_18jan21.14968.14968.2	controllerType=0 controllerNumber=1 scan=14968	50.5186
15777:2	1	F.LFPPKPK.D			413.763	2	826.518	826.519	0	-0.6	337	NRagged	253.33	253.33	253.33	5.32	275	> RTX_app8_HC	1	adam_sample_7_2ul_18jan21.14452.14452.2	controllerType=0 controllerNumber=1 scan=14452	48.9592
17356:2	1	F.LFPPKPK.D			413.763	2	826.519	826.519	0	1.1	337	NRagged	254.81	254.81	254.81	5.34	275	> RTX_app8_HC	1	adam_sample_7_2ul_18jan21.15728.15728.2	controllerType=0 controllerNumber=1 scan=15728	52.7985
20776:2	1	F.LFPPKPK.D			413.763	2	826.519	826.519	0	0	337	NRagged	258.41	258.41	258.41	5.56	275	> RTX_app8_HC	1	adam_sample_7_2ul_18jan21.19215.19215.2	controllerType=0 controllerNumber=1 scan=19215	64.5545
11664:3	1	F.LFPPKPK.D			276.178	3	826.518	826.519	0	-0.6	337	NRagged	264.31	264.31	264.31	5.9	275	> RTX_app8_HC	1	adam_sample_7_2ul_18jan21.11574.11574.3	controllerType=0 controllerNumber=1 scan=11574	40.3551
15477:3	1	F.LFPPKPK.D			276.178	3	826.518	826.519	0	-0.3	337	NRagged	265.81	265.81	265.81	6.15	275	> RTX_app8_HC	1	adam_sample_7_2ul_18jan21.14218.14218.3	controllerType=0 controllerNumber=1 scan=14218	48.2376
15021:3	1	F.LFPPKPK.D			276.178	3	826.518	826.519	0	-0.9	337	NRagged	267.98	267.98	267.98	5.9	275	> RTX_app8_HC	1	adam_sample_7_2ul_18jan21.13856.13856.3	controllerType=0 controllerNumber=1 scan=13856	47.14
15366:2	1	F.LFPPKPK.D			413.763	2	826.518	826.519	0	-0.8	337	NRagged	269.41	269.41	269.41	5.32	275	> RTX_app8_HC	1	adam_sample_7_2ul_18jan21.14117.14117.2	controllerType=0 controllerNumber=1 scan=14117	47.9351
11925:3	1	F.LFPPKPK.D			276.178	3	826.519	826.519	0	0.4	337	NRagged	270.68	270.68	270.68	6.18	275	> RTX_app8_HC	1	adam_sample_7_2ul_18jan21.11746.11746.3	controllerType=0 controllerNumber=1 scan=11746	40.87
12192:3	1	F.LFPPKPK.D			276.178	3	826.52	826.519	0	1.4	337	NRagged	271.96	271.96	271.96	5.56	275	> RTX_app8_HC	1	adam_sample_7_2ul_18jan21.11926.11926.3	controllerType=0 controllerNumber=1 scan=11926	41.3854
16685:2	1	F.LFPPKPK.D			413.763	2	826.518	826.519	0	-0.4	337	NRagged	272.05	272.05	272.05	5.56	275	> RTX_app8_HC	1	adam_sample_7_2ul_18jan21.15194.15194.2	controllerType=0 controllerNumber=1 scan=15194	51.2036
18919:2	1	F.LFPPKPK.D			413.762	2	826.518	826.519	0	-1.2	337	NRagged	272.06	272.06	272.06	5.02	275	> RTX_app8_HC	1	adam_sample_7_2ul_18jan21.17118.17118.2	controllerType=0 controllerNumber=1 scan=17118	57.1984
16932:2	1	F.LFPPKPK.D			413.763	2	826.519	826.519	0	0.3	337	NRagged	277.25	277.25	277.25	5.59	275	> RTX_app8_HC	1	adam_sample_7_2ul_18jan21.15383.15383.2	controllerType=0 controllerNumber=1 scan=15383	51.7608
16192:2	1	F.LFPPKPK.D			413.763	2	826.518	826.519	0	-0.4	337	NRagged	278.34	278.34	278.34	5.56	275	> RTX_app8_HC	1	adam_sample_7_2ul_18jan21.14792.14792.2	controllerType=0 controllerNumber=1 scan=14792	49.9972
12502:3	1	F.LFPPKPK.D			276.178	3	826.519	826.519	0	1	337	NRagged	279.57	279.57	279.57	5.93	275	> RTX_app8_HC	1	adam_sample_7_2ul_18jan21.12108.12108.3	controllerType=0 controllerNumber=1 scan=12108	41.899
18183:2	1	F.LFPPKPK.D			413.763	2	826.519	826.519	0	-0.1	337	NRagged	281.15	281.15	281.15	5.63	275	> RTX_app8_HC	1	adam_sample_7_2ul_18jan21.16417.16417.2	controllerType=0 controllerNumber=1 scan=16417	54.964
14095:3	1	F.LFPPKPK.D			276.178	3	826.518	826.519	0	-0.3	337	NRagged	281.6	281.6	281.6	6.22	275	> RTX_app8_HC	1	adam_sample_7_2ul_18jan21.13180.13180.3	controllerType=0 controllerNumber=1 scan=13180	45.0581
10237:3	1	F.LFPPKPK.D			276.178	3	826.518	826.519	0	-0.2	337	NRagged	282.61	282.61	282.61	6.22	275	> RTX_app8_HC	1	adam_sample_7_2ul_18jan21.10542.10542.3	controllerType=0 controllerNumber=1 scan=10542	37.2864
14802:3	1	F.LFPPKPK.D			276.178	3	826.519	826.519	0	0	337	NRagged	283.16	283.16	283.16	6.22	275	> RTX_app8_HC	1	adam_sample_7_2ul_18jan21.13687.13687.3	controllerType=0 controllerNumber=1 scan=13687	46.633
17534:2	1	F.LFPPKPK.D			413.763	2	826.519	826.519	0	0.3	337	NRagged	283.29	283.29	283.29	5.67	275	> RTX_app8_HC	1	adam_sample_7_2ul_18jan21.15882.15882.2	controllerType=0 controllerNumber=1 scan=15882	53.3055
10954:2	1	F.LFPPKPK.D			413.763	2	826.519	826.519	0	0.6	337	NRagged	284.22	284.22	284.22	4.76	275	> RTX_app8_HC	1	adam_sample_7_2ul_18jan21.11106.11106.3	controllerType=0 controllerNumber=1 scan=11106	38.9913
17139:2	1	F.LFPPKPK.D			413.762	2	826.518	826.519	0	-1	337	NRagged	285.4	285.4	285.4	5.55	275	> RTX_app8_HC	1	adam_sample_7_2ul_18jan21.15552.15552.2	controllerType=0 controllerNumber=1 scan=15552	52.2822
17978:2	1	F.LFPPKPK.D			413.763	2	826.518	826.519	0	-0.5	337	NRagged	286.22	286.22	286.22	5.8	275	> RTX_app8_HC	1	adam_sample_7_2ul_18jan21.16250.16250.2	controllerType=0 controllerNumber=1 scan=16250	54.4393
11142:3	1	F.LFPPKPK.D			276.178	3	826.519	826.519	0	0.1	337	NRagged	286.32	286.32	286.32	6.41	275	> RTX_app8_HC	1	adam_sample_7_2ul_18jan21.11226.11226.3	controllerType=0 controllerNumber=1 scan=11226	39.3357
12035:2	1	F.LFPPKPK.D			413.763	2	826.518	826.519	0	-0.6	337	NRagged	286.64	286.64	286.64	4.85	275	> RTX_app8_HC	1	adam_sample_7_2ul_18jan21.11823.11823.2	controllerType=0 controllerNumber=1 scan=11823	41.0895
10060:3	1	F.LFPPKPK.D			276.178	3	826.519	826.519	0	0.6	337	NRagged	286.91	286.91	286.91	6.41	275	> RTX_app8_HC	1	adam_sample_7_2ul_18jan21.10384.10384.3	controllerType=0 controllerNumber=1 scan=10384	36.7742
14331:3	1	F.LFPPKPK.D			276.177	3	826.518	826.519	0	-1.1	337	NRagged	288.15	288.15	288.15	5.44	275	> RTX_app8_HC	1	adam_sample_7_2ul_18jan21.13341.13341.3	controllerType=0 controllerNumber=1 scan=13341	45.5676
14606:3	1	F.LFPPKPK.D			276.178	3	826.518	826.519	0	-0.4	337	NRagged	289.26	289.26	289.26	6.38	275	> RTX_app8_HC	1	adam_sample_7_2ul_18jan21.13522.13522.3	controllerType=0 controllerNumber=1 scan=13522	46.1101
15560:2	1	F.LFPPKPK.D			413.763	2	826.518	826.519	0	-0.6	337	NRagged	289.51	289.51	289.51	5.55	275	> RTX_app8_HC	1	adam_sample_7_2ul_18jan21.14285.14285.2	controllerType=0 controllerNumber=1 scan=14285	48.4452
09737:3	1	F.LFPPKPK.D			276.178	3	826.518	826.519	0	-0.5	337	NRagged	290.28	290.28	290.28	6.38	275	> RTX_app8_HC	1	adam_sample_7_2ul_18jan21.10073.10073.3	controllerType=0 controllerNumber=1 scan=10073	35.7652
02158:2	1	F.LFPPKPK.D			413.763	2	826.518	826.519	0	-0.4	337	NRagged	291.65	291.65	291.65	5.8	275	> RTX_app8_HC	1	adam_sample_7_2ul_18jan21.3429.3429.2	controllerType=0 controllerNumber=1 scan=3429	14.5892
13818:3	1	F.LFPPKPK.D			276.178	3	826.519	826.519	0	-0.1	337	NRagged	291.71	291.71	291.71	6.38	275	> RTX_app8_HC	1	adam_sample_7_2ul_18jan21.12997.12997.3	controllerType=0 controllerNumber=1 scan=12997	44.5002
10515:2	1	F.LFPPKPK.D			413.763	2	826.518	826.519	0	-0.5	337	NRagged	293.15	293.15	293.15	5.8	275	> RTX_app8_HC	1	adam_sample_7_2ul_18jan21.10769.10769.3	controllerType=0 controllerNumber=1 scan=10769	37.9771
10652:3	1	F.LFPPKPK.D			276.178	3	826.519	826.519	0	0.4	337	NRagged	293.61	293.61	293.61	6.41	275	> RTX_app8_HC	1	adam_sample_7_2ul_18jan21.10880.10880.3	controllerType=0 controllerNumber=1 scan=10880	38.3158
08799:2	1	F.LFPPKPK.D			413.763	2	826.518	826.519	0	-0.2	337	NRagged	293.97	293.97	293.97	5.8	275	> RTX_app8_HC	1	adam_sample_7_2ul_18jan21.9262.9262.3	controllerType=0 controllerNumber=1 scan=9262	33.2365
15975:2	1	F.LFPPKPK.D			413.763	2	826.519	826.519	0	0	337	NRagged	295.09	295.09	295.09	5.8	275	> RTX_app8_HC	1	adam_sample_7_2ul_18jan21.14617.14617.2	controllerType=0 controllerNumber=1 scan=14617	49.4621
02340:2	1	F.LFPPKPK.D			413.763	2	826.519	826.519	0	-0.1	337	NRagged	295.34	295.34	295.34	5.8	275	> RTX_app8_HC	1	adam_sample_7_2ul_18jan21.3607.3607.2	controllerType=0 controllerNumber=1 scan=3607	15.1997
09914:3	1	F.LFPPKPK.D			276.177	3	826.518	826.519	0	-1.2	337	NRagged	296.73	296.73	296.73	5.84	275	> RTX_app8_HC	1	adam_sample_7_2ul_18jan21.10232.10232.3	controllerType=0 controllerNumber=1 scan=10232	36.2714
15131:2	1	F.LFPPKPK.D			413.762	2	826.517	826.519	0	-2	337	NRagged	298.64	298.64	298.64	4.89	275	> RTX_app8_HC	1	adam_sample_7_2ul_18jan21.13938.13938.2	controllerType=0 controllerNumber=1 scan=13938	47.3921
10884:3	1	F.LFPPKPK.D			276.178	3	826.519	826.519	0	0	337	NRagged	299.52	299.52	299.52	6.38	275	> RTX_app8_HC	1	adam_sample_7_2ul_18jan21.11054.11054.3	controllerType=0 controllerNumber=1 scan=11054	38.8284
13034:3	1	F.LFPPKPK.D			276.177	3	826.518	826.519	0	-1.1	337	NRagged	300.42	300.42	300.42	6.14	275	> RTX_app8_HC	1	adam_sample_7_2ul_18jan21.12468.12468.3	controllerType=0 controllerNumber=1 scan=12468	42.9267
10438:3	1	F.LFPPKPK.D			276.178	3	826.518	826.519	0	-0.4	337	NRagged	300.57	300.57	300.57	6.38	275	> RTX_app8_HC	1	adam_sample_7_2ul_18jan21.10710.10710.3	controllerType=0 controllerNumber=1 scan=10710	37.8001
11509:2	1	F.LFPPKPK.D			413.763	2	826.519	826.519	0	-0.1	337	NRagged	303.7	303.7	303.7	5.8	275	> RTX_app8_HC	1	adam_sample_7_2ul_18jan21.11469.11469.2	controllerType=0 controllerNumber=1 scan=11469	40.0539
09992:2	1	F.LFPPKPK.D			413.762	2	826.516	826.519	0	-2.4	337	NRagged	304.95	304.95	304.95	4.5	275	> RTX_app8_HC	1	adam_sample_7_2ul_18jan21.10307.10307.3	controllerType=0 controllerNumber=1 scan=10307	36.5238
10988:2	1	F.LFPPKPK.D			413.763	2	826.519	826.519	0	1.1	337	NRagged	305.48	305.48	305.48	5.57	275	> RTX_app8_HC	1	adam_sample_7_2ul_18jan21.11124.11124.3	controllerType=0 controllerNumber=1 scan=11124	39.0431
09561:3	1	F.LFPPKPK.D			276.178	3	826.518	826.519	0	-0.5	337	NRagged	306.92	306.92	306.92	6.38	275	> RTX_app8_HC	1	adam_sample_7_2ul_18jan21.9909.9909.3	controllerType=0 controllerNumber=1 scan=9909	35.2581
13266:3	1	F.LFPPKPK.D			276.178	3	826.518	826.519	0	-0.2	337	NRagged	307.96	307.96	307.96	6.38	275	> RTX_app8_HC	1	adam_sample_7_2ul_18jan21.12640.12640.3	controllerType=0 controllerNumber=1 scan=12640	43.4436
12312:2	1	F.LFPPKPK.D			413.762	2	826.517	826.519	0	-1.5	337	NRagged	310.38	310.38	310.38	5.25	275	> RTX_app8_HC	1	adam_sample_7_2ul_18jan21.12003.12003.2	controllerType=0 controllerNumber=1 scan=12003	41.6008
13537:3	1	F.LFPPKPK.D			276.178	3	826.518	826.519	0	-0.5	337	NRagged	311.39	311.39	311.39	6.38	275	> RTX_app8_HC	1	adam_sample_7_2ul_18jan21.12827.12827.3	controllerType=0 controllerNumber=1 scan=12827	43.9904
12627:2	1	F.LFPPKPK.D			413.763	2	826.518	826.519	0	-0.4	337	NRagged	311.51	311.51	311.51	5.8	275	> RTX_app8_HC	1	adam_sample_7_2ul_18jan21.12185.12185.2	controllerType=0 controllerNumber=1 scan=12185	42.1134
11249:2	1	F.LFPPKPK.D			413.763	2	826.519	826.519	0	0	337	NRagged	317.35	317.35	317.35	5.8	275	> RTX_app8_HC	1	adam_sample_7_2ul_18jan21.11294.11294.2	controllerType=0 controllerNumber=1 scan=11294	39.5493
10311:2	1	F.LFPPKPK.D			413.763	2	826.518	826.519	0	-0.4	337	NRagged	318.39	318.39	318.39	5.8	275	> RTX_app8_HC	1	adam_sample_7_2ul_18jan21.10603.10603.3	controllerType=0 controllerNumber=1 scan=10603	37.4739
11408:3	1	F.LFPPKPK.D			276.177	3	826.518	826.519	0	-1	337	NRagged	320.16	320.16	320.16	6.22	275	> RTX_app8_HC	1	adam_sample_7_2ul_18jan21.11402.11402.3	controllerType=0 controllerNumber=1 scan=11402	39.8514
09382:3	1	F.LFPPKPK.D			276.178	3	826.518	826.519	0	-0.7	337	NRagged	324.88	324.88	324.88	6.33	275	> RTX_app8_HC	1	adam_sample_7_2ul_18jan21.9752.9752.3	controllerType=0 controllerNumber=1 scan=9752	34.7514
08582:2	1	F.LFPPKPK.D			413.763	2	826.518	826.519	0	-0.2	337	NRagged	328.51	328.51	328.51	5.99	275	> RTX_app8_HC	1	adam_sample_7_2ul_18jan21.9087.9087.3	controllerType=0 controllerNumber=1 scan=9087	32.6932
07618:3	1	F.LFPPKPK.D			276.178	3	826.518	826.519	0	-0.3	337	NRagged	331.65	331.65	331.65	6.57	275	> RTX_app8_HC	1	adam_sample_7_2ul_18jan21.8278.8278.3	controllerType=0 controllerNumber=1 scan=8278	30.1743
07818:3	1	F.LFPPKPK.D			276.178	3	826.518	826.519	0	-0.4	337	NRagged	334.76	334.76	334.76	6.57	275	> RTX_app8_HC	1	adam_sample_7_2ul_18jan21.8450.8450.3	controllerType=0 controllerNumber=1 scan=8450	30.6869
08587:3	1	F.LFPPKPK.D			276.178	3	826.518	826.519	0	-0.3	337	NRagged	338.81	338.81	338.81	6.57	275	> RTX_app8_HC	1	adam_sample_7_2ul_18jan21.9093.9093.3	controllerType=0 controllerNumber=1 scan=9093	32.7126
08149:2	1	F.LFPPKPK.D			413.762	2	826.518	826.519	0	-1	337	NRagged	340.27	340.27	340.27	5.74	275	> RTX_app8_HC	1	adam_sample_7_2ul_18jan21.8725.8725.3	controllerType=0 controllerNumber=1 scan=8725	31.5314
08994:3	1	F.LFPPKPK.D			276.178	3	826.518	826.519	0	-0.3	337	NRagged	342.44	342.44	342.44	5.88	275	> RTX_app8_HC	1	adam_sample_7_2ul_18jan21.9421.9421.3	controllerType=0 controllerNumber=1 scan=9421	33.728
02117:2	1	F.LFPPKPK.D			413.763	2	826.518	826.519	0	-0.7	337	NRagged	342.58	342.58	342.58	5.74	275	> RTX_app8_HC	1	adam_sample_7_2ul_18jan21.3384.3384.2	controllerType=0 controllerNumber=1 scan=3384	14.4334
09194:3	1	F.LFPPKPK.D			276.177	3	826.518	826.519	0	-1	337	NRagged	343.33	343.33	343.33	6.33	275	> RTX_app8_HC	1	adam_sample_7_2ul_18jan21.9586.9586.3	controllerType=0 controllerNumber=1 scan=9586	34.2362
08402:3	1	F.LFPPKPK.D			276.178	3	826.518	826.519	0	-0.2	337	NRagged	344.11	344.11	344.11	6.57	275	> RTX_app8_HC	1	adam_sample_7_2ul_18jan21.8934.8934.3	controllerType=0 controllerNumber=1 scan=8934	32.209
08395:2	1	F.LFPPKPK.D			413.763	2	826.518	826.519	0	-0.4	337	NRagged	345.5	345.5	345.5	5.99	275	> RTX_app8_HC	1	adam_sample_7_2ul_18jan21.8928.8928.3	controllerType=0 controllerNumber=1 scan=8928	32.1925
07425:3	1	F.LFPPKPK.D			276.178	3	826.518	826.519	0	-0.5	337	NRagged	346.38	346.38	346.38	6.57	275	> RTX_app8_HC	1	adam_sample_7_2ul_18jan21.8115.8115.3	controllerType=0 controllerNumber=1 scan=8115	29.6615
07892:2	1	F.LFPPKPK.D			413.762	2	826.518	826.519	0	-0.9	337	NRagged	351.3	351.3	351.3	5.74	275	> RTX_app8_HC	1	adam_sample_7_2ul_18jan21.8513.8513.2	controllerType=0 controllerNumber=1 scan=8513	30.8767
08003:3	1	F.LFPPKPK.D			276.178	3	826.518	826.519	0	-0.5	337	NRagged	352.01	352.01	352.01	6.57	275	> RTX_app8_HC	1	adam_sample_7_2ul_18jan21.8613.8613.3	controllerType=0 controllerNumber=1 scan=8613	31.1904
08791:3	1	F.LFPPKPK.D			276.178	3	826.518	826.519	0	-0.5	337	NRagged	352.4	352.4	352.4	6.57	275	> RTX_app8_HC	1	adam_sample_7_2ul_18jan21.9257.9257.3	controllerType=0 controllerNumber=1 scan=9257	33.2233
06888:3	1	F.LFPPKPK.D			276.177	3	826.518	826.519	0	-1.1	337	NRagged	354.29	354.29	354.29	6.33	275	> RTX_app8_HC	1	adam_sample_7_2ul_18jan21.7636.7636.3	controllerType=0 controllerNumber=1 scan=7636	28.1264
06524:3	1	F.LFPPKPK.D			276.178	3	826.518	826.519	0	-0.9	337	NRagged	357.17	357.17	357.17	6.33	275	> RTX_app8_HC	1	adam_sample_7_2ul_18jan21.7311.7311.3	controllerType=0 controllerNumber=1 scan=7311	27.0989
07664:2	1	F.LFPPKPK.D			413.762	2	826.518	826.519	0	-1.1	337	NRagged	357.22	357.22	357.22	5.74	275	> RTX_app8_HC	1	adam_sample_7_2ul_18jan21.8325.8325.2	controllerType=0 controllerNumber=1 scan=8325	30.3122
04253:3	1	F.LFPPKPK.D			276.178	3	826.518	826.519	0	-0.7	337	NRagged	357.61	357.61	357.61	6.33	275	> RTX_app8_HC	1	adam_sample_7_2ul_18jan21.5358.5358.3	controllerType=0 controllerNumber=1 scan=5358	20.9899
06312:3	1	F.LFPPKPK.D			276.178	3	826.519	826.519	0	0.2	337	NRagged	359.53	359.53	359.53	6.61	275	> RTX_app8_HC	1	adam_sample_7_2ul_18jan21.7143.7143.3	controllerType=0 controllerNumber=1 scan=7143	26.5874
04368:3	1	F.LFPPKPK.D			276.178	3	826.518	826.519	0	-0.6	337	NRagged	359.61	359.61	359.61	5.63	275	> RTX_app8_HC	1	adam_sample_7_2ul_18jan21.5501.5501.3	controllerType=0 controllerNumber=1 scan=5501	21.4921
08205:3	1	F.LFPPKPK.D			276.178	3	826.518	826.519	0	-0.3	337	NRagged	360.76	360.76	360.76	6.61	275	> RTX_app8_HC	1	adam_sample_7_2ul_18jan21.8778.8778.3	controllerType=0 controllerNumber=1 scan=8778	31.6997
02754:3	1	F.LFPPKPK.D			276.178	3	826.519	826.519	0	0	337	NRagged	362.52	362.52	362.52	7.62	275	> RTX_app8_HC	1	adam_sample_7_2ul_18jan21.3981.3981.3	controllerType=0 controllerNumber=1 scan=3981	16.4276
06397:2	1	F.LFPPKPK.D			413.763	2	826.518	826.519	0	-0.2	337	NRagged	362.6	362.6	362.6	7.03	275	> RTX_app8_HC	1	adam_sample_7_2ul_18jan21.7203.7203.2	controllerType=0 controllerNumber=1 scan=7203	26.7533
07204:3	1	F.LFPPKPK.D			276.178	3	826.519	826.519	0	0.2	337	NRagged	362.88	362.88	362.88	7.65	275	> RTX_app8_HC	1	adam_sample_7_2ul_18jan21.7948.7948.3	controllerType=0 controllerNumber=1 scan=7948	29.1478
04914:2	1	F.LFPPKPK.D			413.763	2	826.519	826.519	0	0.9	337	NRagged	363.23	363.23	363.23	6.81	275	> RTX_app8_HC	1	adam_sample_7_2ul_18jan21.6027.6027.2	controllerType=0 controllerNumber=1 scan=6027	23.1899
01793:3	1	F.LFPPKPK.D			276.178	3	826.519	826.519	0	-0.1	337	NRagged	365.56	365.56	365.56	6.92	275	> RTX_app8_HC	1	adam_sample_7_2ul_18jan21.3086.3086.3	controllerType=0 controllerNumber=1 scan=3086	13.394
05740:3	1	F.LFPPKPK.D			276.178	3	826.519	826.519	0	0.2	337	NRagged	366.5	366.5	366.5	7.65	275	> RTX_app8_HC	1	adam_sample_7_2ul_18jan21.6643.6643.3	controllerType=0 controllerNumber=1 scan=6643	25.0591
04108:3	1	F.LFPPKPK.D			276.178	3	826.518	826.519	0	-0.3	337	NRagged	367.9	367.9	367.9	7.62	275	> RTX_app8_HC	1	adam_sample_7_2ul_18jan21.5208.5208.3	controllerType=0 controllerNumber=1 scan=5208	20.4821
03525:2	1	F.LFPPKPK.D			413.763	2	826.519	826.519	0	-0.1	337	NRagged	368.61	368.61	368.61	6.34	275	> RTX_app8_HC	1	adam_sample_7_2ul_18jan21.4665.4665.2	controllerType=0 controllerNumber=1 scan=4665	18.6427
06715:3	1	F.LFPPKPK.D			276.178	3	826.519	826.519	0	-0.1	337	NRagged	368.88	368.88	368.88	7.62	275	> RTX_app8_HC	1	adam_sample_7_2ul_18jan21.7481.7481.3	controllerType=0 controllerNumber=1 scan=7481	27.6172
07012:3	1	F.LFPPKPK.D			276.177	3	826.518	826.519	0	-1.3	337	NRagged	369.06	369.06	369.06	7.08	275	> RTX_app8_HC	1	adam_sample_7_2ul_18jan21.7784.7784.3	controllerType=0 controllerNumber=1 scan=7784	28.6363
05520:3	1	F.LFPPKPK.D			276.178	3	826.519	826.519	0	0.1	337	NRagged	372.25	372.25	372.25	7.65	275	> RTX_app8_HC	1	adam_sample_7_2ul_18jan21.6473.6473.3	controllerType=0 controllerNumber=1 scan=6473	24.5413
06578:2	1	F.LFPPKPK.D			413.763	2	826.518	826.519	0	-0.3	337	NRagged	374.38	374.38	374.38	7.03	275	> RTX_app8_HC	1	adam_sample_7_2ul_18jan21.7365.7365.2	controllerType=0 controllerNumber=1 scan=7365	27.2631
04660:3	1	F.LFPPKPK.D			276.178	3	826.519	826.519	0	-0.1	337	NRagged	375.32	375.32	375.32	7.62	275	> RTX_app8_HC	1	adam_sample_7_2ul_18jan21.5805.5805.3	controllerType=0 controllerNumber=1 scan=5805	22.5004
06124:3	1	F.LFPPKPK.D			276.178	3	826.518	826.519	0	-0.5	337	NRagged	377.93	377.93	377.93	7.62	275	> RTX_app8_HC	1	adam_sample_7_2ul_18jan21.6976.6976.3	controllerType=0 controllerNumber=1 scan=6976	26.0755
02261:3	1	F.LFPPKPK.D			276.178	3	826.519	826.519	0	0.2	337	NRagged	379.14	379.14	379.14	7.65	275	> RTX_app8_HC	1	adam_sample_7_2ul_18jan21.3522.3522.3	controllerType=0 controllerNumber=1 scan=3522	14.9058
02405:3	1	F.LFPPKPK.D			276.178	3	826.519	826.519	0	0.6	337	NRagged	380.22	380.22	380.22	7.65	275	> RTX_app8_HC	1	adam_sample_7_2ul_18jan21.3676.3676.3	controllerType=0 controllerNumber=1 scan=3676	15.4148
02596:3	1	F.LFPPKPK.D			276.178	3	826.519	826.519	0	0.2	337	NRagged	380.99	380.99	380.99	7.65	275	> RTX_app8_HC	1	adam_sample_7_2ul_18jan21.3831.3831.3	controllerType=0 controllerNumber=1 scan=3831	15.9179
05282:3	1	F.LFPPKPK.D			276.178	3	826.519	826.519	0	0.5	337	NRagged	381.64	381.64	381.64	7.65	275	> RTX_app8_HC	1	adam_sample_7_2ul_18jan21.6299.6299.3	controllerType=0 controllerNumber=1 scan=6299	24.0267
06773:2	1	F.LFPPKPK.D			413.763	2	826.518	826.519	0	-0.8	337	NRagged	382.5	382.5	382.5	6.79	275	> RTX_app8_HC	1	adam_sample_7_2ul_18jan21.7528.7528.2	controllerType=0 controllerNumber=1 scan=7528	27.7654
07272:2	1	F.LFPPKPK.D			413.763	2	826.519	826.519	0	0.4	337	NRagged	383.23	383.23	383.23	7.06	275	> RTX_app8_HC	1	adam_sample_7_2ul_18jan21.7996.7996.2	controllerType=0 controllerNumber=1 scan=7996	29.2934
04563:2	1	F.LFPPKPK.D			413.763	2	826.52	826.519	0	1.3	337	NRagged	383.98	383.98	383.98	6.45	275	> RTX_app8_HC	1	adam_sample_7_2ul_18jan21.5707.5707.2	controllerType=0 controllerNumber=1 scan=5707	22.1758
05815:2	1	F.LFPPKPK.D			413.763	2	826.519	826.519	0	1	337	NRagged	384.44	384.44	384.44	6.81	275	> RTX_app8_HC	1	adam_sample_7_2ul_18jan21.6701.6701.2	controllerType=0 controllerNumber=1 scan=6701	25.2325
04504:3	1	F.LFPPKPK.D			276.178	3	826.518	826.519	0	-0.9	337	NRagged	385.61	385.61	385.61	7.37	275	> RTX_app8_HC	1	adam_sample_7_2ul_18jan21.5652.5652.3	controllerType=0 controllerNumber=1 scan=5652	21.9995
03943:3	1	F.LFPPKPK.D			276.178	3	826.519	826.519	0	0.4	337	NRagged	386.88	386.88	386.88	7.65	275	> RTX_app8_HC	1	adam_sample_7_2ul_18jan21.5056.5056.3	controllerType=0 controllerNumber=1 scan=5056	19.9742
05939:3	1	F.LFPPKPK.D			276.178	3	826.519	826.519	0	0	337	NRagged	386.99	386.99	386.99	7.62	275	> RTX_app8_HC	1	adam_sample_7_2ul_18jan21.6812.6812.3	controllerType=0 controllerNumber=1 scan=6812	25.5657
03399:2	1	F.LFPPKPK.D			413.763	2	826.519	826.519	0	-0.1	337	NRagged	387.39	387.39	387.39	7.03	275	> RTX_app8_HC	1	adam_sample_7_2ul_18jan21.4516.4516.2	controllerType=0 controllerNumber=1 scan=4516	18.1335
05059:3	1	F.LFPPKPK.D			276.178	3	826.519	826.519	0	0.4	337	NRagged	387.44	387.44	387.44	7.65	275	> RTX_app8_HC	1	adam_sample_7_2ul_18jan21.6134.6134.3	controllerType=0 controllerNumber=1 scan=6134	23.5201
02310:2	1	F.LFPPKPK.D			413.763	2	826.519	826.519	0	0.1	337	NRagged	387.85	387.85	387.85	7.06	275	> RTX_app8_HC	1	adam_sample_7_2ul_18jan21.3578.3578.2	controllerType=0 controllerNumber=1 scan=3578	15.098
04837:3	1	F.LFPPKPK.D			276.178	3	826.519	826.519	0	0.2	337	NRagged	390.28	390.28	390.28	7.65	275	> RTX_app8_HC	1	adam_sample_7_2ul_18jan21.5966.5966.3	controllerType=0 controllerNumber=1 scan=5966	23.0063
03118:3	1	F.LFPPKPK.D			276.178	3	826.519	826.519	0	0	337	NRagged	391.72	391.72	391.72	7.62	275	> RTX_app8_HC	1	adam_sample_7_2ul_18jan21.4293.4293.3	controllerType=0 controllerNumber=1 scan=4293	17.4429
02928:3	1	F.LFPPKPK.D			276.178	3	826.519	826.519	0	0	337	NRagged	392.41	392.41	392.41	7.62	275	> RTX_app8_HC	1	adam_sample_7_2ul_18jan21.4136.4136.3	controllerType=0 controllerNumber=1 scan=4136	16.9384
02658:2	1	F.LFPPKPK.D			413.763	2	826.519	826.519	0	0.5	337	NRagged	392.88	392.88	392.88	7.06	275	> RTX_app8_HC	1	adam_sample_7_2ul_18jan21.3891.3891.2	controllerType=0 controllerNumber=1 scan=3891	16.1083
01972:3	1	F.LFPPKPK.D			276.178	3	826.518	826.519	0	-0.7	337	NRagged	394.26	394.26	394.26	7.37	275	> RTX_app8_HC	1	adam_sample_7_2ul_18jan21.3230.3230.3	controllerType=0 controllerNumber=1 scan=3230	13.9011
04733:2	1	F.LFPPKPK.D			413.763	2	826.52	826.519	0	1.3	337	NRagged	395.55	395.55	395.55	6.45	275	> RTX_app8_HC	1	adam_sample_7_2ul_18jan21.5866.5866.2	controllerType=0 controllerNumber=1 scan=5866	22.6857
01809:2	1	F.LFPPKPK.D			413.763	2	826.519	826.519	0	0.3	337	NRagged	396.91	396.91	396.91	7.06	275	> RTX_app8_HC	1	adam_sample_7_2ul_18jan21.3095.3095.2	controllerType=0 controllerNumber=1 scan=3095	13.4179
03639:2	1	F.LFPPKPK.D			413.763	2	826.519	826.519	0	0.2	337	NRagged	397.66	397.66	397.66	7.06	275	> RTX_app8_HC	1	adam_sample_7_2ul_18jan21.4808.4808.2	controllerType=0 controllerNumber=1 scan=4808	19.1502
04167:2	1	F.LFPPKPK.D			413.763	2	826.519	826.519	0	0.8	337	NRagged	399.37	399.37	399.37	6.81	275	> RTX_app8_HC	1	adam_sample_7_2ul_18jan21.5266.5266.2	controllerType=0 controllerNumber=1 scan=5266	20.6666
03597:3	1	F.LFPPKPK.D			276.178	3	826.518	826.519	0	-0.4	337	NRagged	399.98	399.98	399.98	7.62	275	> RTX_app8_HC	1	adam_sample_7_2ul_18jan21.4754.4754.3	controllerType=0 controllerNumber=1 scan=4754	18.9582
06920:2	1	F.LFPPKPK.D			413.763	2	826.519	826.519	0	0.4	337	NRagged	400.85	400.85	400.85	7.14	275	> RTX_app8_HC	1	adam_sample_7_2ul_18jan21.7678.7678.2	controllerType=0 controllerNumber=1 scan=7678	28.2733
03742:3	1	F.LFPPKPK.D			276.178	3	826.519	826.519	0	0.5	337	NRagged	401.49	401.49	401.49	7.72	275	> RTX_app8_HC	1	adam_sample_7_2ul_18jan21.4902.4902.3	controllerType=0 controllerNumber=1 scan=4902	19.4704
03192:2	1	F.LFPPKPK.D			413.763	2	826.519	826.519	0	0.7	337	NRagged	401.65	401.65	401.65	6.88	275	> RTX_app8_HC	1	adam_sample_7_2ul_18jan21.4353.4353.2	controllerType=0 controllerNumber=1 scan=4353	17.6268
04421:2	1	F.LFPPKPK.D			413.763	2	826.519	826.519	0	0.1	337	NRagged	401.98	401.98	401.98	7.14	275	> RTX_app8_HC	1	adam_sample_7_2ul_18jan21.5558.5558.2	controllerType=0 controllerNumber=1 scan=5558	21.6724
05135:2	1	F.LFPPKPK.D			413.763	2	826.519	826.519	0	0.8	337	NRagged	402.15	402.15	402.15	6.88	275	> RTX_app8_HC	1	adam_sample_7_2ul_18jan21.6193.6193.2	controllerType=0 controllerNumber=1 scan=6193	23.705
05604:2	1	F.LFPPKPK.D			413.763	2	826.519	826.519	0	0	337	NRagged	402.82	402.82	402.82	7.1	275	> RTX_app8_HC	1	adam_sample_7_2ul_18jan21.6536.6536.2	controllerType=0 controllerNumber=1 scan=6536	24.7287
07481:2	1	F.LFPPKPK.D			413.762	2	826.518	826.519	0	-0.9	337	NRagged	404.05	404.05	404.05	6.86	275	> RTX_app8_HC	1	adam_sample_7_2ul_18jan21.8163.8163.2	controllerType=0 controllerNumber=1 scan=8163	29.8038
02474:2	1	F.LFPPKPK.D			413.763	2	826.519	826.519	0	0.4	337	NRagged	405.38	405.38	405.38	7.14	275	> RTX_app8_HC	1	adam_sample_7_2ul_18jan21.3737.3737.2	controllerType=0 controllerNumber=1 scan=3737	15.6047
03319:3	1	F.LFPPKPK.D			276.178	3	826.518	826.519	0	-0.3	337	NRagged	406.31	406.31	406.31	7.69	275	> RTX_app8_HC	1	adam_sample_7_2ul_18jan21.4457.4457.3	controllerType=0 controllerNumber=1 scan=4457	17.9506
07056:2	1	F.LFPPKPK.D			413.763	2	826.518	826.519	0	-0.5	337	NRagged	406.48	406.48	406.48	7.1	275	> RTX_app8_HC	1	adam_sample_7_2ul_18jan21.7829.7829.2	controllerType=0 controllerNumber=1 scan=7829	28.7785
04296:2	1	F.LFPPKPK.D			413.763	2	826.519	826.519	0	0	337	NRagged	406.97	406.97	406.97	7.1	275	> RTX_app8_HC	1	adam_sample_7_2ul_18jan21.5412.5412.2	controllerType=0 controllerNumber=1 scan=5412	21.1696
05373:2	1	F.LFPPKPK.D			413.763	2	826.519	826.519	0	0.8	337	NRagged	407.58	407.58	407.58	6.88	275	> RTX_app8_HC	1	adam_sample_7_2ul_18jan21.6364.6364.2	controllerType=0 controllerNumber=1 scan=6364	24.2205
06190:2	1	F.LFPPKPK.D			413.763	2	826.519	826.519	0	0.8	337	NRagged	408.44	408.44	408.44	6.88	275	> RTX_app8_HC	1	adam_sample_7_2ul_18jan21.7035.7035.2	controllerType=0 controllerNumber=1 scan=7035	26.2492
03827:2	1	F.LFPPKPK.D			413.763	2	826.519	826.519	0	1	337	NRagged	409.96	409.96	409.96	6.88	275	> RTX_app8_HC	1	adam_sample_7_2ul_18jan21.4959.4959.2	controllerType=0 controllerNumber=1 scan=4959	19.656
03484:3	1	F.LFPPKPK.D			276.178	3	826.518	826.519	0	-0.3	337	NRagged	411.3	411.3	411.3	7.69	275	> RTX_app8_HC	1	adam_sample_7_2ul_18jan21.4611.4611.3	controllerType=0 controllerNumber=1 scan=4611	18.4573
02983:2	1	F.LFPPKPK.D			413.763	2	826.519	826.519	0	0.7	337	NRagged	411.31	411.31	411.31	6.88	275	> RTX_app8_HC	1	adam_sample_7_2ul_18jan21.4189.4189.2	controllerType=0 controllerNumber=1 scan=4189	17.122
02109:3	1	F.LFPPKPK.D			276.178	3	826.518	826.519	0	-0.5	337	NRagged	411.74	411.74	411.74	7.69	275	> RTX_app8_HC	1	adam_sample_7_2ul_18jan21.3375.3375.3	controllerType=0 controllerNumber=1 scan=3375	14.4031
01981:2	1	F.LFPPKPK.D			413.763	2	826.518	826.519	0	-0.7	337	NRagged	411.86	411.86	411.86	6.86	275	> RTX_app8_HC	1	adam_sample_7_2ul_18jan21.3238.3238.2	controllerType=0 controllerNumber=1 scan=3238	13.9254
04000:2	1	F.LFPPKPK.D			413.763	2	826.519	826.519	0	0.2	337	NRagged	412.46	412.46	412.46	7.14	275	> RTX_app8_HC	1	adam_sample_7_2ul_18jan21.5111.5111.2	controllerType=0 controllerNumber=1 scan=5111	20.1622
02801:2	1	F.LFPPKPK.D			413.763	2	826.519	826.519	0	0.5	337	NRagged	413.8	413.8	413.8	7.14	275	> RTX_app8_HC	1	adam_sample_7_2ul_18jan21.4035.4035.2	controllerType=0 controllerNumber=1 scan=4035	16.6135
02258:2	1	F.LFPPKPK.D			413.763	2	826.519	826.519	0	0.2	337	NRagged	415.48	415.48	415.48	7.14	275	> RTX_app8_HC	1	adam_sample_7_2ul_18jan21.3519.3519.2	controllerType=0 controllerNumber=1 scan=3519	14.8978
06006:2	1	F.LFPPKPK.D			413.763	2	826.519	826.519	0	-0.1	337	NRagged	430.59	430.59	430.59	7.1	275	> RTX_app8_HC	1	adam_sample_7_2ul_18jan21.6870.6870.2	controllerType=0 controllerNumber=1 scan=6870	25.7398
04064:2	1	L.FPPKPK.D			357.221	2	713.434	713.434	0	-1.2	338	NRagged	124.34	124.34	124.34	1.76	275	> RTX_app8_HC	1	adam_sample_7_2ul_18jan21.5167.5167.3	controllerType=0 controllerNumber=1 scan=5167	20.351
03649:2	1	L.FPPKPK.D			357.221	2	713.435	713.434	0	0.3	338	NRagged	145.12	145.12	145.12	3.07	275	> RTX_app8_HC	1	adam_sample_7_2ul_18jan21.4815.4815.3	controllerType=0 controllerNumber=1 scan=4815	19.1681
03530:2	1	L.FPPKPK.D			357.221	2	713.434	713.434	0	-0.7	338	NRagged	159.64	159.64	159.64	3.1	275	> RTX_app8_HC	1	adam_sample_7_2ul_18jan21.4672.4672.3	controllerType=0 controllerNumber=1 scan=4672	18.664
05193:2	1	L.FPPKPK.D			357.221	2	713.435	713.434	0	0.4	338	NRagged	173.3	173.3	173.3	4.05	275	> RTX_app8_HC	1	adam_sample_7_2ul_18jan21.6238.6238.2	controllerType=0 controllerNumber=1 scan=6238	23.8465
06395:2	1	L.FPPKPK.D			357.221	2	713.435	713.434	0	0.8	338	NRagged	176.3	176.3	176.3	3.92	275	> RTX_app8_HC	1	adam_sample_7_2ul_18jan21.7200.7200.2	controllerType=0 controllerNumber=1 scan=7200	26.7452
05664:2	1	L.FPPKPK.D			357.221	2	713.435	713.434	0	0.5	338	NRagged	176.87	176.87	176.87	4.05	275	> RTX_app8_HC	1	adam_sample_7_2ul_18jan21.6589.6589.2	controllerType=0 controllerNumber=1 scan=6589	24.8856
07448:2	1	L.FPPKPK.D			357.221	2	713.435	713.434	0	0.1	338	NRagged	184.91	184.91	184.91	4.25	275	> RTX_app8_HC	1	adam_sample_7_2ul_18jan21.8133.8133.2	controllerType=0 controllerNumber=1 scan=8133	29.7132
06901:2	1	L.FPPKPK.D			357.221	2	713.434	713.434	0	-0.1	338	NRagged	199.32	199.32	199.32	4.14	275	> RTX_app8_HC	1	adam_sample_7_2ul_18jan21.7650.7650.2	controllerType=0 controllerNumber=1 scan=7650	28.1745
07086:2	1	L.FPPKPK.D			357.221	2	713.435	713.434	0	0.9	338	NRagged	207.3	207.3	207.3	4.06	275	> RTX_app8_HC	1	adam_sample_7_2ul_18jan21.7860.7860.2	controllerType=0 controllerNumber=1 scan=7860	28.8916
01868:2	1	L.FPPKPK.D			357.221	2	713.435	713.434	0	0.5	338	NRagged	216.43	216.43	216.43	4.12	275	> RTX_app8_HC	1	adam_sample_7_2ul_18jan21.3134.3134.2	controllerType=0 controllerNumber=1 scan=3134	13.5421
04451:2	1	L.FPPKPK.D			357.221	2	713.434	713.434	0	-0.6	338	NRagged	222.79	222.79	222.79	4.09	275	> RTX_app8_HC	1	adam_sample_7_2ul_18jan21.5588.5588.2	controllerType=0 controllerNumber=1 scan=5588	21.7722
04767:2	1	L.FPPKPK.D			357.221	2	713.434	713.434	0	-0.6	338	NRagged	224.15	224.15	224.15	4.28	275	> RTX_app8_HC	1	adam_sample_7_2ul_18jan21.5903.5903.2	controllerType=0 controllerNumber=1 scan=5903	22.8063
04599:2	1	L.FPPKPK.D			357.221	2	713.434	713.434	0	-0.7	338	NRagged	230.84	230.84	230.84	3.96	275	> RTX_app8_HC	1	adam_sample_7_2ul_18jan21.5740.5740.2	controllerType=0 controllerNumber=1 scan=5740	22.2851
04964:2	1	L.FPPKPK.D			357.221	2	713.435	713.434	0	0.8	338	NRagged	232.66	232.66	232.66	4.06	275	> RTX_app8_HC	1	adam_sample_7_2ul_18jan21.6066.6066.2	controllerType=0 controllerNumber=1 scan=6066	23.3157
05451:2	1	L.FPPKPK.D			357.221	2	713.435	713.434	0	1	338	NRagged	232.8	232.8	232.8	3.99	275	> RTX_app8_HC	1	adam_sample_7_2ul_18jan21.6421.6421.2	controllerType=0 controllerNumber=1 scan=6421	24.3801
04058:2	1	L.FPPKPK.D			357.221	2	713.435	713.434	0	0.6	338	NRagged	240.16	240.16	240.16	4.11	275	> RTX_app8_HC	1	adam_sample_7_2ul_18jan21.5162.5162.2	controllerType=0 controllerNumber=1 scan=5162	20.3313
04217:2	1	L.FPPKPK.D			357.221	2	713.434	713.434	0	-1	338	NRagged	273.43	273.43	273.43	4.16	275	> RTX_app8_HC	1	adam_sample_7_2ul_18jan21.5324.5324.2	controllerType=0 controllerNumber=1 scan=5324	20.874
03464:2	1	L.FPPKPK.D			357.221	2	713.434	713.434	0	-0.5	338	NRagged	282.6	282.6	282.6	4.48	275	> RTX_app8_HC	1	adam_sample_7_2ul_18jan21.4589.4589.2	controllerType=0 controllerNumber=1 scan=4589	18.3812
03903:2	1	L.FPPKPK.D			357.221	2	713.435	713.434	0	0.5	338	NRagged	286.28	286.28	286.28	4.92	275	> RTX_app8_HC	1	adam_sample_7_2ul_18jan21.5013.5013.2	controllerType=0 controllerNumber=1 scan=5013	19.8238
03380:2	1	L.FPPKPK.D			357.221	2	713.435	713.434	0	0.4	338	NRagged	292.91	292.91	292.91	4.67	275	> RTX_app8_HC	1	adam_sample_7_2ul_18jan21.4502.4502.2	controllerType=0 controllerNumber=1 scan=4502	18.092
03510:2	1	L.FPPKPK.D			357.221	2	713.434	713.434	0	-0.7	338	NRagged	296.25	296.25	296.25	4.47	275	> RTX_app8_HC	1	adam_sample_7_2ul_18jan21.4651.4651.2	controllerType=0 controllerNumber=1 scan=4651	18.5979
03179:2	1	L.FPPKPK.D			357.221	2	713.434	713.434	0	-0.3	338	NRagged	308.62	308.62	308.62	4.64	275	> RTX_app8_HC	1	adam_sample_7_2ul_18jan21.4338.4338.2	controllerType=0 controllerNumber=1 scan=4338	17.583
02967:2	1	L.FPPKPK.D			357.221	2	713.434	713.434	0	-0.1	338	NRagged	322.23	322.23	322.23	4.8	275	> RTX_app8_HC	1	adam_sample_7_2ul_18jan21.4175.4175.2	controllerType=0 controllerNumber=1 scan=4175	17.0775
02015:2	1	L.FPPKPK.D			357.221	2	713.434	713.434	0	-0.4	338	NRagged	343.08	343.08	343.08	5.08	275	> RTX_app8_HC	1	adam_sample_7_2ul_18jan21.3274.3274.2	controllerType=0 controllerNumber=1 scan=3274	14.0457
02151:2	1	L.FPPKPK.D			357.221	2	713.434	713.434	0	-0.3	338	NRagged	347.36	347.36	347.36	5.08	275	> RTX_app8_HC	1	adam_sample_7_2ul_18jan21.3418.3418.2	controllerType=0 controllerNumber=1 scan=3418	14.5493
02787:2	1	L.FPPKPK.D			357.221	2	713.435	713.434	0	0.1	338	NRagged	353.85	353.85	353.85	4.94	275	> RTX_app8_HC	1	adam_sample_7_2ul_18jan21.4020.4020.2	controllerType=0 controllerNumber=1 scan=4020	16.569
02635:2	1	L.FPPKPK.D			357.221	2	713.434	713.434	0	-0.1	338	NRagged	368.24	368.24	368.24	6.12	275	> RTX_app8_HC	1	adam_sample_7_2ul_18jan21.3875.3875.2	controllerType=0 controllerNumber=1 scan=3875	16.0653
02461:2	1	L.FPPKPK.D			357.221	2	713.435	713.434	0	0.3	338	NRagged	375.38	375.38	375.38	6.15	275	> RTX_app8_HC	1	adam_sample_7_2ul_18jan21.3723.3723.2	controllerType=0 controllerNumber=1 scan=3723	15.5645
02299:2	1	L.FPPKPK.D			357.221	2	713.434	713.434	0	-0.2	338	NRagged	380.05	380.05	380.05	6.34	275	> RTX_app8_HC	1	adam_sample_7_2ul_18jan21.3566.3566.2	controllerType=0 controllerNumber=1 scan=3566	15.0567
02376:1	1	F.PPKPK.D			566.366	1	566.366	566.366	0	0.6	339	NRagged	31.06	31.06	31.06	0.14	275	> RTX_app8_HC	1	adam_sample_7_2ul_18jan21.3647.3647.3	controllerType=0 controllerNumber=1 scan=3647	15.3226
05223:2	1	F.PPKPK.D			283.687	2	566.366	566.366	0	0.5	339	NRagged	86.16	86.16	86.16	0.8	275	> RTX_app8_HC	1	adam_sample_7_2ul_18jan21.6261.6261.2	controllerType=0 controllerNumber=1 scan=6261	23.9117
04256:2	1	F.PPKPK.D			283.687	2	566.366	566.366	0	-0.2	339	NRagged	114.16	114.16	114.16	1.36	275	> RTX_app8_HC	1	adam_sample_7_2ul_18jan21.5360.5360.2	controllerType=0 controllerNumber=1 scan=5360	20.9939
03740:1	1	F.PPKPK.D			566.367	1	566.367	566.366	0	0.9	339	NRagged	182.93	182.93	182.93	1.8	275	> RTX_app8_HC	1	adam_sample_7_2ul_18jan21.4900.4900.2	controllerType=0 controllerNumber=1 scan=4900	19.4648
02947:2	1	F.PPKPK.D			283.687	2	566.366	566.366	0	-0.3	339	NRagged	238.41	238.41	238.41	3.79	275	> RTX_app8_HC	1	adam_sample_7_2ul_18jan21.4152.4152.2	controllerType=0 controllerNumber=1 scan=4152	16.9957
03144:2	1	F.PPKPK.D			283.687	2	566.366	566.366	0	-0.5	339	NRagged	241.22	241.22	241.22	3.84	275	> RTX_app8_HC	1	adam_sample_7_2ul_18jan21.4312.4312.2	controllerType=0 controllerNumber=1 scan=4312	17.5035
03174:1	1	F.PPKPK.D			566.366	1	566.366	566.366	0	-0.2	339	NRagged	245.86	245.86	245.86	2.64	275	> RTX_app8_HC	1	adam_sample_7_2ul_18jan21.4335.4335.2	controllerType=0 controllerNumber=1 scan=4335	17.5749
02763:2	1	F.PPKPK.D			283.687	2	566.366	566.366	0	-0.1	339	NRagged	254.36	254.36	254.36	3.75	275	> RTX_app8_HC	1	adam_sample_7_2ul_18jan21.3996.3996.2	controllerType=0 controllerNumber=1 scan=3996	16.4889
02344:1	1	F.PPKPK.D			566.366	1	566.366	566.366	0	0.4	339	NRagged	261.99	261.99	261.99	2.51	275	> RTX_app8_HC	1	adam_sample_7_2ul_18jan21.3612.3612.2	controllerType=0 controllerNumber=1 scan=3612	15.2182
02615:2	1	F.PPKPK.D			283.687	2	566.366	566.366	0	-0.4	339	NRagged	275.29	275.29	275.29	3.82	275	> RTX_app8_HC	1	adam_sample_7_2ul_18jan21.3851.3851.2	controllerType=0 controllerNumber=1 scan=3851	15.9882
02423:2	1	F.PPKPK.D			283.687	2	566.366	566.366	0	-0.2	339	NRagged	284.62	284.62	284.62	4.44	275	> RTX_app8_HC	1	adam_sample_7_2ul_18jan21.3694.3694.2	controllerType=0 controllerNumber=1 scan=3694	15.4778
01988:2	1	F.PPKPK.D			283.686	2	566.365	566.366	0	-0.9	339	NRagged	285.74	285.74	285.74	3.98	275	> RTX_app8_HC	1	adam_sample_7_2ul_18jan21.3246.3246.2	controllerType=0 controllerNumber=1 scan=3246	13.9494
02269:2	1	F.PPKPK.D			283.686	2	566.366	566.366	0	-0.8	339	NRagged	293.27	293.27	293.27	3.98	275	> RTX_app8_HC	1	adam_sample_7_2ul_18jan21.3538.3538.2	controllerType=0 controllerNumber=1 scan=3538	14.9711
02128:2	1	F.PPKPK.D			283.687	2	566.366	566.366	0	-0.6	339	NRagged	301.02	301.02	301.02	4.89	275	> RTX_app8_HC	1	adam_sample_7_2ul_18jan21.3393.3393.2	controllerType=0 controllerNumber=1 scan=3393	14.4598
03361:1	1	P.PKPK.D			469.313	1	469.313	469.313	0	0.3	340	NRagged	196.65	196.65	196.65	1.74	275	> RTX_app8_HC	1	adam_sample_7_2ul_18jan21.4491.4491.4	controllerType=0 controllerNumber=1 scan=4491	18.0633
03160:1	1	P.PKPK.D			469.313	1	469.313	469.313	0	0.1	340	NRagged	202.03	202.03	202.03	1.74	275	> RTX_app8_HC	1	adam_sample_7_2ul_18jan21.4325.4325.4	controllerType=0 controllerNumber=1 scan=4325	17.545
05962:2	1	K.DTLMISR.T			418.221	2	835.434	835.434	0	0.2	344	Specific	455.91	455.91	455.91	7.05	275	> RTX_app8_HC	1	adam_sample_7_2ul_18jan21.6831.6831.2	controllerType=0 controllerNumber=1 scan=6831	25.6162
05761:2	1	K.DTLMISR.T			418.221	2	835.435	835.434	0	0.6	344	Specific	480.06	480.06	480.06	6.57	275	> RTX_app8_HC	1	adam_sample_7_2ul_18jan21.6662.6662.2	controllerType=0 controllerNumber=1 scan=6662	25.1142
06143:2	1	K.DTLMISR.T			418.221	2	835.434	835.434	0	0	344	Specific	503.8	503.8	503.8	7.04	275	> RTX_app8_HC	1	adam_sample_7_2ul_18jan21.6993.6993.2	controllerType=0 controllerNumber=1 scan=6993	26.1227
04684:1	1	M.ISR.T			375.235	1	375.235	375.235	0	-0.2	348	NRagged	200.73	158.76	158.76	0.8	275	> RTX_app8_HC	1	adam_sample_7_2ul_18jan21.5828.5828.2	controllerType=0 controllerNumber=1 scan=5828	22.5735
02263:1	1	M.ISR.T			375.235	1	375.235	375.235	0	-1.1	348	NRagged	200.99	158.56	158.56	0.6	275	> RTX_app8_HC	1	adam_sample_7_2ul_18jan21.3526.3526.2	controllerType=0 controllerNumber=1 scan=3526	14.9223
04523:1	1	M.ISR.T			375.235	1	375.235	375.235	0	0.6	348	NRagged	210.54	161.66	161.66	0.82	275	> RTX_app8_HC	1	adam_sample_7_2ul_18jan21.5671.5671.2	controllerType=0 controllerNumber=1 scan=5671	22.0661
07446:2	1	S.RTPEVTC[+57.021]VVVD.V		C[+57]	637.826	2	1274.64	1274.64	0	2.3	350	Non	159.92	159.92	159.92	2.41	275	> RTX_app8_HC	1	adam_sample_7_2ul_18jan21.8132.8132.2	controllerType=0 controllerNumber=1 scan=8132	29.7107
07638:2	1	S.RTPEVTC[+57.021]VVVD.V		C[+57]	637.824	2	1274.64	1274.64	0	-0.6	350	Non	243.11	243.11	243.11	4.75	275	> RTX_app8_HC	1	adam_sample_7_2ul_18jan21.8295.8295.2	controllerType=0 controllerNumber=1 scan=8295	30.2217
10095:3	1	S.RTPEVTC[+57.021]VVVDVSHEDPEVK.F		C[+57]	765.713	3	2295.12	2295.13	0	-2	350	NRagged	181.8	181.8	181.8	2.28	275	> RTX_app8_HC	1	adam_sample_7_2ul_18jan21.10414.10414.3	controllerType=0 controllerNumber=1 scan=10414	36.8845
10272:3	1	S.RTPEVTC[+57.021]VVVDVSHEDPEVK.F		C[+57]	765.715	3	2295.13	2295.13	0	1	350	NRagged	269.3	269.3	269.3	3.54	275	> RTX_app8_HC	1	adam_sample_7_2ul_18jan21.10574.10574.3	controllerType=0 controllerNumber=1 scan=10574	37.388
10092:4	1	S.RTPEVTC[+57.021]VVVDVSHEDPEVK.F		C[+57]	574.539	4	2295.13	2295.13	0	2.3	350	NRagged	349.85	349.85	349.85	5.07	275	> RTX_app8_HC	1	adam_sample_7_2ul_18jan21.10411.10411.2	controllerType=0 controllerNumber=1 scan=10411	36.8736
10127:4	1	S.RTPEVTC[+57.021]VVVDVSHEDPEVK.F		C[+57]	574.539	4	2295.13	2295.13	0	2.6	350	NRagged	375.8	375.8	375.8	5.83	275	> RTX_app8_HC	1	adam_sample_7_2ul_18jan21.10441.10441.4	controllerType=0 controllerNumber=1 scan=10441	36.964
10310:4	1	S.RTPEVTC[+57.021]VVVDVSHEDPEVK.F		C[+57]	574.538	4	2295.13	2295.13	0	0.8	350	NRagged	423.04	423.04	423.04	6.25	275	> RTX_app8_HC	1	adam_sample_7_2ul_18jan21.10602.10602.4	controllerType=0 controllerNumber=1 scan=10602	37.471
11432:2	1	R.TPEVTC[+57.021]VVVD.V		C[+57]	559.774	2	1118.54	1118.54	0	0	351	CRagged	49.88	49.88	49.88	0.3	275	> RTX_app8_HC	1	adam_sample_7_2ul_18jan21.11416.11416.3	controllerType=0 controllerNumber=1 scan=11416	39.8941
13404:2	1	R.TPEVTC[+57.021]VVVDVSHED.P		C[+57]	843.387	2	1685.77	1685.77	0	-1.2	351	CRagged	40.34	40.34	40.34	0.2	275	> RTX_app8_HC	1	adam_sample_7_2ul_18jan21.12739.12739.2	controllerType=0 controllerNumber=1 scan=12739	43.7383
20861:3	1	R.TPEVTC[+57.021]VVVDVSHEDPEVK.F		C[+57]	713.68	3	2139.03	2139.03	0	-0.6	351	Specific	5.51	5.51	5.51	0.78	275	> RTX_app8_HC	1	adam_sample_7_2ul_18jan21.19350.19350.3	controllerType=0 controllerNumber=1 scan=19350	65.079
21135:3	1	R.TPEVTC[+57.021]VVVDVSHEDPEVK.F		C[+57]	713.681	3	2139.03	2139.03	0	0.9	351	Specific	9.81	9.81	9.81	0.6	275	> RTX_app8_HC	1	adam_sample_7_2ul_18jan21.19846.19846.3	controllerType=0 controllerNumber=1 scan=19846	67.128
19658:3	1	R.TPEVTC[+57.021]VVVDVSHEDPEVK.F		C[+57]	713.682	3	2139.03	2139.03	0	2.1	351	Specific	11.46	11.46	11.46	0.19	275	> RTX_app8_HC	1	adam_sample_7_2ul_18jan21.17812.17812.3	controllerType=0 controllerNumber=1 scan=17812	59.4661
18536:3	1	R.TPEVTC[+57.021]VVVDVSHEDPEVK.F		C[+57]	713.681	3	2139.03	2139.03	0	0.2	351	Specific	111.04	111.04	111.04	1.56	275	> RTX_app8_HC	1	adam_sample_7_2ul_18jan21.16758.16758.3	controllerType=0 controllerNumber=1 scan=16758	56.0578
18324:3	1	R.TPEVTC[+57.021]VVVDVSHEDPEVK.F		C[+57]	713.68	3	2139.02	2139.03	0	-1.3	351	Specific	136.75	136.75	136.75	2.02	275	> RTX_app8_HC	1	adam_sample_7_2ul_18jan21.16548.16548.3	controllerType=0 controllerNumber=1 scan=16548	55.3781
17433:3	1	R.TPEVTC[+57.021]VVVDVSHEDPEVK.F		C[+57]	713.681	3	2139.03	2139.03	0	-0.1	351	Specific	174.95	174.95	174.95	3.24	275	> RTX_app8_HC	1	adam_sample_7_2ul_18jan21.15783.15783.3	controllerType=0 controllerNumber=1 scan=15783	52.9779
18154:3	1	R.TPEVTC[+57.021]VVVDVSHEDPEVK.F		C[+57]	713.682	3	2139.03	2139.03	0	1.2	351	Specific	181.48	181.48	181.48	3.15	275	> RTX_app8_HC	1	adam_sample_7_2ul_18jan21.16388.16388.3	controllerType=0 controllerNumber=1 scan=16388	54.8728
10969:3	1	R.TPEVTC[+57.021]VVVDVSHEDPEVK.F		C[+57]	713.68	3	2139.03	2139.03	0	-0.4	351	Specific	211.47	211.47	211.47	4.11	275	> RTX_app8_HC	1	adam_sample_7_2ul_18jan21.11114.11114.3	controllerType=0 controllerNumber=1 scan=11114	39.0162
12265:3	1	R.TPEVTC[+57.021]VVVDVSHEDPEVK.F		C[+57]	713.681	3	2139.03	2139.03	0	0.5	351	Specific	241.58	241.58	241.58	4.19	275	> RTX_app8_HC	1	adam_sample_7_2ul_18jan21.11973.11973.2	controllerType=0 controllerNumber=1 scan=11973	41.515
16761:3	1	R.TPEVTC[+57.021]VVVDVSHEDPEVK.F		C[+57]	713.679	3	2139.02	2139.03	0	-2.4	351	Specific	261.82	261.82	261.82	3.4	275	> RTX_app8_HC	1	adam_sample_7_2ul_18jan21.15244.15244.3	controllerType=0 controllerNumber=1 scan=15244	51.3446
15629:3	1	R.TPEVTC[+57.021]VVVDVSHEDPEVK.F		C[+57]	713.68	3	2139.03	2139.03	0	-0.6	351	Specific	286.11	286.11	286.11	4.54	275	> RTX_app8_HC	1	adam_sample_7_2ul_18jan21.14344.14344.3	controllerType=0 controllerNumber=1 scan=14344	48.624
15854:3	1	R.TPEVTC[+57.021]VVVDVSHEDPEVK.F		C[+57]	713.679	3	2139.02	2139.03	0	-1.8	351	Specific	286.58	286.58	286.58	4	275	> RTX_app8_HC	1	adam_sample_7_2ul_18jan21.14511.14511.3	controllerType=0 controllerNumber=1 scan=14511	49.1325
15433:3	1	R.TPEVTC[+57.021]VVVDVSHEDPEVK.F		C[+57]	713.68	3	2139.03	2139.03	0	-0.6	351	Specific	313.51	313.51	313.51	4.54	275	> RTX_app8_HC	1	adam_sample_7_2ul_18jan21.14179.14179.3	controllerType=0 controllerNumber=1 scan=14179	48.121
15231:3	1	R.TPEVTC[+57.021]VVVDVSHEDPEVK.F		C[+57]	713.68	3	2139.03	2139.03	0	-0.7	351	Specific	450.28	450.28	450.28	5.78	275	> RTX_app8_HC	1	adam_sample_7_2ul_18jan21.14013.14013.3	controllerType=0 controllerNumber=1 scan=14013	47.6166
13033:2	1	R.TPEVTC[+57.021]VVVDVSHEDPEVK.F		C[+57]	1070.02	2	2139.03	2139.03	0	1.1	351	Specific	475.87	475.87	475.87	5.29	275	> RTX_app8_HC	1	adam_sample_7_2ul_18jan21.12467.12467.2	controllerType=0 controllerNumber=1 scan=12467	42.9242
15012:3	1	R.TPEVTC[+57.021]VVVDVSHEDPEVK.F		C[+57]	713.681	3	2139.03	2139.03	0	0.1	351	Specific	478.62	478.62	478.62	6.13	275	> RTX_app8_HC	1	adam_sample_7_2ul_18jan21.13845.13845.3	controllerType=0 controllerNumber=1 scan=13845	47.107
13505:2	1	R.TPEVTC[+57.021]VVVDVSHEDPEVK.F		C[+57]	1070.02	2	2139.03	2139.03	0	2.1	351	Specific	499.6	499.6	499.6	4.53	275	> RTX_app8_HC	1	adam_sample_7_2ul_18jan21.12810.12810.2	controllerType=0 controllerNumber=1 scan=12810	43.9393
14789:3	1	R.TPEVTC[+57.021]VVVDVSHEDPEVK.F		C[+57]	713.681	3	2139.03	2139.03	0	0.2	351	Specific	570.68	570.68	570.68	6.99	275	> RTX_app8_HC	1	adam_sample_7_2ul_18jan21.13676.13676.3	controllerType=0 controllerNumber=1 scan=13676	46.601
14593:3	1	R.TPEVTC[+57.021]VVVDVSHEDPEVK.F		C[+57]	713.68	3	2139.03	2139.03	0	-0.5	351	Specific	579.99	579.99	579.99	7.03	275	> RTX_app8_HC	1	adam_sample_7_2ul_18jan21.13515.13515.3	controllerType=0 controllerNumber=1 scan=13515	46.0911
13177:4	1	R.TPEVTC[+57.021]VVVDVSHEDPEVK.F		C[+57]	535.513	4	2139.03	2139.03	0	1.2	351	Specific	602.19	602.19	602.19	7.85	275	> RTX_app8_HC	1	adam_sample_7_2ul_18jan21.12569.12569.4	controllerType=0 controllerNumber=1 scan=12569	43.2336
13262:2	1	R.TPEVTC[+57.021]VVVDVSHEDPEVK.F		C[+57]	1070.02	2	2139.03	2139.03	0	0.5	351	Specific	687.08	687.08	687.08	8.86	275	> RTX_app8_HC	1	adam_sample_7_2ul_18jan21.12635.12635.2	controllerType=0 controllerNumber=1 scan=12635	43.4305
14105:3	1	R.TPEVTC[+57.021]VVVDVSHEDPEVK.F		C[+57]	713.68	3	2139.03	2139.03	0	-0.9	351	Specific	771.03	771.03	771.03	11.17	275	> RTX_app8_HC	1	adam_sample_7_2ul_18jan21.13184.13184.3	controllerType=0 controllerNumber=1 scan=13184	45.0687
14339:3	1	R.TPEVTC[+57.021]VVVDVSHEDPEVK.F		C[+57]	713.681	3	2139.03	2139.03	0	0.3	351	Specific	787.73	787.73	787.73	12.15	275	> RTX_app8_HC	1	adam_sample_7_2ul_18jan21.13346.13346.3	controllerType=0 controllerNumber=1 scan=13346	45.5809
13077:3	1	R.TPEVTC[+57.021]VVVDVSHEDPEVK.F		C[+57]	713.681	3	2139.03	2139.03	0	0.1	351	Specific	917.81	917.81	917.81	15.18	275	> RTX_app8_HC	1	adam_sample_7_2ul_18jan21.12502.12502.3	controllerType=0 controllerNumber=1 scan=12502	43.0317
13298:3	1	R.TPEVTC[+57.021]VVVDVSHEDPEVK.F		C[+57]	713.681	3	2139.03	2139.03	0	0.9	351	Specific	930.83	930.83	930.83	14.91	275	> RTX_app8_HC	1	adam_sample_7_2ul_18jan21.12668.12668.3	controllerType=0 controllerNumber=1 scan=12668	43.5407
13572:3	1	R.TPEVTC[+57.021]VVVDVSHEDPEVK.F		C[+57]	713.681	3	2139.03	2139.03	0	0.6	351	Specific	957.54	957.54	957.54	15.96	275	> RTX_app8_HC	1	adam_sample_7_2ul_18jan21.12848.12848.3	controllerType=0 controllerNumber=1 scan=12848	44.0495
13850:3	1	R.TPEVTC[+57.021]VVVDVSHEDPEVK.F		C[+57]	713.681	3	2139.03	2139.03	0	0.5	351	Specific	988.18	988.18	988.18	15.96	275	> RTX_app8_HC	1	adam_sample_7_2ul_18jan21.13016.13016.3	controllerType=0 controllerNumber=1 scan=13016	44.554
06682:3	1	T.C[+57.021]VVVDVSHEDPEVK.F		C[+57]	537.928	3	1611.77	1611.77	0	1.1	356	NRagged	313.96	313.96	313.96	4.8	275	> RTX_app8_HC	1	adam_sample_7_2ul_18jan21.7453.7453.3	controllerType=0 controllerNumber=1 scan=7453	27.5336
05235:3	1	C.VVVDVSHEDPEVK.F			484.585	3	1451.74	1451.74	0	1	357	NRagged	50.13	50.13	50.13	0.86	275	> RTX_app8_HC	1	adam_sample_7_2ul_18jan21.6270.6270.2	controllerType=0 controllerNumber=1 scan=6270	23.9417
05490:3	1	C.VVVDVSHEDPEVK.F			484.584	3	1451.74	1451.74	0	0.5	357	NRagged	328.13	328.13	328.13	5.28	275	> RTX_app8_HC	1	adam_sample_7_2ul_18jan21.6452.6452.2	controllerType=0 controllerNumber=1 scan=6452	24.4763
03255:3	1	V.VVDVSHEDPEVK.F			451.56	3	1352.67	1352.67	0	-2.5	358	NRagged	310.43	310.43	310.43	3.68	275	> RTX_app8_HC	1	adam_sample_7_2ul_18jan21.4404.4404.3	controllerType=0 controllerNumber=1 scan=4404	17.7842
18391:2	1	K.FNWYVDGVEVHN.A			739.838	2	1478.67	1478.67	0	-0.5	370	CRagged	192.01	192.01	192.01	3.53	275	> RTX_app8_HC	1	adam_sample_7_2ul_18jan21.16614.16614.3	controllerType=0 controllerNumber=1 scan=16614	55.5897
18174:2	1	K.FNWYVDGVEVHN.A			739.839	2	1478.67	1478.67	0	1.1	370	CRagged	389.09	389.09	389.09	5.41	275	> RTX_app8_HC	1	adam_sample_7_2ul_18jan21.16409.16409.2	controllerType=0 controllerNumber=1 scan=16409	54.9337
18432:2	1	K.FNWYVDGVEVHN.A			739.838	2	1478.67	1478.67	0	-0.3	370	CRagged	426.54	426.54	426.54	5.77	275	> RTX_app8_HC	1	adam_sample_7_2ul_18jan21.16646.16646.2	controllerType=0 controllerNumber=1 scan=16646	55.6907
17558:2	1	K.FNWYVDGVEVHNA.K			775.356	2	1549.71	1549.71	0	-1.1	370	CRagged	510.33	510.33	510.33	5.58	275	> RTX_app8_HC	1	adam_sample_7_2ul_18jan21.15895.15895.2	controllerType=0 controllerNumber=1 scan=15895	53.3404
21741:3	1	K.FNWYVDGVEVHNAK.T			559.939	3	1677.8	1677.8	0	0.7	370	Specific	169.43	169.43	169.43	3.95	275	> RTX_app8_HC	1	adam_sample_7_2ul_18jan21.23770.23770.3	controllerType=0 controllerNumber=1 scan=23770	86.3641
15327:2	1	K.FNWYVDGVEVHNAK.T			839.403	2	1677.8	1677.8	0	-1.5	370	Specific	171.32	171.32	171.32	3.36	275	> RTX_app8_HC	1	adam_sample_7_2ul_18jan21.14080.14080.2	controllerType=0 controllerNumber=1 scan=14080	47.8209
21732:3	1	K.FNWYVDGVEVHNAK.T			559.938	3	1677.8	1677.8	0	-1.4	370	Specific	250.68	250.68	250.68	4.21	275	> RTX_app8_HC	1	adam_sample_7_2ul_18jan21.23435.23435.3	controllerType=0 controllerNumber=1 scan=23435	84.6298
21710:3	1	K.FNWYVDGVEVHNAK.T			559.939	3	1677.8	1677.8	0	0.2	370	Specific	260.88	260.88	260.88	4.97	275	> RTX_app8_HC	1	adam_sample_7_2ul_18jan21.23021.23021.3	controllerType=0 controllerNumber=1 scan=23021	82.5038
21738:3	1	K.FNWYVDGVEVHNAK.T			559.939	3	1677.8	1677.8	0	-0.2	370	Specific	268.96	268.96	268.96	4.75	275	> RTX_app8_HC	1	adam_sample_7_2ul_18jan21.23634.23634.3	controllerType=0 controllerNumber=1 scan=23634	85.6573
21724:3	1	K.FNWYVDGVEVHNAK.T			559.937	3	1677.8	1677.8	0	-2.8	370	Specific	269.33	269.33	269.33	3.57	275	> RTX_app8_HC	1	adam_sample_7_2ul_18jan21.23221.23221.3	controllerType=0 controllerNumber=1 scan=23221	83.5223
16273:2	1	K.FNWYVDGVEVHNAK.T			839.404	2	1677.8	1677.8	0	-1.2	370	Specific	274.11	274.11	274.11	3.31	275	> RTX_app8_HC	1	adam_sample_7_2ul_18jan21.14857.14857.2	controllerType=0 controllerNumber=1 scan=14857	50.1888
21705:3	1	K.FNWYVDGVEVHNAK.T			559.938	3	1677.8	1677.8	0	-1.4	370	Specific	289.02	289.02	289.02	4.56	275	> RTX_app8_HC	1	adam_sample_7_2ul_18jan21.22923.22923.3	controllerType=0 controllerNumber=1 scan=22923	81.9984
16948:2	1	K.FNWYVDGVEVHNAK.T			839.403	2	1677.8	1677.8	0	-1.6	370	Specific	291.58	291.58	291.58	3.55	275	> RTX_app8_HC	1	adam_sample_7_2ul_18jan21.15395.15395.2	controllerType=0 controllerNumber=1 scan=15395	51.7965
15724:2	1	K.FNWYVDGVEVHNAK.T			839.403	2	1677.8	1677.8	0	-2.2	370	Specific	312.69	312.69	312.69	3.49	275	> RTX_app8_HC	1	adam_sample_7_2ul_18jan21.14412.14412.2	controllerType=0 controllerNumber=1 scan=14412	48.8365
17179:2	1	K.FNWYVDGVEVHNAK.T			839.406	2	1677.8	1677.8	0	1.6	370	Specific	319.28	319.28	319.28	3.81	275	> RTX_app8_HC	1	adam_sample_7_2ul_18jan21.15581.15581.2	controllerType=0 controllerNumber=1 scan=15581	52.3603
15855:2	1	K.FNWYVDGVEVHNAK.T			839.405	2	1677.8	1677.8	0	0.2	370	Specific	323.62	322.5	322.5	4.21	275	> RTX_app8_HC	1	adam_sample_7_2ul_18jan21.14512.14512.2	controllerType=0 controllerNumber=1 scan=14512	49.1353
17505:2	1	K.FNWYVDGVEVHNAK.T			839.404	2	1677.8	1677.8	0	-0.9	370	Specific	326.85	326.85	326.85	4.34	275	> RTX_app8_HC	1	adam_sample_7_2ul_18jan21.15848.15848.2	controllerType=0 controllerNumber=1 scan=15848	53.1848
16056:2	1	K.FNWYVDGVEVHNAK.T			839.403	2	1677.8	1677.8	0	-1.6	370	Specific	341.17	333.88	333.88	4.05	275	> RTX_app8_HC	1	adam_sample_7_2ul_18jan21.14679.14679.2	controllerType=0 controllerNumber=1 scan=14679	49.6435
16485:2	1	K.FNWYVDGVEVHNAK.T			839.404	2	1677.8	1677.8	0	-0.1	370	Specific	347.05	347.05	347.05	4.59	275	> RTX_app8_HC	1	adam_sample_7_2ul_18jan21.15030.15030.2	controllerType=0 controllerNumber=1 scan=15030	50.7091
16705:2	1	K.FNWYVDGVEVHNAK.T			839.403	2	1677.8	1677.8	0	-1.5	370	Specific	361.44	361.44	361.44	4.08	275	> RTX_app8_HC	1	adam_sample_7_2ul_18jan21.15207.15207.2	controllerType=0 controllerNumber=1 scan=15207	51.2391
21730:3	1	K.FNWYVDGVEVHNAK.T			559.938	3	1677.8	1677.8	0	-1	370	Specific	366.44	366.44	366.44	5.97	275	> RTX_app8_HC	1	adam_sample_7_2ul_18jan21.23319.23319.3	controllerType=0 controllerNumber=1 scan=23319	84.0279
21736:3	1	K.FNWYVDGVEVHNAK.T			559.939	3	1677.8	1677.8	0	-0.3	370	Specific	371.02	371.02	371.02	6.58	275	> RTX_app8_HC	1	adam_sample_7_2ul_18jan21.23532.23532.3	controllerType=0 controllerNumber=1 scan=23532	85.1277
14660:2	1	K.FNWYVDGVEVHNAK.T			839.404	2	1677.8	1677.8	0	-0.8	370	Specific	408.4	393.19	393.19	5.46	275	> RTX_app8_HC	1	adam_sample_7_2ul_18jan21.13568.13568.2	controllerType=0 controllerNumber=1 scan=13568	46.2594
12614:4	1	K.FNWYVDGVEVHNAK.T			420.205	4	1677.8	1677.8	0	-2.5	370	Specific	415.27	415.27	415.27	5.59	275	> RTX_app8_HC	1	adam_sample_7_2ul_18jan21.12176.12176.4	controllerType=0 controllerNumber=1 scan=12176	42.0888
14852:2	1	K.FNWYVDGVEVHNAK.T			839.406	2	1677.81	1677.8	0	1.9	370	Specific	423.19	417.32	417.32	5.24	275	> RTX_app8_HC	1	adam_sample_7_2ul_18jan21.13730.13730.2	controllerType=0 controllerNumber=1 scan=13730	46.7637
14417:2	1	K.FNWYVDGVEVHNAK.T			839.406	2	1677.8	1677.8	0	1.7	370	Specific	493.58	483.83	483.83	5.29	275	> RTX_app8_HC	1	adam_sample_7_2ul_18jan21.13401.13401.2	controllerType=0 controllerNumber=1 scan=13401	45.7462
12203:3	1	K.FNWYVDGVEVHNAK.T			559.939	3	1677.8	1677.8	0	0.2	370	Specific	520.13	520.13	520.13	7.67	275	> RTX_app8_HC	1	adam_sample_7_2ul_18jan21.11933.11933.3	controllerType=0 controllerNumber=1 scan=11933	41.4044
13949:2	1	K.FNWYVDGVEVHNAK.T			839.403	2	1677.8	1677.8	0	-2.4	370	Specific	522.55	518.73	518.73	4.67	275	> RTX_app8_HC	1	adam_sample_7_2ul_18jan21.13076.13076.2	controllerType=0 controllerNumber=1 scan=13076	44.7382
21699:3	1	K.FNWYVDGVEVHNAK.T			559.938	3	1677.8	1677.8	0	-1.2	370	Specific	547.03	547.03	547.03	6.19	275	> RTX_app8_HC	1	adam_sample_7_2ul_18jan21.22753.22753.3	controllerType=0 controllerNumber=1 scan=22753	81.1171
12364:2	1	K.FNWYVDGVEVHNAK.T			839.405	2	1677.8	1677.8	0	1.1	370	Specific	556.22	556.22	556.22	5.75	275	> RTX_app8_HC	1	adam_sample_7_2ul_18jan21.12032.12032.2	controllerType=0 controllerNumber=1 scan=12032	41.6806
13675:2	1	K.FNWYVDGVEVHNAK.T			839.406	2	1677.8	1677.8	0	1.3	370	Specific	556.31	527.69	527.69	5.31	275	> RTX_app8_HC	1	adam_sample_7_2ul_18jan21.12906.12906.2	controllerType=0 controllerNumber=1 scan=12906	44.2246
14180:2	1	K.FNWYVDGVEVHNAK.T			839.404	2	1677.8	1677.8	0	-1.1	370	Specific	568.44	547.84	547.84	6.64	275	> RTX_app8_HC	1	adam_sample_7_2ul_18jan21.13237.13237.2	controllerType=0 controllerNumber=1 scan=13237	45.241
21497:3	1	K.FNWYVDGVEVHNAK.T			559.938	3	1677.8	1677.8	0	-1.2	370	Specific	571.54	571.54	571.54	7.32	275	> RTX_app8_HC	1	adam_sample_7_2ul_18jan21.21213.21213.3	controllerType=0 controllerNumber=1 scan=21213	73.4781
21546:3	1	K.FNWYVDGVEVHNAK.T			559.939	3	1677.8	1677.8	0	0.2	370	Specific	571.77	571.77	571.77	7.68	275	> RTX_app8_HC	1	adam_sample_7_2ul_18jan21.21523.21523.3	controllerType=0 controllerNumber=1 scan=21523	74.9823
21371:3	1	K.FNWYVDGVEVHNAK.T			559.939	3	1677.8	1677.8	0	0	370	Specific	572.12	572.12	572.12	7.65	275	> RTX_app8_HC	1	adam_sample_7_2ul_18jan21.20481.20481.3	controllerType=0 controllerNumber=1 scan=20481	69.956
21412:3	1	K.FNWYVDGVEVHNAK.T			559.939	3	1677.8	1677.8	0	-0.2	370	Specific	582.2	582.2	582.2	7.86	275	> RTX_app8_HC	1	adam_sample_7_2ul_18jan21.20693.20693.3	controllerType=0 controllerNumber=1 scan=20693	70.9588
21466:3	1	K.FNWYVDGVEVHNAK.T			559.938	3	1677.8	1677.8	0	-2.2	370	Specific	596.04	596.04	596.04	7.65	275	> RTX_app8_HC	1	adam_sample_7_2ul_18jan21.21007.21007.3	controllerType=0 controllerNumber=1 scan=21007	72.4726
21169:3	1	K.FNWYVDGVEVHNAK.T			559.939	3	1677.8	1677.8	0	-0.2	370	Specific	599.62	599.62	599.62	7.86	275	> RTX_app8_HC	1	adam_sample_7_2ul_18jan21.19918.19918.3	controllerType=0 controllerNumber=1 scan=19918	67.4378
21222:3	1	K.FNWYVDGVEVHNAK.T			559.939	3	1677.8	1677.8	0	1.2	370	Specific	618.02	618.02	618.02	8.64	275	> RTX_app8_HC	1	adam_sample_7_2ul_18jan21.20037.20037.3	controllerType=0 controllerNumber=1 scan=20037	67.9445
21620:3	1	K.FNWYVDGVEVHNAK.T			559.939	3	1677.8	1677.8	0	-0.3	370	Specific	626.14	626.14	626.14	9.56	275	> RTX_app8_HC	1	adam_sample_7_2ul_18jan21.21933.21933.3	controllerType=0 controllerNumber=1 scan=21933	76.9898
21691:3	1	K.FNWYVDGVEVHNAK.T			559.938	3	1677.8	1677.8	0	-0.5	370	Specific	626.39	626.39	626.39	9.31	275	> RTX_app8_HC	1	adam_sample_7_2ul_18jan21.22652.22652.3	controllerType=0 controllerNumber=1 scan=22652	80.6037
13389:2	1	K.FNWYVDGVEVHNAK.T			839.404	2	1677.8	1677.8	0	-0.8	370	Specific	626.53	566.34	566.34	7.64	275	> RTX_app8_HC	1	adam_sample_7_2ul_18jan21.12731.12731.2	controllerType=0 controllerNumber=1 scan=12731	43.7172
21650:3	1	K.FNWYVDGVEVHNAK.T			559.939	3	1677.8	1677.8	0	-0.3	370	Specific	628.35	628.35	628.35	9.56	275	> RTX_app8_HC	1	adam_sample_7_2ul_18jan21.22135.22135.3	controllerType=0 controllerNumber=1 scan=22135	77.9957
21049:3	1	K.FNWYVDGVEVHNAK.T			559.939	3	1677.8	1677.8	0	0.4	370	Specific	635.24	635.24	635.24	9.59	275	> RTX_app8_HC	1	adam_sample_7_2ul_18jan21.19677.19677.3	controllerType=0 controllerNumber=1 scan=19677	66.4298
21529:3	1	K.FNWYVDGVEVHNAK.T			559.938	3	1677.8	1677.8	0	-1.5	370	Specific	642.39	642.39	642.39	8.32	275	> RTX_app8_HC	1	adam_sample_7_2ul_18jan21.21420.21420.3	controllerType=0 controllerNumber=1 scan=21420	74.4813
21678:3	1	K.FNWYVDGVEVHNAK.T			559.938	3	1677.8	1677.8	0	-1.3	370	Specific	643.04	643.04	643.04	8.32	275	> RTX_app8_HC	1	adam_sample_7_2ul_18jan21.22454.22454.3	controllerType=0 controllerNumber=1 scan=22454	79.5998
21249:3	1	K.FNWYVDGVEVHNAK.T			559.939	3	1677.8	1677.8	0	-0.4	370	Specific	644.9	644.9	644.9	8.86	275	> RTX_app8_HC	1	adam_sample_7_2ul_18jan21.20145.20145.3	controllerType=0 controllerNumber=1 scan=20145	68.4458
20179:3	1	K.FNWYVDGVEVHNAK.T			559.939	3	1677.8	1677.8	0	1.2	370	Specific	647.04	647.04	647.04	8.64	275	> RTX_app8_HC	1	adam_sample_7_2ul_18jan21.18377.18377.3	controllerType=0 controllerNumber=1 scan=18377	61.3867
20978:3	1	K.FNWYVDGVEVHNAK.T			559.939	3	1677.8	1677.8	0	0.8	370	Specific	651.79	651.79	651.79	9.64	275	> RTX_app8_HC	1	adam_sample_7_2ul_18jan21.19555.19555.3	controllerType=0 controllerNumber=1 scan=19555	65.9247
20747:3	1	K.FNWYVDGVEVHNAK.T			559.938	3	1677.8	1677.8	0	-1	370	Specific	652.83	652.83	652.83	9.62	275	> RTX_app8_HC	1	adam_sample_7_2ul_18jan21.19177.19177.3	controllerType=0 controllerNumber=1 scan=19177	64.4075
21660:3	1	K.FNWYVDGVEVHNAK.T			559.939	3	1677.8	1677.8	0	0.5	370	Specific	654.97	654.97	654.97	9.9	275	> RTX_app8_HC	1	adam_sample_7_2ul_18jan21.22236.22236.3	controllerType=0 controllerNumber=1 scan=22236	78.4997
20268:3	1	K.FNWYVDGVEVHNAK.T			559.938	3	1677.8	1677.8	0	-0.5	370	Specific	658.56	658.56	658.56	9.4	275	> RTX_app8_HC	1	adam_sample_7_2ul_18jan21.18511.18511.3	controllerType=0 controllerNumber=1 scan=18511	61.8904
21451:3	1	K.FNWYVDGVEVHNAK.T			559.939	3	1677.8	1677.8	0	-0.2	370	Specific	659.62	659.62	659.62	10.56	275	> RTX_app8_HC	1	adam_sample_7_2ul_18jan21.20903.20903.3	controllerType=0 controllerNumber=1 scan=20903	71.9712
21670:3	1	K.FNWYVDGVEVHNAK.T			559.939	3	1677.8	1677.8	0	0.2	370	Specific	663.19	663.19	663.19	10.59	275	> RTX_app8_HC	1	adam_sample_7_2ul_18jan21.22336.22336.3	controllerType=0 controllerNumber=1 scan=22336	79.0028
21677:3	1	K.FNWYVDGVEVHNAK.T			559.938	3	1677.8	1677.8	0	-0.8	370	Specific	666.12	666.12	666.12	9.62	275	> RTX_app8_HC	1	adam_sample_7_2ul_18jan21.22436.22436.3	controllerType=0 controllerNumber=1 scan=22436	79.5078
21514:3	1	K.FNWYVDGVEVHNAK.T			559.939	3	1677.8	1677.8	0	0.3	370	Specific	667.24	667.24	667.24	9.9	275	> RTX_app8_HC	1	adam_sample_7_2ul_18jan21.21317.21317.3	controllerType=0 controllerNumber=1 scan=21317	73.9785
21330:3	1	K.FNWYVDGVEVHNAK.T			559.939	3	1677.8	1677.8	0	0.9	370	Specific	667.4	667.4	667.4	10.34	275	> RTX_app8_HC	1	adam_sample_7_2ul_18jan21.20368.20368.3	controllerType=0 controllerNumber=1 scan=20368	69.4514
21482:3	1	K.FNWYVDGVEVHNAK.T			559.938	3	1677.8	1677.8	0	-0.8	370	Specific	670.06	670.06	670.06	10.31	275	> RTX_app8_HC	1	adam_sample_7_2ul_18jan21.21110.21110.3	controllerType=0 controllerNumber=1 scan=21110	72.9774
21564:3	1	K.FNWYVDGVEVHNAK.T			559.94	3	1677.8	1677.8	0	1.5	370	Specific	670.47	670.47	670.47	9.97	275	> RTX_app8_HC	1	adam_sample_7_2ul_18jan21.21626.21626.3	controllerType=0 controllerNumber=1 scan=21626	75.4827
21682:3	1	K.FNWYVDGVEVHNAK.T			559.939	3	1677.8	1677.8	0	0.3	370	Specific	672.37	672.37	672.37	10.59	275	> RTX_app8_HC	1	adam_sample_7_2ul_18jan21.22552.22552.3	controllerType=0 controllerNumber=1 scan=22552	80.1004
21293:3	1	K.FNWYVDGVEVHNAK.T			559.939	3	1677.8	1677.8	0	0.3	370	Specific	675.65	675.65	675.65	9.9	275	> RTX_app8_HC	1	adam_sample_7_2ul_18jan21.20257.20257.3	controllerType=0 controllerNumber=1 scan=20257	68.9489
18296:3	1	K.FNWYVDGVEVHNAK.T			559.939	3	1677.8	1677.8	0	0	370	Specific	675.7	675.7	675.7	10.56	275	> RTX_app8_HC	1	adam_sample_7_2ul_18jan21.16515.16515.3	controllerType=0 controllerNumber=1 scan=16515	55.266
21583:3	1	K.FNWYVDGVEVHNAK.T			559.939	3	1677.8	1677.8	0	-0.1	370	Specific	677	677	677	9.86	275	> RTX_app8_HC	1	adam_sample_7_2ul_18jan21.21728.21728.3	controllerType=0 controllerNumber=1 scan=21728	75.983
20899:3	1	K.FNWYVDGVEVHNAK.T			559.939	3	1677.8	1677.8	0	0.3	370	Specific	679.32	679.32	679.32	9.9	275	> RTX_app8_HC	1	adam_sample_7_2ul_18jan21.19431.19431.3	controllerType=0 controllerNumber=1 scan=19431	65.4193
13156:2	1	K.FNWYVDGVEVHNAK.T			839.405	2	1677.8	1677.8	0	0	370	Specific	680.48	642.59	642.59	8.89	275	> RTX_app8_HC	1	adam_sample_7_2ul_18jan21.12557.12557.2	controllerType=0 controllerNumber=1 scan=12557	43.2023
15245:3	1	K.FNWYVDGVEVHNAK.T			559.939	3	1677.8	1677.8	0	0.2	370	Specific	684.72	684.72	684.72	9.9	275	> RTX_app8_HC	1	adam_sample_7_2ul_18jan21.14025.14025.3	controllerType=0 controllerNumber=1 scan=14025	47.6496
21634:3	1	K.FNWYVDGVEVHNAK.T			559.938	3	1677.8	1677.8	0	-0.8	370	Specific	685.17	685.17	685.17	10.31	275	> RTX_app8_HC	1	adam_sample_7_2ul_18jan21.22035.22035.3	controllerType=0 controllerNumber=1 scan=22035	77.4947
12663:2	1	K.FNWYVDGVEVHNAK.T			839.404	2	1677.8	1677.8	0	-0.8	370	Specific	686.87	664.56	664.56	8.64	275	> RTX_app8_HC	1	adam_sample_7_2ul_18jan21.12210.12210.2	controllerType=0 controllerNumber=1 scan=12210	42.1844
20057:3	1	K.FNWYVDGVEVHNAK.T			559.939	3	1677.8	1677.8	0	0.1	370	Specific	687.71	687.71	687.71	9.9	275	> RTX_app8_HC	1	adam_sample_7_2ul_18jan21.18237.18237.3	controllerType=0 controllerNumber=1 scan=18237	60.8789
19625:3	1	K.FNWYVDGVEVHNAK.T			559.939	3	1677.8	1677.8	0	0.3	370	Specific	688.39	688.39	688.39	9.9	275	> RTX_app8_HC	1	adam_sample_7_2ul_18jan21.17780.17780.3	controllerType=0 controllerNumber=1 scan=17780	59.362
21429:3	1	K.FNWYVDGVEVHNAK.T			559.939	3	1677.8	1677.8	0	0.7	370	Specific	688.73	688.73	688.73	10.34	275	> RTX_app8_HC	1	adam_sample_7_2ul_18jan21.20798.20798.3	controllerType=0 controllerNumber=1 scan=20798	71.4633
21391:3	1	K.FNWYVDGVEVHNAK.T			559.939	3	1677.8	1677.8	0	0.7	370	Specific	690.52	690.52	690.52	10.34	275	> RTX_app8_HC	1	adam_sample_7_2ul_18jan21.20586.20586.3	controllerType=0 controllerNumber=1 scan=20586	70.4563
19574:3	1	K.FNWYVDGVEVHNAK.T			559.938	3	1677.8	1677.8	0	-1	370	Specific	698.44	698.44	698.44	10.31	275	> RTX_app8_HC	1	adam_sample_7_2ul_18jan21.17716.17716.4	controllerType=0 controllerNumber=1 scan=17716	59.1364
20436:3	1	K.FNWYVDGVEVHNAK.T			559.938	3	1677.8	1677.8	0	-0.9	370	Specific	702.43	702.43	702.43	11.31	275	> RTX_app8_HC	1	adam_sample_7_2ul_18jan21.18771.18771.3	controllerType=0 controllerNumber=1 scan=18771	62.8985
20838:3	1	K.FNWYVDGVEVHNAK.T			559.938	3	1677.8	1677.8	0	-0.8	370	Specific	702.91	702.91	702.91	11.31	275	> RTX_app8_HC	1	adam_sample_7_2ul_18jan21.19308.19308.3	controllerType=0 controllerNumber=1 scan=19308	64.9165
20670:3	1	K.FNWYVDGVEVHNAK.T			559.939	3	1677.8	1677.8	0	0.5	370	Specific	704.45	704.45	704.45	11.59	275	> RTX_app8_HC	1	adam_sample_7_2ul_18jan21.19049.19049.3	controllerType=0 controllerNumber=1 scan=19049	63.9058
12915:2	1	K.FNWYVDGVEVHNAK.T			839.404	2	1677.8	1677.8	0	-0.5	370	Specific	708.03	664.45	664.45	9.89	275	> RTX_app8_HC	1	adam_sample_7_2ul_18jan21.12386.12386.2	controllerType=0 controllerNumber=1 scan=12386	42.6991
20559:3	1	K.FNWYVDGVEVHNAK.T			559.939	3	1677.8	1677.8	0	0.9	370	Specific	711.96	711.96	711.96	10.64	275	> RTX_app8_HC	1	adam_sample_7_2ul_18jan21.18910.18910.3	controllerType=0 controllerNumber=1 scan=18910	63.4022
15647:3	1	K.FNWYVDGVEVHNAK.T			559.939	3	1677.8	1677.8	0	0	370	Specific	716.95	716.95	716.95	11.56	275	> RTX_app8_HC	1	adam_sample_7_2ul_18jan21.14359.14359.3	controllerType=0 controllerNumber=1 scan=14359	48.6673
15449:3	1	K.FNWYVDGVEVHNAK.T			559.939	3	1677.8	1677.8	0	1	370	Specific	720.78	720.78	720.78	11.34	275	> RTX_app8_HC	1	adam_sample_7_2ul_18jan21.14192.14192.3	controllerType=0 controllerNumber=1 scan=14192	48.1562
19903:3	1	K.FNWYVDGVEVHNAK.T			559.939	3	1677.8	1677.8	0	0.8	370	Specific	723.07	723.07	723.07	11.34	275	> RTX_app8_HC	1	adam_sample_7_2ul_18jan21.18082.18082.3	controllerType=0 controllerNumber=1 scan=18082	60.3732
20339:3	1	K.FNWYVDGVEVHNAK.T			559.938	3	1677.8	1677.8	0	-2	370	Specific	723.08	723.08	723.08	10.65	275	> RTX_app8_HC	1	adam_sample_7_2ul_18jan21.18636.18636.3	controllerType=0 controllerNumber=1 scan=18636	62.3945
19305:3	1	K.FNWYVDGVEVHNAK.T			559.939	3	1677.8	1677.8	0	1	370	Specific	725.55	725.55	725.55	10.64	275	> RTX_app8_HC	1	adam_sample_7_2ul_18jan21.17469.17469.3	controllerType=0 controllerNumber=1 scan=17469	58.3166
21600:3	1	K.FNWYVDGVEVHNAK.T			559.939	3	1677.8	1677.8	0	-0.1	370	Specific	726.89	726.89	726.89	10.86	275	> RTX_app8_HC	1	adam_sample_7_2ul_18jan21.21830.21830.3	controllerType=0 controllerNumber=1 scan=21830	76.4839
18455:3	1	K.FNWYVDGVEVHNAK.T			559.938	3	1677.8	1677.8	0	-0.5	370	Specific	729.7	729.7	729.7	11.31	275	> RTX_app8_HC	1	adam_sample_7_2ul_18jan21.16670.16670.3	controllerType=0 controllerNumber=1 scan=16670	55.7707
17325:3	1	K.FNWYVDGVEVHNAK.T			559.939	3	1677.8	1677.8	0	0.4	370	Specific	733.78	733.78	733.78	10.9	275	> RTX_app8_HC	1	adam_sample_7_2ul_18jan21.15706.15706.3	controllerType=0 controllerNumber=1 scan=15706	52.7324
15019:3	1	K.FNWYVDGVEVHNAK.T			559.939	3	1677.8	1677.8	0	0.3	370	Specific	741.31	741.31	741.31	11.59	275	> RTX_app8_HC	1	adam_sample_7_2ul_18jan21.13855.13855.3	controllerType=0 controllerNumber=1 scan=13855	47.1375
18768:3	1	K.FNWYVDGVEVHNAK.T			559.94	3	1677.8	1677.8	0	1.4	370	Specific	747.01	747.01	747.01	10.97	275	> RTX_app8_HC	1	adam_sample_7_2ul_18jan21.16987.16987.3	controllerType=0 controllerNumber=1 scan=16987	56.7882
21113:3	1	K.FNWYVDGVEVHNAK.T			559.938	3	1677.8	1677.8	0	-0.7	370	Specific	751.14	751.14	751.14	12.31	275	> RTX_app8_HC	1	adam_sample_7_2ul_18jan21.19798.19798.3	controllerType=0 controllerNumber=1 scan=19798	66.9338
16079:3	1	K.FNWYVDGVEVHNAK.T			559.939	3	1677.8	1677.8	0	-0.3	370	Specific	755.47	755.47	755.47	12.56	275	> RTX_app8_HC	1	adam_sample_7_2ul_18jan21.14694.14694.3	controllerType=0 controllerNumber=1 scan=14694	49.6839
19476:3	1	K.FNWYVDGVEVHNAK.T			559.938	3	1677.8	1677.8	0	-0.7	370	Specific	761.04	761.04	761.04	12.31	275	> RTX_app8_HC	1	adam_sample_7_2ul_18jan21.17622.17622.3	controllerType=0 controllerNumber=1 scan=17622	58.8285
19129:3	1	K.FNWYVDGVEVHNAK.T			559.939	3	1677.8	1677.8	0	0.8	370	Specific	761.6	761.6	761.6	12.34	275	> RTX_app8_HC	1	adam_sample_7_2ul_18jan21.17316.17316.3	controllerType=0 controllerNumber=1 scan=17316	57.8079
17698:3	1	K.FNWYVDGVEVHNAK.T			559.939	3	1677.8	1677.8	0	0.8	370	Specific	766.73	766.73	766.73	12.34	275	> RTX_app8_HC	1	adam_sample_7_2ul_18jan21.16021.16021.3	controllerType=0 controllerNumber=1 scan=16021	53.7486
12933:3	1	K.FNWYVDGVEVHNAK.T			559.939	3	1677.8	1677.8	0	0.8	370	Specific	767.81	767.81	767.81	12.34	275	> RTX_app8_HC	1	adam_sample_7_2ul_18jan21.12400.12400.3	controllerType=0 controllerNumber=1 scan=12400	42.7368
18114:3	1	K.FNWYVDGVEVHNAK.T			559.939	3	1677.8	1677.8	0	-0.1	370	Specific	778.5	778.5	778.5	12.56	275	> RTX_app8_HC	1	adam_sample_7_2ul_18jan21.16354.16354.3	controllerType=0 controllerNumber=1 scan=16354	54.7604
16916:3	1	K.FNWYVDGVEVHNAK.T			559.939	3	1677.8	1677.8	0	0.1	370	Specific	780.73	780.73	780.73	12.59	275	> RTX_app8_HC	1	adam_sample_7_2ul_18jan21.15368.15368.3	controllerType=0 controllerNumber=1 scan=15368	51.7169
19755:3	1	K.FNWYVDGVEVHNAK.T			559.939	3	1677.8	1677.8	0	0.3	370	Specific	780.97	780.97	780.97	12.59	275	> RTX_app8_HC	1	adam_sample_7_2ul_18jan21.17930.17930.3	controllerType=0 controllerNumber=1 scan=17930	59.8672
18957:3	1	K.FNWYVDGVEVHNAK.T			559.938	3	1677.8	1677.8	0	-0.5	370	Specific	786.74	786.74	786.74	12.31	275	> RTX_app8_HC	1	adam_sample_7_2ul_18jan21.17152.17152.3	controllerType=0 controllerNumber=1 scan=17152	57.2964
14355:3	1	K.FNWYVDGVEVHNAK.T			559.939	3	1677.8	1677.8	0	0.3	370	Specific	788.18	788.18	788.18	12.59	275	> RTX_app8_HC	1	adam_sample_7_2ul_18jan21.13357.13357.3	controllerType=0 controllerNumber=1 scan=13357	45.6106
18603:3	1	K.FNWYVDGVEVHNAK.T			559.939	3	1677.8	1677.8	0	0.2	370	Specific	790.25	790.25	790.25	12.59	275	> RTX_app8_HC	1	adam_sample_7_2ul_18jan21.16828.16828.3	controllerType=0 controllerNumber=1 scan=16828	56.2803
17115:3	1	K.FNWYVDGVEVHNAK.T			559.939	3	1677.8	1677.8	0	0.2	370	Specific	798.85	798.85	798.85	12.59	275	> RTX_app8_HC	1	adam_sample_7_2ul_18jan21.15534.15534.3	controllerType=0 controllerNumber=1 scan=15534	52.2277
14121:3	1	K.FNWYVDGVEVHNAK.T			559.939	3	1677.8	1677.8	0	0.2	370	Specific	801.67	801.67	801.67	13.59	275	> RTX_app8_HC	1	adam_sample_7_2ul_18jan21.13193.13193.3	controllerType=0 controllerNumber=1 scan=13193	45.0962
13319:3	1	K.FNWYVDGVEVHNAK.T			559.939	3	1677.8	1677.8	0	0.8	370	Specific	803.92	803.92	803.92	12.64	275	> RTX_app8_HC	1	adam_sample_7_2ul_18jan21.12682.12682.3	controllerType=0 controllerNumber=1 scan=12682	43.5781
15875:3	1	K.FNWYVDGVEVHNAK.T			559.939	3	1677.8	1677.8	0	-0.1	370	Specific	806.43	806.43	806.43	13.56	275	> RTX_app8_HC	1	adam_sample_7_2ul_18jan21.14526.14526.3	controllerType=0 controllerNumber=1 scan=14526	49.1757
16687:3	1	K.FNWYVDGVEVHNAK.T			559.939	3	1677.8	1677.8	0	0	370	Specific	821.64	821.64	821.64	13.56	275	> RTX_app8_HC	1	adam_sample_7_2ul_18jan21.15197.15197.3	controllerType=0 controllerNumber=1 scan=15197	51.2118
13597:3	1	K.FNWYVDGVEVHNAK.T			559.939	3	1677.8	1677.8	0	1.2	370	Specific	825.54	825.54	825.54	13.34	275	> RTX_app8_HC	1	adam_sample_7_2ul_18jan21.12861.12861.3	controllerType=0 controllerNumber=1 scan=12861	44.0871
14801:3	1	K.FNWYVDGVEVHNAK.T			559.939	3	1677.8	1677.8	0	0.5	370	Specific	826.6	826.6	826.6	13.59	275	> RTX_app8_HC	1	adam_sample_7_2ul_18jan21.13686.13686.3	controllerType=0 controllerNumber=1 scan=13686	46.6302
17517:3	1	K.FNWYVDGVEVHNAK.T			559.939	3	1677.8	1677.8	0	0.4	370	Specific	826.69	826.69	826.69	13.59	275	> RTX_app8_HC	1	adam_sample_7_2ul_18jan21.15864.15864.3	controllerType=0 controllerNumber=1 scan=15864	53.2395
13878:3	1	K.FNWYVDGVEVHNAK.T			559.939	3	1677.8	1677.8	0	0.3	370	Specific	828.93	828.93	828.93	13.59	275	> RTX_app8_HC	1	adam_sample_7_2ul_18jan21.13029.13029.3	controllerType=0 controllerNumber=1 scan=13029	44.592
16484:3	1	K.FNWYVDGVEVHNAK.T			559.939	3	1677.8	1677.8	0	-0.3	370	Specific	831.71	831.71	831.71	13.56	275	> RTX_app8_HC	1	adam_sample_7_2ul_18jan21.15028.15028.3	controllerType=0 controllerNumber=1 scan=15028	50.7007
14612:3	1	K.FNWYVDGVEVHNAK.T			559.939	3	1677.8	1677.8	0	0.2	370	Specific	832.51	832.51	832.51	13.59	275	> RTX_app8_HC	1	adam_sample_7_2ul_18jan21.13525.13525.3	controllerType=0 controllerNumber=1 scan=13525	46.1182
16275:3	1	K.FNWYVDGVEVHNAK.T			559.939	3	1677.8	1677.8	0	0.8	370	Specific	836.37	836.37	836.37	13.34	275	> RTX_app8_HC	1	adam_sample_7_2ul_18jan21.14859.14859.3	controllerType=0 controllerNumber=1 scan=14859	50.1944
12513:3	1	K.FNWYVDGVEVHNAK.T			559.939	3	1677.8	1677.8	0	0.4	370	Specific	837.67	837.67	837.67	13.59	275	> RTX_app8_HC	1	adam_sample_7_2ul_18jan21.12112.12112.3	controllerType=0 controllerNumber=1 scan=12112	41.9096
17892:3	1	K.FNWYVDGVEVHNAK.T			559.939	3	1677.8	1677.8	0	0.5	370	Specific	843.92	843.92	843.92	13.59	275	> RTX_app8_HC	1	adam_sample_7_2ul_18jan21.16185.16185.3	controllerType=0 controllerNumber=1 scan=16185	54.2531
15077:2	1	K.FNWYVDGVEVHN[+0.984]AK.T		N[+1]	839.897	2	1678.79	1678.79	0	0.7	370	Specific	337.41	337.41	67.57	4.49	275	> RTX_app8_HC	1	adam_sample_7_2ul_18jan21.13897.13897.2	controllerType=0 controllerNumber=1 scan=13897	47.2712
14753:3	1	F.NWYVDGVEVHNAK.T			510.917	3	1530.74	1530.73	0	1.1	371	NRagged	0.81	0.81	0.81	0.86	275	> RTX_app8_HC	1	adam_sample_7_2ul_18jan21.13646.13646.3	controllerType=0 controllerNumber=1 scan=13646	46.5087
20608:3	1	F.NWYVDGVEVHNAK.T			510.917	3	1530.74	1530.73	0	2	371	NRagged	1.64	1.64	1.64	0.97	275	> RTX_app8_HC	1	adam_sample_7_2ul_18jan21.18960.18960.3	controllerType=0 controllerNumber=1 scan=18960	63.566
17293:3	1	F.NWYVDGVEVHNAK.T			510.916	3	1530.73	1530.73	0	-0.3	371	NRagged	63.63	63.63	63.63	1.7	275	> RTX_app8_HC	1	adam_sample_7_2ul_18jan21.15677.15677.3	controllerType=0 controllerNumber=1 scan=15677	52.6441
14063:3	1	F.NWYVDGVEVHNAK.T			510.917	3	1530.74	1530.73	0	1.3	371	NRagged	84.11	84.11	84.11	1.14	275	> RTX_app8_HC	1	adam_sample_7_2ul_18jan21.13155.13155.2	controllerType=0 controllerNumber=1 scan=13155	44.9699
14439:3	1	F.NWYVDGVEVHNAK.T			510.918	3	1530.74	1530.73	0	2.9	371	NRagged	119.97	119.97	119.97	0.68	275	> RTX_app8_HC	1	adam_sample_7_2ul_18jan21.13417.13417.3	controllerType=0 controllerNumber=1 scan=13417	45.7926
09725:2	1	F.NWYVDGVEVHNAK.T			765.869	2	1530.73	1530.73	0	-2.2	371	NRagged	182.2	182.2	182.2	1.22	275	> RTX_app8_HC	1	adam_sample_7_2ul_18jan21.10056.10056.2	controllerType=0 controllerNumber=1 scan=10056	35.7159
13264:3	1	F.NWYVDGVEVHNAK.T			510.916	3	1530.73	1530.73	0	-0.2	371	NRagged	192.24	192.24	192.24	4.05	275	> RTX_app8_HC	1	adam_sample_7_2ul_18jan21.12637.12637.3	controllerType=0 controllerNumber=1 scan=12637	43.4355
14077:3	1	F.NWYVDGVEVHNAK.T			510.916	3	1530.73	1530.73	0	0.8	371	NRagged	219.89	219.89	219.89	3.9	275	> RTX_app8_HC	1	adam_sample_7_2ul_18jan21.13168.13168.3	controllerType=0 controllerNumber=1 scan=13168	45.0167
09100:2	1	F.NWYVDGVEVHNAK.T			765.87	2	1530.73	1530.73	0	-0.2	371	NRagged	271.56	271.56	271.56	4.04	275	> RTX_app8_HC	1	adam_sample_7_2ul_18jan21.9507.9507.3	controllerType=0 controllerNumber=1 scan=9507	33.9821
08325:2	1	F.NWYVDGVEVHNAK.T			765.869	2	1530.73	1530.73	0	-1.3	371	NRagged	288.36	288.36	288.36	3.42	275	> RTX_app8_HC	1	adam_sample_7_2ul_18jan21.8864.8864.2	controllerType=0 controllerNumber=1 scan=8864	31.9704
11859:3	1	F.NWYVDGVEVHNAK.T			510.916	3	1530.73	1530.73	0	0.1	371	NRagged	306.96	306.96	306.96	4.89	275	> RTX_app8_HC	1	adam_sample_7_2ul_18jan21.11701.11701.3	controllerType=0 controllerNumber=1 scan=11701	40.7342
08218:3	1	F.NWYVDGVEVHNAK.T			510.917	3	1530.74	1530.73	0	1.7	371	NRagged	368.99	368.99	368.99	5.63	275	> RTX_app8_HC	1	adam_sample_7_2ul_18jan21.8785.8785.3	controllerType=0 controllerNumber=1 scan=8785	31.7187
11282:3	1	F.NWYVDGVEVHNAK.T			510.915	3	1530.73	1530.73	0	-1.5	371	NRagged	373.34	373.34	373.34	5.75	275	> RTX_app8_HC	1	adam_sample_7_2ul_18jan21.11318.11318.3	controllerType=0 controllerNumber=1 scan=11318	39.6167
08900:2	1	F.NWYVDGVEVHNAK.T			765.869	2	1530.73	1530.73	0	-2	371	NRagged	373.48	373.48	373.48	4.61	275	> RTX_app8_HC	1	adam_sample_7_2ul_18jan21.9341.9341.3	controllerType=0 controllerNumber=1 scan=9341	33.4768
10732:3	1	F.NWYVDGVEVHNAK.T			510.917	3	1530.74	1530.73	0	2.2	371	NRagged	374.76	374.76	374.76	5.32	275	> RTX_app8_HC	1	adam_sample_7_2ul_18jan21.10936.10936.3	controllerType=0 controllerNumber=1 scan=10936	38.4788
10488:3	1	F.NWYVDGVEVHNAK.T			510.916	3	1530.73	1530.73	0	0.4	371	NRagged	379.86	379.86	379.86	6.25	275	> RTX_app8_HC	1	adam_sample_7_2ul_18jan21.10749.10749.3	controllerType=0 controllerNumber=1 scan=10749	37.9236
10958:3	1	F.NWYVDGVEVHNAK.T			510.916	3	1530.73	1530.73	0	-0.2	371	NRagged	388.07	388.07	388.07	6.22	275	> RTX_app8_HC	1	adam_sample_7_2ul_18jan21.11108.11108.3	controllerType=0 controllerNumber=1 scan=11108	38.9997
08933:2	1	F.NWYVDGVEVHNAK.T			765.872	2	1530.74	1530.73	0	1.8	371	NRagged	392.73	392.73	392.73	4.54	275	> RTX_app8_HC	1	adam_sample_7_2ul_18jan21.9368.9368.2	controllerType=0 controllerNumber=1 scan=9368	33.5535
10291:3	1	F.NWYVDGVEVHNAK.T			510.917	3	1530.74	1530.73	0	1.3	371	NRagged	412.8	412.8	412.8	5.7	275	> RTX_app8_HC	1	adam_sample_7_2ul_18jan21.10585.10585.3	controllerType=0 controllerNumber=1 scan=10585	37.4184
09929:3	1	F.NWYVDGVEVHNAK.T			510.916	3	1530.73	1530.73	0	0.7	371	NRagged	451.95	451.95	451.95	6.37	275	> RTX_app8_HC	1	adam_sample_7_2ul_18jan21.10248.10248.3	controllerType=0 controllerNumber=1 scan=10248	36.3321
09398:3	1	F.NWYVDGVEVHNAK.T			510.916	3	1530.73	1530.73	0	0.5	371	NRagged	479.04	479.04	479.04	6.63	275	> RTX_app8_HC	1	adam_sample_7_2ul_18jan21.9760.9760.3	controllerType=0 controllerNumber=1 scan=9760	34.7785
09571:3	1	F.NWYVDGVEVHNAK.T			510.916	3	1530.73	1530.73	0	0	371	NRagged	491.19	491.19	491.19	6.45	275	> RTX_app8_HC	1	adam_sample_7_2ul_18jan21.9918.9918.3	controllerType=0 controllerNumber=1 scan=9918	35.288
09754:3	1	F.NWYVDGVEVHNAK.T			510.916	3	1530.73	1530.73	0	-0.9	371	NRagged	494.65	494.65	494.65	6.34	275	> RTX_app8_HC	1	adam_sample_7_2ul_18jan21.10085.10085.3	controllerType=0 controllerNumber=1 scan=10085	35.8005
08519:2	1	F.NWYVDGVEVHNAK.T			765.87	2	1530.73	1530.73	0	-0.7	371	NRagged	557.31	557.31	557.31	5.53	275	> RTX_app8_HC	1	adam_sample_7_2ul_18jan21.9024.9024.2	controllerType=0 controllerNumber=1 scan=9024	32.4761
08706:2	1	F.NWYVDGVEVHNAK.T			765.87	2	1530.73	1530.73	0	-0.8	371	NRagged	596.8	596.8	596.8	6.45	275	> RTX_app8_HC	1	adam_sample_7_2ul_18jan21.9185.9185.2	controllerType=0 controllerNumber=1 scan=9185	32.9829
09206:3	1	F.NWYVDGVEVHNAK.T			510.916	3	1530.73	1530.73	0	-0.4	371	NRagged	607.89	607.89	607.89	8.74	275	> RTX_app8_HC	1	adam_sample_7_2ul_18jan21.9594.9594.3	controllerType=0 controllerNumber=1 scan=9594	34.2632
09003:3	1	F.NWYVDGVEVHNAK.T			510.916	3	1530.73	1530.73	0	0.5	371	NRagged	634.5	634.5	634.5	8.77	275	> RTX_app8_HC	1	adam_sample_7_2ul_18jan21.9427.9427.3	controllerType=0 controllerNumber=1 scan=9427	33.7473
08598:3	1	F.NWYVDGVEVHNAK.T			510.916	3	1530.73	1530.73	0	0.4	371	NRagged	733.08	733.08	733.08	10.77	275	> RTX_app8_HC	1	adam_sample_7_2ul_18jan21.9101.9101.3	controllerType=0 controllerNumber=1 scan=9101	32.7348
08806:3	1	F.NWYVDGVEVHNAK.T			510.916	3	1530.73	1530.73	0	0.6	371	NRagged	736.14	736.14	736.14	11.22	275	> RTX_app8_HC	1	adam_sample_7_2ul_18jan21.9265.9265.3	controllerType=0 controllerNumber=1 scan=9265	33.2446
08415:3	1	F.NWYVDGVEVHNAK.T			510.916	3	1530.73	1530.73	0	0.3	371	NRagged	746.62	746.62	746.62	11.47	275	> RTX_app8_HC	1	adam_sample_7_2ul_18jan21.8942.8942.3	controllerType=0 controllerNumber=1 scan=8942	32.2305
02052:2	1	Y.VDGVEVH.N			377.69	2	754.372	754.373	0	-1.6	374	Non	278.29	278.29	278.29	3.91	275	> RTX_app8_HC	1	adam_sample_7_2ul_18jan21.3316.3316.2	controllerType=0 controllerNumber=1 scan=3316	14.2013
02102:2	1	Y.VDGVEVHN.A			434.711	2	868.415	868.416	0	-0.8	374	Non	260.02	260.02	260.02	4.11	275	> RTX_app8_HC	1	adam_sample_7_2ul_18jan21.3369.3369.2	controllerType=0 controllerNumber=1 scan=3369	14.3842
02081:2	1	Y.VDGVEVHN.A			434.711	2	868.415	868.416	0	-1	374	Non	298.6	298.6	298.6	4.34	275	> RTX_app8_HC	1	adam_sample_7_2ul_18jan21.3347.3347.2	controllerType=0 controllerNumber=1 scan=3347	14.306
01596:2	1	Y.VDGVEVHNAK.T			534.279	2	1067.55	1067.55	0	1.7	374	NRagged	17.79	17.79	17.79	0.35	275	> RTX_app8_HC	1	adam_sample_7_2ul_18jan21.2952.2952.3	controllerType=0 controllerNumber=1 scan=2952	12.9533
01652:3	1	Y.VDGVEVHNAK.T			356.521	3	1067.55	1067.55	0	-0.4	374	NRagged	139.91	139.91	139.91	3.61	275	> RTX_app8_HC	1	adam_sample_7_2ul_18jan21.2987.2987.2	controllerType=0 controllerNumber=1 scan=2987	13.0595
01063:2	1	Y.VDGVEVHNAK.T			534.278	2	1067.55	1067.55	0	0.2	374	NRagged	502.06	502.06	502.06	6.27	275	> RTX_app8_HC	1	adam_sample_7_2ul_18jan21.2516.2516.2	controllerType=0 controllerNumber=1 scan=2516	11.4575
00892:3	1	Y.VDGVEVHNAK.T			356.521	3	1067.55	1067.55	0	-0.6	374	NRagged	510.18	510.18	510.18	7.04	275	> RTX_app8_HC	1	adam_sample_7_2ul_18jan21.2375.2375.3	controllerType=0 controllerNumber=1 scan=2375	11.0276
00863:2	1	Y.VDGVEVHNAK.T			534.278	2	1067.55	1067.55	0	-0.2	374	NRagged	628.94	628.94	628.94	8.01	275	> RTX_app8_HC	1	adam_sample_7_2ul_18jan21.2354.2354.2	controllerType=0 controllerNumber=1 scan=2354	10.9501
01597:2	1	Y.VDGVEVHN[+0.984]AK.T		N[+1]	534.77	2	1068.53	1068.53	0	0.7	374	NRagged	94.21	94.21	94.21	1.29	275	> RTX_app8_HC	1	adam_sample_7_2ul_18jan21.2952.2952.3	controllerType=0 controllerNumber=1 scan=2952	12.9533
01241:2	1	Y.VDGVEVHN[+0.984]AK.T		N[+1]	534.769	2	1068.53	1068.53	0	-1.8	374	NRagged	127.59	127.59	127.59	1.12	275	> RTX_app8_HC	1	adam_sample_7_2ul_18jan21.2689.2689.2	controllerType=0 controllerNumber=1 scan=2689	12.0887
00606:2	1	D.GVEVHNA.K			363.182	2	725.356	725.358	0	-1.8	376	Non	152.72	152.72	152.72	2.04	275	> RTX_app8_HC	1	adam_sample_7_2ul_18jan21.2097.2097.2	controllerType=0 controllerNumber=1 scan=2097	10.0626
02179:2	1	H.NAKTKP.R			329.698	2	658.389	658.388	0	1.4	381	Non	49.91	49.91	49.91	0.02	275	> RTX_app8_HC	1	adam_sample_7_2ul_18jan21.3451.3451.2	controllerType=0 controllerNumber=1 scan=3451	14.6718
02331:2	1	H.NAKTKP.R			329.698	2	658.388	658.388	0	-0.5	381	Non	76.69	76.69	76.69	0.04	275	> RTX_app8_HC	1	adam_sample_7_2ul_18jan21.3599.3599.2	controllerType=0 controllerNumber=1 scan=3599	15.1768
00211:3	1	A.KTKPREEQYN[+203.079]S.T	HexNAc(1)	N[+203]	528.261	3	1582.77	1582.77	0	-1.9	383	Non	80.83	80.83	80.83	0.2	275	> RTX_app8_HC	1	adam_sample_7_2ul_18jan21.1689.1689.3	controllerType=0 controllerNumber=1 scan=1689	8.5749
00277:2	1	K.TKPREEQYN.S			582.785	2	1164.56	1164.56	0	-2.1	384	CRagged	264.01	264.01	264.01	1.79	275	> RTX_app8_HC	1	adam_sample_7_2ul_18jan21.1744.1744.2	controllerType=0 controllerNumber=1 scan=1744	8.7326
00286:3	1	K.TKPREEQYN[+203.079].S	HexNAc(1)	N[+203]	456.552	3	1367.64	1367.64	0	-1.4	384	CRagged	126.97	126.97	126.97	1.21	275	> RTX_app8_HC	1	adam_sample_7_2ul_18jan21.1752.1752.3	controllerType=0 controllerNumber=1 scan=1752	8.7557
00347:2	1	K.TKPREEQYN[+203.079]S.T	HexNAc(1)	N[+203]	727.842	2	1454.68	1454.68	0	0.1	384	CRagged	156.85	156.85	156.85	1.38	275	> RTX_app8_HC	1	adam_sample_7_2ul_18jan21.1833.1833.2	controllerType=0 controllerNumber=1 scan=1833	9.0691
01674:2	1	K.TKPREEQYNSTY.R			758.358	2	1515.71	1515.71	0	0.7	384	CRagged	3.49	3.49	3.49	0.02	275	> RTX_app8_HC	1	adam_sample_7_2ul_18jan21.2998.2998.2	controllerType=0 controllerNumber=1 scan=2998	13.0982
01871:3	1	K.TKPREEQYNSTY.R			505.908	3	1515.71	1515.71	0	1.4	384	CRagged	75.08	75.08	75.08	0.26	275	> RTX_app8_HC	1	adam_sample_7_2ul_18jan21.3138.3138.3	controllerType=0 controllerNumber=1 scan=3138	13.5561
01845:2	1	K.TKPREEQYN[+203.079]STY.R	HexNAc(1)	N[+203]	859.897	2	1718.79	1718.79	0	0.4	384	CRagged	261.79	261.79	261.79	2.07	275	> RTX_app8_HC	1	adam_sample_7_2ul_18jan21.3115.3115.2	controllerType=0 controllerNumber=1 scan=3115	13.4774
01844:3	1	K.TKPREEQYN[+203.079]STY.R	HexNAc(1)	N[+203]	573.601	3	1718.79	1718.79	0	0.5	384	CRagged	326.18	326.18	326.18	3.88	275	> RTX_app8_HC	1	adam_sample_7_2ul_18jan21.3114.3114.3	controllerType=0 controllerNumber=1 scan=3114	13.4749
01124:4	1	K.TKPREEQYNSTYR.V			418.707	4	1671.81	1671.81	0	-0.5	384	Specific	110.17	110.17	110.17	1.69	275	> RTX_app8_HC	1	adam_sample_7_2ul_18jan21.2564.2564.4	controllerType=0 controllerNumber=1 scan=2564	11.6218
01609:3	1	K.TKPREEQYNSTYR.V			557.942	3	1671.81	1671.81	0	1	384	Specific	168.85	168.85	168.85	2.59	275	> RTX_app8_HC	1	adam_sample_7_2ul_18jan21.2960.2960.3	controllerType=0 controllerNumber=1 scan=2960	12.9749
01117:3	1	K.TKPREEQYNSTYR.V			557.942	3	1671.81	1671.81	0	1.4	384	Specific	251.06	251.06	251.06	2.92	275	> RTX_app8_HC	1	adam_sample_7_2ul_18jan21.2559.2559.3	controllerType=0 controllerNumber=1 scan=2559	11.6086
00990:2	1	K.TKPREEQYNSTYR.V			836.406	2	1671.8	1671.81	0	-2.3	384	Specific	302.82	302.82	302.82	0.67	275	> RTX_app8_HC	1	adam_sample_7_2ul_18jan21.2455.2455.2	controllerType=0 controllerNumber=1 scan=2455	11.2724
00991:4	1	K.TKPREEQYNSTYR.V			418.707	4	1671.81	1671.81	0	-1.3	384	Specific	348.6	348.6	348.6	3.98	275	> RTX_app8_HC	1	adam_sample_7_2ul_18jan21.2456.2456.4	controllerType=0 controllerNumber=1 scan=2456	11.2749
01189:3	1	K.TKPREEQYNSTYR.V			557.94	3	1671.81	1671.81	0	-1.6	384	Specific	358.02	358.02	358.02	3.27	275	> RTX_app8_HC	1	adam_sample_7_2ul_18jan21.2608.2608.3	controllerType=0 controllerNumber=1 scan=2608	11.7651
00961:3	1	K.TKPREEQYNSTYR.V			557.94	3	1671.81	1671.81	0	-1.9	384	Specific	520.38	520.38	520.38	4.29	275	> RTX_app8_HC	1	adam_sample_7_2ul_18jan21.2426.2426.3	controllerType=0 controllerNumber=1 scan=2426	11.1892
16303:4	1	K.TKPREEQYN[+203.079]STYR.V	HexNAc(1)	N[+203]	469.477	4	1874.89	1874.89	0	-0.2	384	Specific	1.55	1.55	1.55	2.04	275	> RTX_app8_HC	1	adam_sample_7_2ul_18jan21.14881.14881.4	controllerType=0 controllerNumber=1 scan=14881	50.2567
01182:4	1	K.TKPREEQYN[+0.984]STYR.V		N[+1]	418.954	4	1672.79	1672.79	0	1.4	384	Specific	10.11	10.11	10.11	0.2	275	> RTX_app8_HC	1	adam_sample_7_2ul_18jan21.2603.2603.2	controllerType=0 controllerNumber=1 scan=2603	11.7492
06029:3	1	K.TKPREEQYN[+203.079]STYR.V	HexNAc(1)	N[+203]	625.635	3	1874.89	1874.89	0	1	384	Specific	19.26	19.26	19.26	0.07	275	> RTX_app8_HC	1	adam_sample_7_2ul_18jan21.6888.6888.3	controllerType=0 controllerNumber=1 scan=6888	25.7908
14560:4	1	K.TKPREEQYN[+203.079]STYR.V	HexNAc(1)	N[+203]	469.478	4	1874.89	1874.89	0	0.3	384	Specific	23.86	23.86	23.86	1.77	275	> RTX_app8_HC	1	adam_sample_7_2ul_18jan21.13485.13485.4	controllerType=0 controllerNumber=1 scan=13485	45.9893
00796:3	1	K.TKPREEQYN[+1864.634]STYR.V	HexNAc(2)Hex(9)	N[+1865]	1179.48	3	3536.44	3536.44	0	-1	384	Specific	26.35	26.35	26.35	1.42	275	> RTX_app8_HC	1	adam_sample_7_2ul_18jan21.2294.2294.3	controllerType=0 controllerNumber=1 scan=2294	10.7546
03252:3	1	K.TKPREEQYN[+203.079]STYR.V	HexNAc(1)	N[+203]	625.634	3	1874.89	1874.89	0	0.4	384	Specific	27.95	27.95	27.95	0.22	275	> RTX_app8_HC	1	adam_sample_7_2ul_18jan21.4399.4399.3	controllerType=0 controllerNumber=1 scan=4399	17.768
14997:4	1	K.TKPREEQYN[+203.079]STYR.V	HexNAc(1)	N[+203]	469.478	4	1874.89	1874.89	0	1.3	384	Specific	28.22	28.22	28.22	1.47	275	> RTX_app8_HC	1	adam_sample_7_2ul_18jan21.13834.13834.4	controllerType=0 controllerNumber=1 scan=13834	47.0747
15475:4	1	K.TKPREEQYN[+203.079]STYR.V	HexNAc(1)	N[+203]	469.477	4	1874.89	1874.89	0	-1.2	384	Specific	45.2	45.2	45.2	1.8	275	> RTX_app8_HC	1	adam_sample_7_2ul_18jan21.14215.14215.4	controllerType=0 controllerNumber=1 scan=14215	48.2265
20064:4	1	K.TKPREEQYN[+203.079]STYR.V	HexNAc(1)	N[+203]	469.477	4	1874.89	1874.89	0	-0.6	384	Specific	47.79	47.79	47.79	1.8	275	> RTX_app8_HC	1	adam_sample_7_2ul_18jan21.18246.18246.4	controllerType=0 controllerNumber=1 scan=18246	60.914
17886:4	1	K.TKPREEQYN[+203.079]STYR.V	HexNAc(1)	N[+203]	469.478	4	1874.89	1874.89	0	0.5	384	Specific	48.77	48.77	48.77	2.08	275	> RTX_app8_HC	1	adam_sample_7_2ul_18jan21.16179.16179.4	controllerType=0 controllerNumber=1 scan=16179	54.2341
00739:4	1	K.TKPREEQYN[+2188.740]STYR.V	HexNAc(2)Hex(11)	N[+2189]	965.893	4	3860.55	3860.55	0	0.5	384	Specific	49.84	49.84	49.84	2.65	275	> RTX_app8_HC	1	adam_sample_7_2ul_18jan21.2247.2247.4	controllerType=0 controllerNumber=1 scan=2247	10.6187
00801:3	1	K.TKPREEQYN[+1864.634]STYR.V	HexNAc(2)Hex(9)	N[+1865]	1179.48	3	3536.44	3536.44	0	-1	384	Specific	59.2	59.2	59.2	1.05	275	> RTX_app8_HC	1	adam_sample_7_2ul_18jan21.2297.2297.3	controllerType=0 controllerNumber=1 scan=2297	10.7622
02770:3	1	K.TKPREEQYN[+203.079]STYR.V	HexNAc(1)	N[+203]	625.634	3	1874.89	1874.89	0	0.1	384	Specific	61.14	61.14	61.14	0.58	275	> RTX_app8_HC	1	adam_sample_7_2ul_18jan21.4002.4002.2	controllerType=0 controllerNumber=1 scan=4002	16.5079
00773:4	1	K.TKPREEQYN[+2350.793]STYR.V	HexNAc(2)Hex(12)	N[+2351]	1006.41	4	4022.6	4022.6	0	-0.7	384	Specific	62.08	62.08	62.08	2.18	275	> RTX_app8_HC	1	adam_sample_7_2ul_18jan21.2274.2274.4	controllerType=0 controllerNumber=1 scan=2274	10.694
04349:3	1	K.TKPREEQYN[+203.079]STYR.V	HexNAc(1)	N[+203]	625.634	3	1874.89	1874.89	0	-0.6	384	Specific	66.63	66.63	66.63	0.42	275	> RTX_app8_HC	1	adam_sample_7_2ul_18jan21.5478.5478.3	controllerType=0 controllerNumber=1 scan=5478	21.4099
05834:3	1	K.TKPREEQYN[+203.079]STYR.V	HexNAc(1)	N[+203]	625.634	3	1874.89	1874.89	0	0.2	384	Specific	70.21	70.21	70.21	0.15	275	> RTX_app8_HC	1	adam_sample_7_2ul_18jan21.6716.6716.3	controllerType=0 controllerNumber=1 scan=6716	25.2723
17050:4	1	K.TKPREEQYN[+203.079]STYR.V	HexNAc(1)	N[+203]	469.477	4	1874.89	1874.89	0	-0.2	384	Specific	75.01	75.01	75.01	1.85	275	> RTX_app8_HC	1	adam_sample_7_2ul_18jan21.15487.15487.4	controllerType=0 controllerNumber=1 scan=15487	52.0789
02426:3	1	K.TKPREEQYN[+203.079]STYR.V	HexNAc(1)	N[+203]	625.634	3	1874.89	1874.89	0	-0.1	384	Specific	77.68	77.68	77.68	0.58	275	> RTX_app8_HC	1	adam_sample_7_2ul_18jan21.3697.3697.2	controllerType=0 controllerNumber=1 scan=3697	15.4893
00802:4	1	K.TKPREEQYN[+1864.634]STYR.V	HexNAc(2)Hex(9)	N[+1865]	884.867	4	3536.44	3536.44	0	0.5	384	Specific	82.23	82.23	82.23	2.45	275	> RTX_app8_HC	1	adam_sample_7_2ul_18jan21.2299.2299.4	controllerType=0 controllerNumber=1 scan=2299	10.7706
12153:4	1	K.TKPREEQYN[+203.079]STYR.V	HexNAc(1)	N[+203]	469.477	4	1874.89	1874.89	0	-0.3	384	Specific	82.83	82.83	82.83	1.97	275	> RTX_app8_HC	1	adam_sample_7_2ul_18jan21.11898.11898.4	controllerType=0 controllerNumber=1 scan=11898	41.3076
15249:4	1	K.TKPREEQYN[+203.079]STYR.V	HexNAc(1)	N[+203]	469.477	4	1874.89	1874.89	0	-0.9	384	Specific	83.77	83.77	83.77	1.72	275	> RTX_app8_HC	1	adam_sample_7_2ul_18jan21.14028.14028.4	controllerType=0 controllerNumber=1 scan=14028	47.6572
14774:4	1	K.TKPREEQYN[+203.079]STYR.V	HexNAc(1)	N[+203]	469.477	4	1874.89	1874.89	0	-0.4	384	Specific	85.12	85.12	85.12	1.85	275	> RTX_app8_HC	1	adam_sample_7_2ul_18jan21.13666.13666.4	controllerType=0 controllerNumber=1 scan=13666	46.5658
00750:3	1	K.TKPREEQYN[+2026.687]STYR.V	HexNAc(2)Hex(10)	N[+2027]	1233.5	3	3698.5	3698.5	0	0.8	384	Specific	87.17	87.17	87.17	1.25	275	> RTX_app8_HC	1	adam_sample_7_2ul_18jan21.2256.2256.3	controllerType=0 controllerNumber=1 scan=2256	10.6446
00749:4	1	K.TKPREEQYN[+2350.793]STYR.V	HexNAc(2)Hex(12)	N[+2351]	1006.41	4	4022.6	4022.6	0	0.3	384	Specific	91.08	91.08	91.08	2.45	275	> RTX_app8_HC	1	adam_sample_7_2ul_18jan21.2255.2255.4	controllerType=0 controllerNumber=1 scan=2255	10.6421
14004:4	1	K.TKPREEQYN[+203.079]STYR.V	HexNAc(1)	N[+203]	469.478	4	1874.89	1874.89	0	0.2	384	Specific	95.62	95.62	95.62	2.15	275	> RTX_app8_HC	1	adam_sample_7_2ul_18jan21.13118.13118.4	controllerType=0 controllerNumber=1 scan=13118	44.8628
15968:4	1	K.TKPREEQYN[+203.079]STYR.V	HexNAc(1)	N[+203]	469.478	4	1874.89	1874.89	0	0.3	384	Specific	96.53	96.53	96.53	2.15	275	> RTX_app8_HC	1	adam_sample_7_2ul_18jan21.14612.14612.4	controllerType=0 controllerNumber=1 scan=14612	49.4481
00821:3	1	K.TKPREEQYN[+203.079]STYR.V	HexNAc(1)	N[+203]	625.634	3	1874.89	1874.89	0	-0.3	384	Specific	97.82	97.82	97.82	0.7	275	> RTX_app8_HC	1	adam_sample_7_2ul_18jan21.2313.2313.3	controllerType=0 controllerNumber=1 scan=2313	10.813
13671:4	1	K.TKPREEQYN[+203.079]STYR.V	HexNAc(1)	N[+203]	469.477	4	1874.89	1874.89	0	-0.8	384	Specific	105.46	105.46	105.46	1.87	275	> RTX_app8_HC	1	adam_sample_7_2ul_18jan21.12903.12903.4	controllerType=0 controllerNumber=1 scan=12903	44.2165
17283:4	1	K.TKPREEQYN[+203.079]STYR.V	HexNAc(1)	N[+203]	469.476	4	1874.88	1874.89	0	-3	384	Specific	107.85	107.85	107.85	0.87	275	> RTX_app8_HC	1	adam_sample_7_2ul_18jan21.15670.15670.4	controllerType=0 controllerNumber=1 scan=15670	52.6259
02972:3	1	K.TKPREEQYN[+203.079]STYR.V	HexNAc(1)	N[+203]	625.633	3	1874.89	1874.89	0	-1.2	384	Specific	115.83	115.83	115.83	0.33	275	> RTX_app8_HC	1	adam_sample_7_2ul_18jan21.4176.4176.3	controllerType=0 controllerNumber=1 scan=4176	17.08
02282:3	1	K.TKPREEQYN[+203.079]STYR.V	HexNAc(1)	N[+203]	625.633	3	1874.89	1874.89	0	-1.3	384	Specific	121.38	121.38	121.38	0.33	275	> RTX_app8_HC	1	adam_sample_7_2ul_18jan21.3555.3555.3	controllerType=0 controllerNumber=1 scan=3555	15.0242
15722:4	1	K.TKPREEQYN[+203.079]STYR.V	HexNAc(1)	N[+203]	469.477	4	1874.89	1874.89	0	-0.1	384	Specific	122.97	122.97	122.97	2.11	275	> RTX_app8_HC	1	adam_sample_7_2ul_18jan21.14411.14411.4	controllerType=0 controllerNumber=1 scan=14411	48.8339
01315:3	1	K.TKPREEQYN[+0.984]STYR.V		N[+1]	558.27	3	1672.79	1672.79	0	1.1	384	Specific	126.68	126.68	126.68	0.53	275	> RTX_app8_HC	1	adam_sample_7_2ul_18jan21.2745.2745.3	controllerType=0 controllerNumber=1 scan=2745	12.2711
00872:3	1	K.TKPREEQYN[+203.079]STYR.V	HexNAc(1)	N[+203]	625.634	3	1874.89	1874.89	0	0.2	384	Specific	130.53	130.53	130.53	0.87	275	> RTX_app8_HC	1	adam_sample_7_2ul_18jan21.2360.2360.3	controllerType=0 controllerNumber=1 scan=2360	10.9719
17676:4	1	K.TKPREEQYN[+203.079]STYR.V	HexNAc(1)	N[+203]	469.478	4	1874.89	1874.89	0	1.4	384	Specific	137.53	137.53	137.53	2.64	275	> RTX_app8_HC	1	adam_sample_7_2ul_18jan21.15998.15998.4	controllerType=0 controllerNumber=1 scan=15998	53.6808
03877:4	1	K.TKPREEQYN[+203.079]STYR.V	HexNAc(1)	N[+203]	469.477	4	1874.89	1874.89	0	0	384	Specific	144.33	144.33	144.33	3.15	275	> RTX_app8_HC	1	adam_sample_7_2ul_18jan21.4997.4997.4	controllerType=0 controllerNumber=1 scan=4997	19.779
08687:4	1	K.TKPREEQYN[+203.079]STYR.V	HexNAc(1)	N[+203]	469.478	4	1874.89	1874.89	0	0.4	384	Specific	146.02	146.02	146.02	3.26	275	> RTX_app8_HC	1	adam_sample_7_2ul_18jan21.9169.9169.4	controllerType=0 controllerNumber=1 scan=9169	32.9361
02789:3	1	K.TKPREEQYN[+203.079]STYR.V	HexNAc(1)	N[+203]	625.635	3	1874.89	1874.89	0	2	384	Specific	146.9	146.9	146.9	0.75	275	> RTX_app8_HC	1	adam_sample_7_2ul_18jan21.4022.4022.3	controllerType=0 controllerNumber=1 scan=4022	16.5774
08067:4	1	K.TKPREEQYN[+203.079]STYR.V	HexNAc(1)	N[+203]	469.477	4	1874.89	1874.89	0	-0.7	384	Specific	147.73	147.73	147.73	2.91	275	> RTX_app8_HC	1	adam_sample_7_2ul_18jan21.8659.8659.2	controllerType=0 controllerNumber=1 scan=8659	31.3331
03187:3	1	K.TKPREEQYN[+203.079]STYR.V	HexNAc(1)	N[+203]	625.633	3	1874.88	1874.89	0	-2.4	384	Specific	147.93	147.93	147.93	0.9	275	> RTX_app8_HC	1	adam_sample_7_2ul_18jan21.4344.4344.3	controllerType=0 controllerNumber=1 scan=4344	17.5992
08250:4	1	K.TKPREEQYN[+203.079]STYR.V	HexNAc(1)	N[+203]	469.477	4	1874.89	1874.89	0	-1.2	384	Specific	148.6	148.6	148.6	2.91	275	> RTX_app8_HC	1	adam_sample_7_2ul_18jan21.8800.8800.4	controllerType=0 controllerNumber=1 scan=8800	31.765
16540:4	1	K.TKPREEQYN[+203.079]STYR.V	HexNAc(1)	N[+203]	469.477	4	1874.89	1874.89	0	-1.2	384	Specific	150.71	150.71	150.71	2.98	275	> RTX_app8_HC	1	adam_sample_7_2ul_18jan21.15082.15082.4	controllerType=0 controllerNumber=1 scan=15082	50.8624
13373:4	1	K.TKPREEQYN[+203.079]STYR.V	HexNAc(1)	N[+203]	469.478	4	1874.89	1874.89	0	1.4	384	Specific	151.52	151.52	151.52	2.81	275	> RTX_app8_HC	1	adam_sample_7_2ul_18jan21.12718.12718.4	controllerType=0 controllerNumber=1 scan=12718	43.6756
03533:4	1	K.TKPREEQYN[+203.079]STYR.V	HexNAc(1)	N[+203]	469.476	4	1874.88	1874.89	0	-2.3	384	Specific	155.16	155.16	155.16	2.25	275	> RTX_app8_HC	1	adam_sample_7_2ul_18jan21.4673.4673.4	controllerType=0 controllerNumber=1 scan=4673	18.6665
14033:4	1	K.TKPREEQYN[+203.079]STYR.V	HexNAc(1)	N[+203]	469.477	4	1874.89	1874.89	0	-1.3	384	Specific	157.17	157.17	157.17	2.68	275	> RTX_app8_HC	1	adam_sample_7_2ul_18jan21.13132.13132.4	controllerType=0 controllerNumber=1 scan=13132	44.9042
02007:3	1	K.TKPREEQYN[+203.079]STYR.V	HexNAc(1)	N[+203]	625.634	3	1874.89	1874.89	0	-0.4	384	Specific	160.23	160.23	160.23	1.65	275	> RTX_app8_HC	1	adam_sample_7_2ul_18jan21.3265.3265.3	controllerType=0 controllerNumber=1 scan=3265	14.0159
09662:4	1	K.TKPREEQYN[+203.079]STYR.V	HexNAc(1)	N[+203]	469.478	4	1874.89	1874.89	0	0.1	384	Specific	160.28	160.28	160.28	3.26	275	> RTX_app8_HC	1	adam_sample_7_2ul_18jan21.10003.10003.4	controllerType=0 controllerNumber=1 scan=10003	35.5526
00761:4	1	K.TKPREEQYN[+2188.740]STYR.V	HexNAc(2)Hex(11)	N[+2189]	965.894	4	3860.56	3860.55	0	2	384	Specific	161.63	161.63	161.63	3.33	275	> RTX_app8_HC	1	adam_sample_7_2ul_18jan21.2263.2263.4	controllerType=0 controllerNumber=1 scan=2263	10.6642
07146:4	1	K.TKPREEQYN[+203.079]STYR.V	HexNAc(1)	N[+203]	469.477	4	1874.89	1874.89	0	0	384	Specific	162.16	162.16	162.16	3.15	275	> RTX_app8_HC	1	adam_sample_7_2ul_18jan21.7911.7911.4	controllerType=0 controllerNumber=1 scan=7911	29.0433
05449:4	1	K.TKPREEQYN[+203.079]STYR.V	HexNAc(1)	N[+203]	469.479	4	1874.89	1874.89	0	2.7	384	Specific	170.3	170.3	170.3	2.57	275	> RTX_app8_HC	1	adam_sample_7_2ul_18jan21.6419.6419.2	controllerType=0 controllerNumber=1 scan=6419	24.3751
07582:4	1	K.TKPREEQYN[+203.079]STYR.V	HexNAc(1)	N[+203]	469.478	4	1874.89	1874.89	0	1.6	384	Specific	170.44	170.44	170.44	3.24	275	> RTX_app8_HC	1	adam_sample_7_2ul_18jan21.8242.8242.4	controllerType=0 controllerNumber=1 scan=8242	30.057
06307:4	1	K.TKPREEQYN[+203.079]STYR.V	HexNAc(1)	N[+203]	469.478	4	1874.89	1874.89	0	0.4	384	Specific	173.53	173.53	173.53	3.93	275	> RTX_app8_HC	1	adam_sample_7_2ul_18jan21.7138.7138.4	controllerType=0 controllerNumber=1 scan=7138	26.5748
11261:4	1	K.TKPREEQYN[+203.079]STYR.V	HexNAc(1)	N[+203]	469.477	4	1874.89	1874.89	0	-0.2	384	Specific	176.71	176.71	176.71	3.9	275	> RTX_app8_HC	1	adam_sample_7_2ul_18jan21.11303.11303.4	controllerType=0 controllerNumber=1 scan=11303	39.5738
04581:4	1	K.TKPREEQYN[+203.079]STYR.V	HexNAc(1)	N[+203]	469.478	4	1874.89	1874.89	0	0.5	384	Specific	178.32	178.32	178.32	3.93	275	> RTX_app8_HC	1	adam_sample_7_2ul_18jan21.5727.5727.4	controllerType=0 controllerNumber=1 scan=5727	22.2363
09288:4	1	K.TKPREEQYN[+203.079]STYR.V	HexNAc(1)	N[+203]	469.478	4	1874.89	1874.89	0	0.8	384	Specific	179.85	179.85	179.85	3.68	275	> RTX_app8_HC	1	adam_sample_7_2ul_18jan21.9667.9667.4	controllerType=0 controllerNumber=1 scan=9667	34.4884
10116:4	1	K.TKPREEQYN[+203.079]STYR.V	HexNAc(1)	N[+203]	469.478	4	1874.89	1874.89	0	2.2	384	Specific	187.12	187.12	187.12	3.1	275	> RTX_app8_HC	1	adam_sample_7_2ul_18jan21.10432.10432.4	controllerType=0 controllerNumber=1 scan=10432	36.9399
03363:4	1	K.TKPREEQYN[+203.079]STYR.V	HexNAc(1)	N[+203]	469.478	4	1874.89	1874.89	0	0.7	384	Specific	198.54	198.54	198.54	3.85	275	> RTX_app8_HC	1	adam_sample_7_2ul_18jan21.4491.4491.4	controllerType=0 controllerNumber=1 scan=4491	18.0633
06903:4	1	K.TKPREEQYN[+203.079]STYR.V	HexNAc(1)	N[+203]	469.478	4	1874.89	1874.89	0	0.9	384	Specific	201.97	201.97	201.97	3.68	275	> RTX_app8_HC	1	adam_sample_7_2ul_18jan21.7653.7653.4	controllerType=0 controllerNumber=1 scan=7653	28.1834
03162:4	1	K.TKPREEQYN[+203.079]STYR.V	HexNAc(1)	N[+203]	469.477	4	1874.89	1874.89	0	-0.1	384	Specific	202.25	202.25	202.25	3.9	275	> RTX_app8_HC	1	adam_sample_7_2ul_18jan21.4325.4325.4	controllerType=0 controllerNumber=1 scan=4325	17.545
10307:4	1	K.TKPREEQYN[+203.079]STYR.V	HexNAc(1)	N[+203]	469.478	4	1874.89	1874.89	0	0.5	384	Specific	202.77	202.77	202.77	4.11	275	> RTX_app8_HC	1	adam_sample_7_2ul_18jan21.10600.10600.4	controllerType=0 controllerNumber=1 scan=10600	37.4654
01851:3	1	K.TKPREEQYN[+203.079]STYR.V	HexNAc(1)	N[+203]	625.635	3	1874.89	1874.89	0	0.7	384	Specific	221.97	221.97	221.97	2.66	275	> RTX_app8_HC	1	adam_sample_7_2ul_18jan21.3123.3123.3	controllerType=0 controllerNumber=1 scan=3123	13.5076
01522:4	1	K.TKPREEQYN[+203.079]STYR.V	HexNAc(1)	N[+203]	469.477	4	1874.89	1874.89	0	-0.9	384	Specific	227.14	227.14	227.14	3.72	275	> RTX_app8_HC	1	adam_sample_7_2ul_18jan21.2895.2895.2	controllerType=0 controllerNumber=1 scan=2895	12.7748
03668:4	1	K.TKPREEQYN[+203.079]STYR.V	HexNAc(1)	N[+203]	469.477	4	1874.89	1874.89	0	-1.2	384	Specific	227.29	227.29	227.29	3.43	275	> RTX_app8_HC	1	adam_sample_7_2ul_18jan21.4834.4834.4	controllerType=0 controllerNumber=1 scan=4834	19.2307
06116:4	1	K.TKPREEQYN[+203.079]STYR.V	HexNAc(1)	N[+203]	469.477	4	1874.89	1874.89	0	-1	384	Specific	230.04	230.04	230.04	3.89	275	> RTX_app8_HC	1	adam_sample_7_2ul_18jan21.6970.6970.4	controllerType=0 controllerNumber=1 scan=6970	26.0591
02006:3	1	K.TKPREEQYN[+203.079]STYR.V	HexNAc(1)	N[+203]	625.634	3	1874.89	1874.89	0	-0.4	384	Specific	230.77	230.77	230.77	2.88	275	> RTX_app8_HC	1	adam_sample_7_2ul_18jan21.3264.3264.3	controllerType=0 controllerNumber=1 scan=3264	14.0134
05930:4	1	K.TKPREEQYN[+203.079]STYR.V	HexNAc(1)	N[+203]	469.478	4	1874.89	1874.89	0	1.5	384	Specific	232.2	232.2	232.2	3.38	275	> RTX_app8_HC	1	adam_sample_7_2ul_18jan21.6805.6805.4	controllerType=0 controllerNumber=1 scan=6805	25.5449
01765:4	1	K.TKPREEQYN[+203.079]STYR.V	HexNAc(1)	N[+203]	469.478	4	1874.89	1874.89	0	1.3	384	Specific	239.35	239.35	239.35	3.38	275	> RTX_app8_HC	1	adam_sample_7_2ul_18jan21.3071.3071.4	controllerType=0 controllerNumber=1 scan=3071	13.3478
10513:4	1	K.TKPREEQYN[+203.079]STYR.V	HexNAc(1)	N[+203]	469.477	4	1874.89	1874.89	0	-0.8	384	Specific	257.5	257.5	257.5	4.09	275	> RTX_app8_HC	1	adam_sample_7_2ul_18jan21.10768.10768.4	controllerType=0 controllerNumber=1 scan=10768	37.9746
01282:4	1	K.TKPREEQYN[+203.079]STYR.V	HexNAc(1)	N[+203]	469.478	4	1874.89	1874.89	0	0.4	384	Specific	275.32	275.32	275.32	4.58	275	> RTX_app8_HC	1	adam_sample_7_2ul_18jan21.2724.2724.4	controllerType=0 controllerNumber=1 scan=2724	12.2057
01627:3	1	K.TKPREEQYN[+203.079]STYR.V	HexNAc(1)	N[+203]	625.635	3	1874.89	1874.89	0	1.4	384	Specific	304.63	304.63	304.63	3.03	275	> RTX_app8_HC	1	adam_sample_7_2ul_18jan21.2970.2970.3	controllerType=0 controllerNumber=1 scan=2970	13.0049
01440:3	1	K.TKPREEQYN[+203.079]STYR.V	HexNAc(1)	N[+203]	625.634	3	1874.89	1874.89	0	-0.4	384	Specific	331.82	331.82	331.82	3.5	275	> RTX_app8_HC	1	adam_sample_7_2ul_18jan21.2818.2818.3	controllerType=0 controllerNumber=1 scan=2818	12.4895
01232:3	1	K.TKPREEQYN[+203.079]STYR.V	HexNAc(1)	N[+203]	625.634	3	1874.89	1874.89	0	0.2	384	Specific	335.05	335.05	335.05	3.84	275	> RTX_app8_HC	1	adam_sample_7_2ul_18jan21.2665.2665.3	controllerType=0 controllerNumber=1 scan=2665	11.9847
00923:4	1	K.TKPREEQYN[+203.079]STYR.V	HexNAc(1)	N[+203]	469.478	4	1874.89	1874.89	0	0.1	384	Specific	390.87	390.87	390.87	5.84	275	> RTX_app8_HC	1	adam_sample_7_2ul_18jan21.2401.2401.4	controllerType=0 controllerNumber=1 scan=2401	11.1195
01071:3	1	K.TKPREEQYN[+203.079]STYR.V	HexNAc(1)	N[+203]	625.634	3	1874.89	1874.89	0	0.3	384	Specific	393.77	393.77	393.77	4.89	275	> RTX_app8_HC	1	adam_sample_7_2ul_18jan21.2523.2523.3	controllerType=0 controllerNumber=1 scan=2523	11.4789
01128:4	1	K.TKPREEQYN[+203.079]STYR.V	HexNAc(1)	N[+203]	469.478	4	1874.89	1874.89	0	0.3	384	Specific	442.23	442.23	442.23	6.88	275	> RTX_app8_HC	1	adam_sample_7_2ul_18jan21.2566.2566.4	controllerType=0 controllerNumber=1 scan=2566	11.6273
00294:2	1	T.KPREEQYN[+203.079]ST.Y	HexNAc(1)	N[+203]	727.841	2	1454.67	1454.68	0	-1.3	385	Non	13.78	13.78	13.78	0.02	275	> RTX_app8_HC	1	adam_sample_7_2ul_18jan21.1762.1762.2	controllerType=0 controllerNumber=1 scan=1762	8.7943
14005:8	1	T.KPREEQYN[+2174.798]STYR.V	HexNAc(6)Hex(5)Fuc(1)	N[+2175]	469.077	8	3745.56	3745.56	0	1.1	385	NRagged	59.69	59.69	59.69	0.04	275	> RTX_app8_HC	1	adam_sample_7_2ul_18jan21.13118.13118.4	controllerType=0 controllerNumber=1 scan=13118	44.8628
01365:3	1	K.PREEQYN[+203.079]STYR.V	HexNAc(1)	N[+203]	549.253	3	1645.74	1645.75	0	-0.2	386	Specific	186.75	186.75	186.75	3.64	275	> RTX_app8_HC	1	adam_sample_7_2ul_18jan21.2778.2778.3	controllerType=0 controllerNumber=1 scan=2778	12.3685
01460:3	1	K.PREEQYN[+203.079]STYR.V	HexNAc(1)	N[+203]	549.253	3	1645.74	1645.75	0	-0.5	386	Specific	284.66	284.66	284.66	4.57	275	> RTX_app8_HC	1	adam_sample_7_2ul_18jan21.2829.2829.3	controllerType=0 controllerNumber=1 scan=2829	12.5265
02234:2	1	R.EEQYN[+568.212]ST.Y	HexNAc(2)Hex(1)	N[+568]	719.783	2	1438.56	1438.56	0	-0.9	388	CRagged	5.7	5.7	5.7	1.15	275	> RTX_app8_HC	1	adam_sample_7_2ul_18jan21.3495.3495.2	controllerType=0 controllerNumber=1 scan=3495	14.8153
02221:2	1	R.EEQYN[+568.212]ST.Y	HexNAc(2)Hex(1)	N[+568]	719.784	2	1438.56	1438.56	0	0.7	388	CRagged	128.16	128.16	128.16	1.42	275	> RTX_app8_HC	1	adam_sample_7_2ul_18jan21.3486.3486.2	controllerType=0 controllerNumber=1 scan=3486	14.7906
02069:2	1	R.EEQYN[+568.212]ST.Y	HexNAc(2)Hex(1)	N[+568]	719.783	2	1438.56	1438.56	0	0	388	CRagged	183	183	183	3.35	275	> RTX_app8_HC	1	adam_sample_7_2ul_18jan21.3339.3339.2	controllerType=0 controllerNumber=1 scan=3339	14.2839
02057:2	1	R.EEQYN[+552.217]ST.Y	HexNAc(2)Fuc(1)	N[+552]	711.786	2	1422.56	1422.56	0	0.3	388	CRagged	213.71	213.71	213.71	3.44	275	> RTX_app8_HC	1	adam_sample_7_2ul_18jan21.3326.3326.2	controllerType=0 controllerNumber=1 scan=3326	14.2425
04128:2	1	R.EEQYN[+203.079]STY.R	HexNAc(1)	N[+203]	618.749	2	1236.49	1236.49	0	0	388	CRagged	44.24	44.24	44.24	1.59	275	> RTX_app8_HC	1	adam_sample_7_2ul_18jan21.5225.5225.2	controllerType=0 controllerNumber=1 scan=5225	20.5318
04380:2	1	R.EEQYN[+203.079]STY.R	HexNAc(1)	N[+203]	618.748	2	1236.49	1236.49	0	-1.4	388	CRagged	259.61	259.61	259.61	3.55	275	> RTX_app8_HC	1	adam_sample_7_2ul_18jan21.5516.5516.2	controllerType=0 controllerNumber=1 scan=5516	21.5418
04268:2	1	R.EEQYN[+203.079]STY.R	HexNAc(1)	N[+203]	618.749	2	1236.49	1236.49	0	0.4	388	CRagged	328.33	328.33	328.33	4.55	275	> RTX_app8_HC	1	adam_sample_7_2ul_18jan21.5372.5372.2	controllerType=0 controllerNumber=1 scan=5372	21.0342
02675:2	1	R.EEQYNSTYR.V			595.26	2	1189.51	1189.51	0	0.3	388	Specific	384.7	384.7	384.7	7.52	275	> RTX_app8_HC	1	adam_sample_7_2ul_18jan21.3905.3905.2	controllerType=0 controllerNumber=1 scan=3905	16.1528
02440:2	1	R.EEQYNSTYR.V			595.259	2	1189.51	1189.51	0	-0.5	388	Specific	412.22	412.22	412.22	7.56	275	> RTX_app8_HC	1	adam_sample_7_2ul_18jan21.3708.3708.2	controllerType=0 controllerNumber=1 scan=3708	15.518
02279:2	1	R.EEQYNSTYR.V			595.26	2	1189.51	1189.51	0	-0.3	388	Specific	494.72	494.72	494.72	7.61	275	> RTX_app8_HC	1	adam_sample_7_2ul_18jan21.3551.3551.2	controllerType=0 controllerNumber=1 scan=3551	15.0108
02003:2	1	R.EEQYNSTYR.V			595.26	2	1189.51	1189.51	0	0.3	388	Specific	529.74	529.74	529.74	7.66	275	> RTX_app8_HC	1	adam_sample_7_2ul_18jan21.3261.3261.2	controllerType=0 controllerNumber=1 scan=3261	14.0047
02138:2	1	R.EEQYNSTYR.V			595.26	2	1189.51	1189.51	0	0.1	388	Specific	578.94	578.94	578.94	8.58	275	> RTX_app8_HC	1	adam_sample_7_2ul_18jan21.3405.3405.2	controllerType=0 controllerNumber=1 scan=3405	14.5059
09517:2	1	R.EEQYN[+203.079]STYR.V	HexNAc(1)	N[+203]	696.799	2	1392.59	1392.59	0	-1.1	388	Specific	1.61	1.61	1.61	0.94	275	> RTX_app8_HC	1	adam_sample_7_2ul_18jan21.9859.9859.2	controllerType=0 controllerNumber=1 scan=9859	35.0805
09689:2	1	R.EEQYN[+203.079]STYR.V	HexNAc(1)	N[+203]	696.798	2	1392.59	1392.59	0	-1.2	388	Specific	8.54	8.54	8.54	0.69	275	> RTX_app8_HC	1	adam_sample_7_2ul_18jan21.10027.10027.2	controllerType=0 controllerNumber=1 scan=10027	35.6292
10585:2	1	R.EEQYN[+203.079]STYR.V	HexNAc(1)	N[+203]	696.8	2	1392.59	1392.59	0	0.8	388	Specific	28.5	28.5	28.5	1.79	275	> RTX_app8_HC	1	adam_sample_7_2ul_18jan21.10826.10826.2	controllerType=0 controllerNumber=1 scan=10826	38.1484
01511:3	1	R.EEQYN[+2350.793]STYR.V	HexNAc(2)Hex(12)	N[+2351]	1180.77	3	3540.3	3540.3	0	-1	388	Specific	31.59	31.59	31.59	3.16	275	> RTX_app8_HC	1	adam_sample_7_2ul_18jan21.2883.2883.3	controllerType=0 controllerNumber=1 scan=2883	12.7276
01591:2	1	R.EEQYN[+203.079]STYR.V	HexNAc(1)	N[+203]	696.801	2	1392.59	1392.59	0	2.2	388	Specific	34.77	34.77	34.77	0.39	275	> RTX_app8_HC	1	adam_sample_7_2ul_18jan21.2948.2948.2	controllerType=0 controllerNumber=1 scan=2948	12.9423
06954:2	1	R.EEQYN[+203.079]STYR.V	HexNAc(1)	N[+203]	696.799	2	1392.59	1392.59	0	0.1	388	Specific	65.01	65.01	65.01	0.98	275	> RTX_app8_HC	1	adam_sample_7_2ul_18jan21.7723.7723.2	controllerType=0 controllerNumber=1 scan=7723	28.4274
08186:2	1	R.EEQYN[+203.079]STYR.V	HexNAc(1)	N[+203]	696.798	2	1392.59	1392.59	0	-1.7	388	Specific	79.35	79.35	79.35	1.29	275	> RTX_app8_HC	1	adam_sample_7_2ul_18jan21.8754.8754.2	controllerType=0 controllerNumber=1 scan=8754	31.6179
09710:2	1	R.EEQYN[+203.079]STYR.V	HexNAc(1)	N[+203]	696.799	2	1392.59	1392.59	0	0.2	388	Specific	80.04	80.04	80.04	1.84	275	> RTX_app8_HC	1	adam_sample_7_2ul_18jan21.10044.10044.3	controllerType=0 controllerNumber=1 scan=10044	35.6843
08730:2	1	R.EEQYN[+203.079]STYR.V	HexNAc(1)	N[+203]	696.799	2	1392.59	1392.59	0	-0.5	388	Specific	94.47	94.47	94.47	2.45	275	> RTX_app8_HC	1	adam_sample_7_2ul_18jan21.9207.9207.2	controllerType=0 controllerNumber=1 scan=9207	33.0531
01698:3	1	R.EEQYN[+2026.687]STYR.V	HexNAc(2)Hex(10)	N[+2027]	1072.74	3	3216.2	3216.2	0	0.9	388	Specific	144.85	68	68	2.99	275	> RTX_app8_HC	1	adam_sample_7_2ul_18jan21.3013.3013.3	controllerType=0 controllerNumber=1 scan=3013	13.1499
07327:2	1	R.EEQYN[+203.079]STYR.V	HexNAc(1)	N[+203]	696.801	2	1392.6	1392.59	0	2.9	388	Specific	171.81	171.81	171.81	3.33	275	> RTX_app8_HC	1	adam_sample_7_2ul_18jan21.8035.8035.2	controllerType=0 controllerNumber=1 scan=8035	29.4081
07293:2	1	R.EEQYN[+203.079]STYR.V	HexNAc(1)	N[+203]	696.801	2	1392.59	1392.59	0	2.3	388	Specific	177.68	177.68	177.68	3.62	275	> RTX_app8_HC	1	adam_sample_7_2ul_18jan21.8014.8014.2	controllerType=0 controllerNumber=1 scan=8014	29.3487
06630:2	1	R.EEQYN[+203.079]STYR.V	HexNAc(1)	N[+203]	696.798	2	1392.59	1392.59	0	-2	388	Specific	180.25	180.25	180.25	3.69	275	> RTX_app8_HC	1	adam_sample_7_2ul_18jan21.7410.7410.2	controllerType=0 controllerNumber=1 scan=7410	27.3986
06625:2	1	R.EEQYN[+203.079]STYR.V	HexNAc(1)	N[+203]	696.799	2	1392.59	1392.59	0	0.1	388	Specific	182.63	182.63	182.63	4.17	275	> RTX_app8_HC	1	adam_sample_7_2ul_18jan21.7406.7406.2	controllerType=0 controllerNumber=1 scan=7406	27.3851
06454:2	1	R.EEQYN[+203.079]STYR.V	HexNAc(1)	N[+203]	696.8	2	1392.59	1392.59	0	0.4	388	Specific	216.32	216.32	216.32	4.57	275	> RTX_app8_HC	1	adam_sample_7_2ul_18jan21.7245.7245.2	controllerType=0 controllerNumber=1 scan=7245	26.8803
06002:2	1	R.EEQYN[+203.079]STYR.V	HexNAc(1)	N[+203]	696.799	2	1392.59	1392.59	0	-0.5	388	Specific	243.06	243.06	243.06	4.46	275	> RTX_app8_HC	1	adam_sample_7_2ul_18jan21.6864.6864.2	controllerType=0 controllerNumber=1 scan=6864	25.7232
06238:2	1	R.EEQYN[+203.079]STYR.V	HexNAc(1)	N[+203]	696.799	2	1392.59	1392.59	0	-0.3	388	Specific	274.57	274.57	274.57	4.74	275	> RTX_app8_HC	1	adam_sample_7_2ul_18jan21.7075.7075.2	controllerType=0 controllerNumber=1 scan=7075	26.3792
05593:2	1	R.EEQYN[+203.079]STYR.V	HexNAc(1)	N[+203]	696.799	2	1392.59	1392.59	0	-0.5	388	Specific	283.49	283.49	283.49	4.93	275	> RTX_app8_HC	1	adam_sample_7_2ul_18jan21.6527.6527.2	controllerType=0 controllerNumber=1 scan=6527	24.7049
01836:2	1	R.EEQYN[+203.079]STYR.V	HexNAc(1)	N[+203]	696.799	2	1392.59	1392.59	0	0.2	388	Specific	296.62	296.62	296.62	5.13	275	> RTX_app8_HC	1	adam_sample_7_2ul_18jan21.3107.3107.2	controllerType=0 controllerNumber=1 scan=3107	13.4528
04126:2	1	R.EEQYN[+203.079]STYR.V	HexNAc(1)	N[+203]	696.8	2	1392.59	1392.59	0	0.8	388	Specific	298.94	298.94	298.94	4.87	275	> RTX_app8_HC	1	adam_sample_7_2ul_18jan21.5224.5224.2	controllerType=0 controllerNumber=1 scan=5224	20.5292
04562:2	1	R.EEQYN[+203.079]STYR.V	HexNAc(1)	N[+203]	696.8	2	1392.59	1392.59	0	0.9	388	Specific	315.2	315.2	315.2	4.75	275	> RTX_app8_HC	1	adam_sample_7_2ul_18jan21.5705.5705.2	controllerType=0 controllerNumber=1 scan=5705	22.1702
03951:2	1	R.EEQYN[+203.079]STYR.V	HexNAc(1)	N[+203]	696.799	2	1392.59	1392.59	0	-0.5	388	Specific	320.31	320.31	320.31	5.01	275	> RTX_app8_HC	1	adam_sample_7_2ul_18jan21.5063.5063.2	controllerType=0 controllerNumber=1 scan=5063	19.9937
05807:2	1	R.EEQYN[+203.079]STYR.V	HexNAc(1)	N[+203]	696.798	2	1392.59	1392.59	0	-1.3	388	Specific	342.08	342.08	342.08	4.74	275	> RTX_app8_HC	1	adam_sample_7_2ul_18jan21.6695.6695.2	controllerType=0 controllerNumber=1 scan=6695	25.216
04415:2	1	R.EEQYN[+203.079]STYR.V	HexNAc(1)	N[+203]	696.8	2	1392.59	1392.59	0	0.9	388	Specific	342.27	342.27	342.27	5.06	275	> RTX_app8_HC	1	adam_sample_7_2ul_18jan21.5549.5549.2	controllerType=0 controllerNumber=1 scan=5549	21.6471
05360:2	1	R.EEQYN[+203.079]STYR.V	HexNAc(1)	N[+203]	696.8	2	1392.59	1392.59	0	0.9	388	Specific	372.63	372.63	372.63	6.57	275	> RTX_app8_HC	1	adam_sample_7_2ul_18jan21.6355.6355.2	controllerType=0 controllerNumber=1 scan=6355	24.1967
05138:2	1	R.EEQYN[+203.079]STYR.V	HexNAc(1)	N[+203]	696.799	2	1392.59	1392.59	0	0.1	388	Specific	390.4	390.4	390.4	6.57	275	> RTX_app8_HC	1	adam_sample_7_2ul_18jan21.6195.6195.3	controllerType=0 controllerNumber=1 scan=6195	23.71
03602:2	1	R.EEQYN[+203.079]STYR.V	HexNAc(1)	N[+203]	696.799	2	1392.59	1392.59	0	-0.7	388	Specific	409.41	409.41	409.41	6.23	275	> RTX_app8_HC	1	adam_sample_7_2ul_18jan21.4761.4761.2	controllerType=0 controllerNumber=1 scan=4761	18.9886
02582:2	1	R.EEQYN[+0.984]STYR.V		N[+1]	595.75	2	1190.49	1190.5	0	-2	388	Specific	410.85	410.85	410.85	6.65	275	> RTX_app8_HC	1	adam_sample_7_2ul_18jan21.3816.3816.2	controllerType=0 controllerNumber=1 scan=3816	15.8655
04113:2	1	R.EEQYN[+203.079]STYR.V	HexNAc(1)	N[+203]	696.799	2	1392.59	1392.59	0	-0.8	388	Specific	413.56	413.56	413.56	6.23	275	> RTX_app8_HC	1	adam_sample_7_2ul_18jan21.5214.5214.3	controllerType=0 controllerNumber=1 scan=5214	20.5015
04732:2	1	R.EEQYN[+203.079]STYR.V	HexNAc(1)	N[+203]	696.8	2	1392.59	1392.59	0	0.6	388	Specific	445.86	445.86	445.86	6.49	275	> RTX_app8_HC	1	adam_sample_7_2ul_18jan21.5864.5864.2	controllerType=0 controllerNumber=1 scan=5864	22.6801
03750:2	1	R.EEQYN[+203.079]STYR.V	HexNAc(1)	N[+203]	696.801	2	1392.59	1392.59	0	2	388	Specific	460.74	460.74	460.74	5.56	275	> RTX_app8_HC	1	adam_sample_7_2ul_18jan21.4908.4908.2	controllerType=0 controllerNumber=1 scan=4908	19.4898
03326:2	1	R.EEQYN[+203.079]STYR.V	HexNAc(1)	N[+203]	696.799	2	1392.59	1392.59	0	-1	388	Specific	509.76	509.76	509.76	6.45	275	> RTX_app8_HC	1	adam_sample_7_2ul_18jan21.4466.4466.2	controllerType=0 controllerNumber=1 scan=4466	17.9815
02943:2	1	R.EEQYN[+203.079]STYR.V	HexNAc(1)	N[+203]	696.799	2	1392.59	1392.59	0	-0.1	388	Specific	535.02	535.02	535.02	6.72	275	> RTX_app8_HC	1	adam_sample_7_2ul_18jan21.4147.4147.2	controllerType=0 controllerNumber=1 scan=4147	16.9765
03130:2	1	R.EEQYN[+203.079]STYR.V	HexNAc(1)	N[+203]	696.799	2	1392.59	1392.59	0	0.1	388	Specific	535.37	535.37	535.37	6.94	275	> RTX_app8_HC	1	adam_sample_7_2ul_18jan21.4304.4304.2	controllerType=0 controllerNumber=1 scan=4304	17.4791
02063:3	1	R.EEQYN[+203.079]STYR.V	HexNAc(1)	N[+203]	464.869	3	1392.59	1392.59	0	0.7	388	Specific	543.18	543.18	543.18	6.99	275	> RTX_app8_HC	1	adam_sample_7_2ul_18jan21.3332.3332.3	controllerType=0 controllerNumber=1 scan=3332	14.2615
02606:2	1	R.EEQYN[+203.079]STYR.V	HexNAc(1)	N[+203]	696.799	2	1392.59	1392.59	0	0.1	388	Specific	554.6	554.6	554.6	6.72	275	> RTX_app8_HC	1	adam_sample_7_2ul_18jan21.3844.3844.2	controllerType=0 controllerNumber=1 scan=3844	15.9691
02419:2	1	R.EEQYN[+203.079]STYR.V	HexNAc(1)	N[+203]	696.8	2	1392.59	1392.59	0	0.9	388	Specific	561.85	561.85	561.85	7.63	275	> RTX_app8_HC	1	adam_sample_7_2ul_18jan21.3690.3690.2	controllerType=0 controllerNumber=1 scan=3690	15.467
02127:2	1	R.EEQYN[+203.079]STYR.V	HexNAc(1)	N[+203]	696.799	2	1392.59	1392.59	0	-0.1	388	Specific	577.96	572.71	572.71	7.64	275	> RTX_app8_HC	1	adam_sample_7_2ul_18jan21.3392.3392.2	controllerType=0 controllerNumber=1 scan=3392	14.4586
01990:2	1	R.EEQYN[+203.079]STYR.V	HexNAc(1)	N[+203]	696.799	2	1392.59	1392.59	0	-0.5	388	Specific	584.9	584.9	584.9	7.85	275	> RTX_app8_HC	1	adam_sample_7_2ul_18jan21.3248.3248.2	controllerType=0 controllerNumber=1 scan=3248	13.955
02762:2	1	R.EEQYN[+203.079]STYR.V	HexNAc(1)	N[+203]	696.799	2	1392.59	1392.59	0	0.1	388	Specific	587.97	587.97	587.97	7.85	275	> RTX_app8_HC	1	adam_sample_7_2ul_18jan21.3992.3992.2	controllerType=0 controllerNumber=1 scan=3992	16.4729
02268:2	1	R.EEQYN[+203.079]STYR.V	HexNAc(1)	N[+203]	696.799	2	1392.59	1392.59	0	-0.9	388	Specific	605.21	605.21	605.21	8.39	275	> RTX_app8_HC	1	adam_sample_7_2ul_18jan21.3536.3536.2	controllerType=0 controllerNumber=1 scan=3536	14.9655
05220:2	1	Y.RVVSVL.T			336.724	2	672.441	672.44	0	0.5	396	Non	56.23	56.23	56.23	0.66	275	> RTX_app8_HC	1	adam_sample_7_2ul_18jan21.6259.6259.2	controllerType=0 controllerNumber=1 scan=6259	23.9033
04620:2	1	Y.RVVSVL.T			336.724	2	672.44	672.44	0	-0.7	396	Non	148.15	148.15	148.15	3.14	275	> RTX_app8_HC	1	adam_sample_7_2ul_18jan21.5761.5761.2	controllerType=0 controllerNumber=1 scan=5761	22.3521
05003:2	1	Y.RVVSVL.T			336.724	2	672.44	672.44	0	0.2	396	Non	277.51	277.51	277.51	4.36	275	> RTX_app8_HC	1	adam_sample_7_2ul_18jan21.6093.6093.2	controllerType=0 controllerNumber=1 scan=6093	23.3863
04800:2	1	Y.RVVSVL.T			336.724	2	672.44	672.44	0	0.1	396	Non	299.04	299.04	299.04	4.71	275	> RTX_app8_HC	1	adam_sample_7_2ul_18jan21.5925.5925.2	controllerType=0 controllerNumber=1 scan=5925	22.8672
19709:3	1	R.VVSVLTVLHQDWLNGK.E			603.34	3	1808.01	1808.01	0	-0.5	397	Specific	79.27	79.27	79.27	2.98	275	> RTX_app8_HC	1	adam_sample_7_2ul_18jan21.17868.17868.3	controllerType=0 controllerNumber=1 scan=17868	59.6477
19568:3	1	R.VVSVLTVLHQDWLNGK.E			603.341	3	1808.01	1808.01	0	1.6	397	Specific	327.35	327.35	327.35	5.86	275	> RTX_app8_HC	1	adam_sample_7_2ul_18jan21.17712.17712.3	controllerType=0 controllerNumber=1 scan=17712	59.1254
19887:3	1	R.VVSVLTVLHQDWLN[+0.984]GK.E		N[+1]	603.668	3	1808.99	1808.99	0	0	397	Specific	33.18	33.18	33.18	3.01	275	> RTX_app8_HC	1	adam_sample_7_2ul_18jan21.18057.18057.3	controllerType=0 controllerNumber=1 scan=18057	60.2767
10822:2	1	L.TVLHQDWLN.G			563.289	2	1125.57	1125.57	0	2.2	402	Non	369.21	369.21	369.21	4.85	275	> RTX_app8_HC	1	adam_sample_7_2ul_18jan21.11009.11009.2	controllerType=0 controllerNumber=1 scan=11009	38.6986
16998:3	1	L.TVLHQDWLNGK.E			437.566	3	1310.68	1310.69	0	-0.3	402	NRagged	107.51	107.51	107.51	2.88	275	> RTX_app8_HC	1	adam_sample_7_2ul_18jan21.15446.15446.3	controllerType=0 controllerNumber=1 scan=15446	51.952
16009:3	1	L.TVLHQDWLNGK.E			437.567	3	1310.69	1310.69	0	0.6	402	NRagged	176.07	176.07	176.07	4.75	275	> RTX_app8_HC	1	adam_sample_7_2ul_18jan21.14643.14643.3	controllerType=0 controllerNumber=1 scan=14643	49.541
11594:3	1	L.TVLHQDWLNGK.E			437.567	3	1310.69	1310.69	0	0	402	NRagged	266.49	266.49	266.49	4.99	275	> RTX_app8_HC	1	adam_sample_7_2ul_18jan21.11529.11529.3	controllerType=0 controllerNumber=1 scan=11529	40.2219
08548:2	1	L.TVLHQDWLNGK.E			655.846	2	1310.69	1310.69	0	0.4	402	NRagged	297.24	297.24	297.24	4.54	275	> RTX_app8_HC	1	adam_sample_7_2ul_18jan21.9051.9051.2	controllerType=0 controllerNumber=1 scan=9051	32.5666
11496:3	1	L.TVLHQDWLNGK.E			437.567	3	1310.69	1310.69	0	1.5	402	NRagged	307.24	307.24	307.24	4.88	275	> RTX_app8_HC	1	adam_sample_7_2ul_18jan21.11459.11459.3	controllerType=0 controllerNumber=1 scan=11459	40.0209
08546:2	1	L.TVLHQDWLNGK.E			655.846	2	1310.69	1310.69	0	0.4	402	NRagged	315.03	315.03	315.03	4.54	275	> RTX_app8_HC	1	adam_sample_7_2ul_18jan21.9049.9049.2	controllerType=0 controllerNumber=1 scan=9049	32.5615
10987:3	1	L.TVLHQDWLNGK.E			437.567	3	1310.69	1310.69	0	0.5	402	NRagged	327.64	327.64	327.64	5.69	275	> RTX_app8_HC	1	adam_sample_7_2ul_18jan21.11123.11123.3	controllerType=0 controllerNumber=1 scan=11123	39.0403
08946:2	1	L.TVLHQDWLNGK.E			655.847	2	1310.69	1310.69	0	0.6	402	NRagged	338.76	338.76	338.76	4.74	275	> RTX_app8_HC	1	adam_sample_7_2ul_18jan21.9378.9378.2	controllerType=0 controllerNumber=1 scan=9378	33.5836
11857:3	1	L.TVLHQDWLNGK.E			437.566	3	1310.68	1310.69	0	-0.8	402	NRagged	368.67	368.67	368.67	6.67	275	> RTX_app8_HC	1	adam_sample_7_2ul_18jan21.11700.11700.3	controllerType=0 controllerNumber=1 scan=11700	40.7317
09820:3	1	L.TVLHQDWLNGK.E			437.567	3	1310.69	1310.69	0	0.6	402	NRagged	372.93	372.93	372.93	6.73	275	> RTX_app8_HC	1	adam_sample_7_2ul_18jan21.10141.10141.3	controllerType=0 controllerNumber=1 scan=10141	35.9702
08735:2	1	L.TVLHQDWLNGK.E			655.846	2	1310.68	1310.69	0	-0.4	402	NRagged	373.37	373.37	373.37	5.87	275	> RTX_app8_HC	1	adam_sample_7_2ul_18jan21.9214.9214.2	controllerType=0 controllerNumber=1 scan=9214	33.0753
10534:3	1	L.TVLHQDWLNGK.E			437.566	3	1310.68	1310.69	0	-0.7	402	NRagged	376.75	376.75	376.75	6.45	275	> RTX_app8_HC	1	adam_sample_7_2ul_18jan21.10785.10785.3	controllerType=0 controllerNumber=1 scan=10785	38.0262
11260:3	1	L.TVLHQDWLNGK.E			437.567	3	1310.69	1310.69	0	0.1	402	NRagged	395.88	395.88	395.88	7.64	275	> RTX_app8_HC	1	adam_sample_7_2ul_18jan21.11301.11301.3	controllerType=0 controllerNumber=1 scan=11301	39.5682
09989:3	1	L.TVLHQDWLNGK.E			437.567	3	1310.69	1310.69	0	1	402	NRagged	399.49	399.49	399.49	6.48	275	> RTX_app8_HC	1	adam_sample_7_2ul_18jan21.10304.10304.3	controllerType=0 controllerNumber=1 scan=10304	36.5129
10328:3	1	L.TVLHQDWLNGK.E			437.567	3	1310.68	1310.69	0	-0.2	402	NRagged	413.44	413.44	413.44	6.99	275	> RTX_app8_HC	1	adam_sample_7_2ul_18jan21.10618.10618.3	controllerType=0 controllerNumber=1 scan=10618	37.5201
09262:3	1	L.TVLHQDWLNGK.E			437.567	3	1310.69	1310.69	0	0.3	402	NRagged	426.4	426.4	426.4	6.81	275	> RTX_app8_HC	1	adam_sample_7_2ul_18jan21.9646.9646.3	controllerType=0 controllerNumber=1 scan=9646	34.427
10757:3	1	L.TVLHQDWLNGK.E			437.566	3	1310.68	1310.69	0	-1.5	402	NRagged	446.09	446.09	446.09	7.2	275	> RTX_app8_HC	1	adam_sample_7_2ul_18jan21.10955.10955.3	controllerType=0 controllerNumber=1 scan=10955	38.5302
09632:3	1	L.TVLHQDWLNGK.E			437.566	3	1310.68	1310.69	0	-0.9	402	NRagged	470.17	470.17	470.17	6.8	275	> RTX_app8_HC	1	adam_sample_7_2ul_18jan21.9975.9975.3	controllerType=0 controllerNumber=1 scan=9975	35.4575
08299:3	1	L.TVLHQDWLNGK.E			437.567	3	1310.69	1310.69	0	1.2	402	NRagged	472.64	472.64	472.64	6.83	275	> RTX_app8_HC	1	adam_sample_7_2ul_18jan21.8838.8838.3	controllerType=0 controllerNumber=1 scan=8838	31.8846
08659:3	1	L.TVLHQDWLNGK.E			437.567	3	1310.69	1310.69	0	1.1	402	NRagged	478.35	478.35	478.35	6.83	275	> RTX_app8_HC	1	adam_sample_7_2ul_18jan21.9153.9153.3	controllerType=0 controllerNumber=1 scan=9153	32.893
08086:3	1	L.TVLHQDWLNGK.E			437.567	3	1310.69	1310.69	0	0	402	NRagged	516.79	516.79	516.79	7.74	275	> RTX_app8_HC	1	adam_sample_7_2ul_18jan21.8675.8675.3	controllerType=0 controllerNumber=1 scan=8675	31.3809
09065:3	1	L.TVLHQDWLNGK.E			437.568	3	1310.69	1310.69	0	2.9	402	NRagged	518.76	518.76	518.76	5.77	275	> RTX_app8_HC	1	adam_sample_7_2ul_18jan21.9482.9482.3	controllerType=0 controllerNumber=1 scan=9482	33.9109
08349:2	1	L.TVLHQDWLNGK.E			655.846	2	1310.68	1310.69	0	-0.8	402	NRagged	525.05	525.05	525.05	6.02	275	> RTX_app8_HC	1	adam_sample_7_2ul_18jan21.8888.8888.2	controllerType=0 controllerNumber=1 scan=8888	32.0526
09459:3	1	L.TVLHQDWLNGK.E			437.567	3	1310.68	1310.69	0	-0.1	402	NRagged	541.14	541.14	541.14	7.76	275	> RTX_app8_HC	1	adam_sample_7_2ul_18jan21.9816.9816.3	controllerType=0 controllerNumber=1 scan=9816	34.9451
07694:3	1	L.TVLHQDWLNGK.E			437.567	3	1310.68	1310.69	0	-0.2	402	NRagged	544.97	544.97	544.97	7.06	275	> RTX_app8_HC	1	adam_sample_7_2ul_18jan21.8343.8343.3	controllerType=0 controllerNumber=1 scan=8343	30.3621
07496:3	1	L.TVLHQDWLNGK.E			437.566	3	1310.68	1310.69	0	-1.4	402	NRagged	563.69	563.69	563.69	7.44	275	> RTX_app8_HC	1	adam_sample_7_2ul_18jan21.8179.8179.3	controllerType=0 controllerNumber=1 scan=8179	29.8582
07890:3	1	L.TVLHQDWLNGK.E			437.567	3	1310.68	1310.69	0	-0.2	402	NRagged	571.84	571.84	571.84	7.98	275	> RTX_app8_HC	1	adam_sample_7_2ul_18jan21.8512.8512.3	controllerType=0 controllerNumber=1 scan=8512	30.8739
08152:2	1	L.TVLHQDWLNGK.E			655.846	2	1310.68	1310.69	0	-1.2	402	NRagged	584.22	584.22	584.22	6.64	275	> RTX_app8_HC	1	adam_sample_7_2ul_18jan21.8728.8728.2	controllerType=0 controllerNumber=1 scan=8728	31.5396
07559:2	1	L.TVLHQDWLNGK.E			655.846	2	1310.68	1310.69	0	-0.5	402	NRagged	616.33	616.33	616.33	9.09	275	> RTX_app8_HC	1	adam_sample_7_2ul_18jan21.8229.8229.2	controllerType=0 controllerNumber=1 scan=8229	30.0171
07762:2	1	L.TVLHQDWLNGK.E			655.846	2	1310.68	1310.69	0	-0.3	402	NRagged	703.55	703.55	703.55	10.39	275	> RTX_app8_HC	1	adam_sample_7_2ul_18jan21.8399.8399.2	controllerType=0 controllerNumber=1 scan=8399	30.5254
07944:2	1	L.TVLHQDWLNGK.E			655.846	2	1310.68	1310.69	0	-0.1	402	NRagged	707.45	707.45	707.45	10.39	275	> RTX_app8_HC	1	adam_sample_7_2ul_18jan21.8563.8563.2	controllerType=0 controllerNumber=1 scan=8563	31.0323
09153:2	1	L.TVLHQDWLN[+0.984]GK.E		N[+1]	656.339	2	1311.67	1311.67	0	0.7	402	NRagged	51.51	51.51	51.51	1.82	275	> RTX_app8_HC	1	adam_sample_7_2ul_18jan21.9553.9553.2	controllerType=0 controllerNumber=1 scan=9553	34.1282
08947:2	1	L.TVLHQDWLN[+0.984]GK.E		N[+1]	656.339	2	1311.67	1311.67	0	1	402	NRagged	434.69	434.69	434.69	5.72	275	> RTX_app8_HC	1	adam_sample_7_2ul_18jan21.9378.9378.2	controllerType=0 controllerNumber=1 scan=9378	33.5836
08350:2	1	L.TVLHQDWLN[+0.984]GK.E		N[+1]	656.34	2	1311.67	1311.67	0	2.8	402	NRagged	468.39	468.39	468.39	5.19	275	> RTX_app8_HC	1	adam_sample_7_2ul_18jan21.8888.8888.2	controllerType=0 controllerNumber=1 scan=8888	32.0526
08300:3	1	L.TVLHQDWLN[+0.984]GK.E		N[+1]	437.894	3	1311.67	1311.67	0	-2.1	402	NRagged	489.59	489.59	489.59	6.14	275	> RTX_app8_HC	1	adam_sample_7_2ul_18jan21.8838.8838.3	controllerType=0 controllerNumber=1 scan=8838	31.8846
08660:3	1	L.TVLHQDWLN[+0.984]GK.E		N[+1]	437.894	3	1311.67	1311.67	0	-1.8	402	NRagged	523.89	523.89	523.89	6.52	275	> RTX_app8_HC	1	adam_sample_7_2ul_18jan21.9153.9153.3	controllerType=0 controllerNumber=1 scan=9153	32.893
09066:3	1	L.TVLHQDWLN[+0.984]GK.E		N[+1]	437.894	3	1311.67	1311.67	0	-2.4	402	NRagged	530.96	530.96	530.96	6.46	275	> RTX_app8_HC	1	adam_sample_7_2ul_18jan21.9482.9482.3	controllerType=0 controllerNumber=1 scan=9482	33.9109
08867:3	1	L.TVLHQDWLN[+0.984]GK.E		N[+1]	437.894	3	1311.67	1311.67	0	-0.9	402	NRagged	556.49	556.49	556.49	6.82	275	> RTX_app8_HC	1	adam_sample_7_2ul_18jan21.9317.9317.3	controllerType=0 controllerNumber=1 scan=9317	33.4034
08736:2	1	L.TVLHQDWLN[+0.984]GK.E		N[+1]	656.339	2	1311.67	1311.67	0	0.5	402	NRagged	573.36	573.36	573.36	7.04	275	> RTX_app8_HC	1	adam_sample_7_2ul_18jan21.9214.9214.2	controllerType=0 controllerNumber=1 scan=9214	33.0753
09660:3	1	L.TVLHQDWLNGKEYK.C			577.634	3	1730.89	1730.89	0	1.4	402	NRagged	68.31	68.31	68.31	0.67	275	> RTX_app8_HC	1	adam_sample_7_2ul_18jan21.10002.10002.2	controllerType=0 controllerNumber=1 scan=10002	35.5498
11552:4	1	L.TVLHQDWLNGKEYK.C			433.477	4	1730.88	1730.89	0	-0.8	402	NRagged	77.77	77.77	77.77	1.51	275	> RTX_app8_HC	1	adam_sample_7_2ul_18jan21.11499.11499.4	controllerType=0 controllerNumber=1 scan=11499	40.1406
10932:4	1	L.TVLHQDWLNGKEYK.C			433.478	4	1730.89	1730.89	0	2.5	402	NRagged	97.87	97.87	97.87	0.71	275	> RTX_app8_HC	1	adam_sample_7_2ul_18jan21.11087.11087.4	controllerType=0 controllerNumber=1 scan=11087	38.9348
17425:4	1	L.TVLHQDWLN[+0.984]GKEYK.C		N[+1]	433.723	4	1731.87	1731.87	0	0.9	402	NRagged	3.1	3.1	3.1	1.24	275	> RTX_app8_HC	1	adam_sample_7_2ul_18jan21.15775.15775.4	controllerType=0 controllerNumber=1 scan=15775	52.95
13457:4	1	L.TVLHQDWLN[+0.984]GKEYK.C		N[+1]	433.723	4	1731.87	1731.87	0	-0.2	402	NRagged	16.59	16.59	16.59	1.46	275	> RTX_app8_HC	1	adam_sample_7_2ul_18jan21.12773.12773.4	controllerType=0 controllerNumber=1 scan=12773	43.8311
09303:3	1	L.TVLHQDWLN[+0.984]GKEYK.C		N[+1]	577.961	3	1731.87	1731.87	0	-0.2	402	NRagged	69.24	69.24	69.24	1.18	275	> RTX_app8_HC	1	adam_sample_7_2ul_18jan21.9683.9683.2	controllerType=0 controllerNumber=1 scan=9683	34.5318
08917:3	1	L.TVLHQDWLN[+0.984]GKEYK.C		N[+1]	577.963	3	1731.87	1731.87	0	2.2	402	NRagged	103.98	103.98	103.98	0.73	275	> RTX_app8_HC	1	adam_sample_7_2ul_18jan21.9352.9352.2	controllerType=0 controllerNumber=1 scan=9352	33.5101
11426:4	1	L.TVLHQDWLN[+0.984]GKEYK.C		N[+1]	433.723	4	1731.87	1731.87	0	-1	402	NRagged	107.11	107.11	107.11	1.17	275	> RTX_app8_HC	1	adam_sample_7_2ul_18jan21.11411.11411.4	controllerType=0 controllerNumber=1 scan=11411	39.8747
08710:3	1	L.TVLHQDWLN[+0.984]GKEYK.C		N[+1]	577.962	3	1731.87	1731.87	0	1	402	NRagged	116.87	116.87	116.87	1.41	275	> RTX_app8_HC	1	adam_sample_7_2ul_18jan21.9190.9190.2	controllerType=0 controllerNumber=1 scan=9190	33.0042
07880:3	1	L.TVLHQDWLN[+0.984]GKEYK.C		N[+1]	577.962	3	1731.87	1731.87	0	1.3	402	NRagged	265.94	265.94	265.94	3.2	275	> RTX_app8_HC	1	adam_sample_7_2ul_18jan21.8505.8505.3	controllerType=0 controllerNumber=1 scan=8505	30.8548
08085:3	1	L.TVLHQDWLN[+0.984]GKEYK.C		N[+1]	577.962	3	1731.87	1731.87	0	1	402	NRagged	293.64	293.64	293.64	4.18	275	> RTX_app8_HC	1	adam_sample_7_2ul_18jan21.8673.8673.3	controllerType=0 controllerNumber=1 scan=8673	31.3753
08394:3	1	L.TVLHQDWLN[+0.984]GKEYK.C		N[+1]	577.962	3	1731.87	1731.87	0	1.4	402	NRagged	330.85	330.85	330.85	3.8	275	> RTX_app8_HC	1	adam_sample_7_2ul_18jan21.8926.8926.3	controllerType=0 controllerNumber=1 scan=8926	32.1841
07844:4	1	L.TVLHQDWLN[+0.984]GKEYK.C		N[+1]	433.723	4	1731.87	1731.87	0	1.1	402	NRagged	413.88	413.88	413.88	5.62	275	> RTX_app8_HC	1	adam_sample_7_2ul_18jan21.8477.8477.4	controllerType=0 controllerNumber=1 scan=8477	30.7776
08266:4	1	L.TVLHQDWLN[+0.984]GKEYK.C		N[+1]	433.723	4	1731.87	1731.87	0	0.7	402	NRagged	444.65	444.65	444.65	5.68	275	> RTX_app8_HC	1	adam_sample_7_2ul_18jan21.8811.8811.4	controllerType=0 controllerNumber=1 scan=8811	31.7994
08045:4	1	L.TVLHQDWLN[+0.984]GKEYK.C		N[+1]	433.723	4	1731.87	1731.87	0	0.2	402	NRagged	454.33	454.33	454.33	6.01	275	> RTX_app8_HC	1	adam_sample_7_2ul_18jan21.8645.8645.4	controllerType=0 controllerNumber=1 scan=8645	31.2925
08447:4	1	L.TVLHQDWLN[+0.984]GKEYK.C		N[+1]	433.723	4	1731.87	1731.87	0	-0.2	402	NRagged	481.26	481.26	481.26	6.14	275	> RTX_app8_HC	1	adam_sample_7_2ul_18jan21.8966.8966.4	controllerType=0 controllerNumber=1 scan=8966	32.3068
08388:3	1	L.TVLHQDWLN[+0.984]GKEYK.C		N[+1]	577.962	3	1731.87	1731.87	0	0.7	402	NRagged	514.15	514.15	514.15	5.54	275	> RTX_app8_HC	1	adam_sample_7_2ul_18jan21.8923.8923.3	controllerType=0 controllerNumber=1 scan=8923	32.1766
06440:3	1	T.VLHQDWLNGK.E			403.884	3	1209.64	1209.64	0	0.2	403	NRagged	184.31	184.31	184.31	4.75	275	> RTX_app8_HC	1	adam_sample_7_2ul_18jan21.7233.7233.3	controllerType=0 controllerNumber=1 scan=7233	26.8419
06209:3	1	T.VLHQDWLNGK.E			403.884	3	1209.64	1209.64	0	0.4	403	NRagged	229.78	229.78	229.78	4.82	275	> RTX_app8_HC	1	adam_sample_7_2ul_18jan21.7053.7053.3	controllerType=0 controllerNumber=1 scan=7053	26.3028
04747:2	1	L.HQDWLN.G			406.688	2	812.369	812.369	0	0.8	405	Non	161.01	161.01	161.01	2.36	275	> RTX_app8_HC	1	adam_sample_7_2ul_18jan21.5882.5882.3	controllerType=0 controllerNumber=1 scan=5882	22.7352
02644:2	1	L.HQDWLNGK.E			499.246	2	997.485	997.485	0	-0.1	405	NRagged	141.08	141.08	141.08	2.45	275	> RTX_app8_HC	1	adam_sample_7_2ul_18jan21.3882.3882.2	controllerType=0 controllerNumber=1 scan=3882	16.0834
02885:2	1	L.HQDWLNGK.E			499.246	2	997.484	997.485	0	-0.8	405	NRagged	245.91	245.91	245.91	3.64	275	> RTX_app8_HC	1	adam_sample_7_2ul_18jan21.4097.4097.2	controllerType=0 controllerNumber=1 scan=4097	16.8057
02724:2	1	L.HQDWLNGK.E			499.246	2	997.485	997.485	0	0.4	405	NRagged	293.19	293.19	293.19	4.46	275	> RTX_app8_HC	1	adam_sample_7_2ul_18jan21.3948.3948.2	controllerType=0 controllerNumber=1 scan=3948	16.2959
03147:2	1	L.HQDWLN[+0.984]GK.E		N[+1]	499.737	2	998.467	998.469	0	-2.2	405	NRagged	39.59	39.59	39.59	0.17	275	> RTX_app8_HC	1	adam_sample_7_2ul_18jan21.4315.4315.2	controllerType=0 controllerNumber=1 scan=4315	17.5147
03177:2	1	L.HQDWLN[+0.984]GK.E		N[+1]	499.738	2	998.468	998.469	0	-0.9	405	NRagged	80.57	80.57	80.57	0.38	275	> RTX_app8_HC	1	adam_sample_7_2ul_18jan21.4336.4336.4	controllerType=0 controllerNumber=1 scan=4336	17.5774
00263:2	1	W.LNGKEYK.C			426.234	2	851.461	851.462	0	-1.2	409	NRagged	389.99	389.99	389.99	4.29	275	> RTX_app8_HC	1	adam_sample_7_2ul_18jan21.1734.1734.2	controllerType=0 controllerNumber=1 scan=1734	8.7036
01183:2	1	W.LN[+0.984]GKEYK.C		N[+1]	426.727	2	852.447	852.446	0	0.9	409	NRagged	56.28	46.98	46.98	0.13	275	> RTX_app8_HC	1	adam_sample_7_2ul_18jan21.2604.2604.2	controllerType=0 controllerNumber=1 scan=2604	11.7517
02860:3	1	K.VSNKALPAPIEK.T			422.918	3	1266.74	1266.74	0	-0.7	418	Specific	46.16	46.16	46.16	1.8	275	> RTX_app8_HC	1	adam_sample_7_2ul_18jan21.4082.4082.3	controllerType=0 controllerNumber=1 scan=4082	16.7574
03378:3	1	K.VSNKALPAPIEK.T			422.918	3	1266.74	1266.74	0	-1.3	418	Specific	251.6	251.6	251.6	3.8	275	> RTX_app8_HC	1	adam_sample_7_2ul_18jan21.4500.4500.2	controllerType=0 controllerNumber=1 scan=4500	18.0864
03316:3	1	K.VSNKALPAPIEK.T			422.919	3	1266.74	1266.74	0	0.3	418	Specific	319.34	319.34	319.34	5.51	275	> RTX_app8_HC	1	adam_sample_7_2ul_18jan21.4455.4455.3	controllerType=0 controllerNumber=1 scan=4455	17.945
03079:3	1	K.VSNKALPAPIEK.T			422.918	3	1266.74	1266.74	0	-1.3	418	Specific	422.11	422.11	422.11	6.25	275	> RTX_app8_HC	1	adam_sample_7_2ul_18jan21.4264.4264.3	controllerType=0 controllerNumber=1 scan=4264	17.3549
03334:1	1	V.SNK.A			348.189	1	348.189	348.188	0	4.3	419	NRagged	22.83	22.83	22.83	0.01	275	> RTX_app8_HC	1	adam_sample_7_2ul_18jan21.4476.4476.3	controllerType=0 controllerNumber=1 scan=4476	18.0174
02447:1	1	V.SNK.A			348.19	1	348.19	348.188	0	5	419	NRagged	27.85	27.85	27.85	0.01	275	> RTX_app8_HC	1	adam_sample_7_2ul_18jan21.3714.3714.3	controllerType=0 controllerNumber=1 scan=3714	15.5396
02288:3	1	N.KALPAPIEK.T			322.87	3	966.597	966.598	0	-1.5	421	NRagged	171.73	171.73	171.73	4.1	275	> RTX_app8_HC	1	adam_sample_7_2ul_18jan21.3558.3558.3	controllerType=0 controllerNumber=1 scan=3558	15.0353
02143:3	1	N.KALPAPIEK.T			322.87	3	966.596	966.598	0	-2.2	421	NRagged	290.44	290.44	290.44	5.39	275	> RTX_app8_HC	1	adam_sample_7_2ul_18jan21.3411.3411.3	controllerType=0 controllerNumber=1 scan=3411	14.5279
02099:2	1	N.KALPAPIEK.T			483.803	2	966.598	966.598	0	-0.1	421	NRagged	444.05	444.05	444.05	7.07	275	> RTX_app8_HC	1	adam_sample_7_2ul_18jan21.3367.3367.2	controllerType=0 controllerNumber=1 scan=3367	14.3786
02251:2	1	N.KALPAPIEK.T			483.803	2	966.599	966.598	0	1.1	421	NRagged	467.59	467.59	467.59	6.85	275	> RTX_app8_HC	1	adam_sample_7_2ul_18jan21.3515.3515.2	controllerType=0 controllerNumber=1 scan=3515	14.8885
02499:2	1	N.KALPAPIEKT.I			534.326	2	1067.65	1067.65	0	-0.6	421	Non	19.85	19.85	19.85	0.53	275	> RTX_app8_HC	1	adam_sample_7_2ul_18jan21.3758.3758.3	controllerType=0 controllerNumber=1 scan=3758	15.6732
21251:2	1	K.ALPAPIEK.T			419.755	2	838.502	838.503	0	-1.5	422	Specific	126.26	126.26	126.26	2.34	275	> RTX_app8_HC	1	adam_sample_7_2ul_18jan21.20157.20157.2	controllerType=0 controllerNumber=1 scan=20157	68.5066
21324:2	1	K.ALPAPIEK.T			419.755	2	838.502	838.503	0	-1.9	422	Specific	131.8	131.8	131.8	3.09	275	> RTX_app8_HC	1	adam_sample_7_2ul_18jan21.20362.20362.3	controllerType=0 controllerNumber=1 scan=20362	69.4296
20483:2	1	K.ALPAPIEK.T			419.755	2	838.502	838.503	0	-1.1	422	Specific	135.06	135.06	135.06	3.74	275	> RTX_app8_HC	1	adam_sample_7_2ul_18jan21.18834.18834.3	controllerType=0 controllerNumber=1 scan=18834	63.1384
20621:2	1	K.ALPAPIEK.T			419.756	2	838.504	838.503	0	1	422	Specific	178.34	178.34	178.34	4.62	275	> RTX_app8_HC	1	adam_sample_7_2ul_18jan21.18983.18983.3	controllerType=0 controllerNumber=1 scan=18983	63.6563
19596:2	1	K.ALPAPIEK.T			419.755	2	838.502	838.503	0	-1.3	422	Specific	182.43	182.43	182.43	4.3	275	> RTX_app8_HC	1	adam_sample_7_2ul_18jan21.17743.17743.3	controllerType=0 controllerNumber=1 scan=17743	59.2306
11571:2	1	K.ALPAPIEK.T			419.755	2	838.503	838.503	0	-0.7	422	Specific	189.61	189.61	189.61	4.42	275	> RTX_app8_HC	1	adam_sample_7_2ul_18jan21.11514.11514.4	controllerType=0 controllerNumber=1 scan=11514	40.1813
17145:2	1	K.ALPAPIEK.T			419.755	2	838.503	838.503	0	-0.6	422	Specific	218.89	218.89	218.89	4.87	275	> RTX_app8_HC	1	adam_sample_7_2ul_18jan21.15557.15557.3	controllerType=0 controllerNumber=1 scan=15557	52.2954
04088:2	1	K.ALPAPIEK.T			419.755	2	838.503	838.503	0	-0.1	422	Specific	228.37	228.37	228.37	5.12	275	> RTX_app8_HC	1	adam_sample_7_2ul_18jan21.5189.5189.3	controllerType=0 controllerNumber=1 scan=5189	20.4215
17363:2	1	K.ALPAPIEK.T			419.755	2	838.503	838.503	0	-0.3	422	Specific	236.59	236.59	236.59	5.12	275	> RTX_app8_HC	1	adam_sample_7_2ul_18jan21.15732.15732.3	controllerType=0 controllerNumber=1 scan=15732	52.8095
16236:2	1	K.ALPAPIEK.T			419.755	2	838.502	838.503	0	-1.3	422	Specific	240.54	240.54	240.54	4.41	275	> RTX_app8_HC	1	adam_sample_7_2ul_18jan21.14828.14828.3	controllerType=0 controllerNumber=1 scan=14828	50.1085
18674:2	1	K.ALPAPIEK.T			419.755	2	838.503	838.503	0	0	422	Specific	243.25	243.25	243.25	5.17	275	> RTX_app8_HC	1	adam_sample_7_2ul_18jan21.16897.16897.2	controllerType=0 controllerNumber=1 scan=16897	56.5117
16463:2	1	K.ALPAPIEK.T			419.755	2	838.502	838.503	0	-1.4	422	Specific	243.32	243.32	243.32	4.24	275	> RTX_app8_HC	1	adam_sample_7_2ul_18jan21.15015.15015.3	controllerType=0 controllerNumber=1 scan=15015	50.6653
16032:2	1	K.ALPAPIEK.T			419.755	2	838.503	838.503	0	-0.7	422	Specific	246.68	246.68	246.68	4.86	275	> RTX_app8_HC	1	adam_sample_7_2ul_18jan21.14664.14664.3	controllerType=0 controllerNumber=1 scan=14664	49.6
17663:2	1	K.ALPAPIEK.T			419.755	2	838.503	838.503	0	-0.5	422	Specific	251.49	251.49	251.49	6.01	275	> RTX_app8_HC	1	adam_sample_7_2ul_18jan21.15988.15988.3	controllerType=0 controllerNumber=1 scan=15988	53.6427
13576:2	1	K.ALPAPIEK.T			419.756	2	838.504	838.503	0	0.7	422	Specific	264.07	264.07	264.07	5.79	275	> RTX_app8_HC	1	adam_sample_7_2ul_18jan21.12850.12850.3	controllerType=0 controllerNumber=1 scan=12850	44.0545
14555:2	1	K.ALPAPIEK.T			419.755	2	838.503	838.503	0	-0.7	422	Specific	267.82	267.82	267.82	5.77	275	> RTX_app8_HC	1	adam_sample_7_2ul_18jan21.13483.13483.3	controllerType=0 controllerNumber=1 scan=13483	45.9842
14201:2	1	K.ALPAPIEK.T			419.755	2	838.503	838.503	0	-0.1	422	Specific	269.88	269.88	269.88	6.01	275	> RTX_app8_HC	1	adam_sample_7_2ul_18jan21.13257.13257.3	controllerType=0 controllerNumber=1 scan=13257	45.3127
12231:2	1	K.ALPAPIEK.T			419.755	2	838.503	838.503	0	-0.5	422	Specific	270.44	270.44	270.44	5.32	275	> RTX_app8_HC	1	adam_sample_7_2ul_18jan21.11953.11953.3	controllerType=0 controllerNumber=1 scan=11953	41.4609
10605:2	1	K.ALPAPIEK.T			419.755	2	838.504	838.503	0	0.3	422	Specific	271.15	271.15	271.15	4.96	275	> RTX_app8_HC	1	adam_sample_7_2ul_18jan21.10843.10843.3	controllerType=0 controllerNumber=1 scan=10843	38.2031
14853:2	1	K.ALPAPIEK.T			419.755	2	838.503	838.503	0	-0.6	422	Specific	273.22	273.22	273.22	4.86	275	> RTX_app8_HC	1	adam_sample_7_2ul_18jan21.13731.13731.3	controllerType=0 controllerNumber=1 scan=13731	46.7662
09919:2	1	K.ALPAPIEK.T			419.756	2	838.504	838.503	0	0.7	422	Specific	276.74	276.74	276.74	4.88	275	> RTX_app8_HC	1	adam_sample_7_2ul_18jan21.10237.10237.3	controllerType=0 controllerNumber=1 scan=10237	36.2911
15262:2	1	K.ALPAPIEK.T			419.755	2	838.503	838.503	0	-0.8	422	Specific	284.87	284.87	284.87	6	275	> RTX_app8_HC	1	adam_sample_7_2ul_18jan21.14039.14039.3	controllerType=0 controllerNumber=1 scan=14039	47.6924
10825:2	1	K.ALPAPIEK.T			419.755	2	838.502	838.503	0	-1.1	422	Specific	287.77	287.77	287.77	5.09	275	> RTX_app8_HC	1	adam_sample_7_2ul_18jan21.11012.11012.3	controllerType=0 controllerNumber=1 scan=11012	38.7067
11746:2	1	K.ALPAPIEK.T			419.755	2	838.503	838.503	0	-0.8	422	Specific	288	288	288	5.31	275	> RTX_app8_HC	1	adam_sample_7_2ul_18jan21.11625.11625.3	controllerType=0 controllerNumber=1 scan=11625	40.5025
10151:2	1	K.ALPAPIEK.T			419.755	2	838.503	838.503	0	-0.2	422	Specific	299.04	299.04	299.04	6.25	275	> RTX_app8_HC	1	adam_sample_7_2ul_18jan21.10468.10468.3	controllerType=0 controllerNumber=1 scan=10468	37.0548
04311:2	1	K.ALPAPIEK.T			419.756	2	838.504	838.503	0	0.7	422	Specific	366.7	366.7	366.7	7.26	275	> RTX_app8_HC	1	adam_sample_7_2ul_18jan21.5426.5426.2	controllerType=0 controllerNumber=1 scan=5426	21.2067
04440:2	1	K.ALPAPIEK.T			419.756	2	838.504	838.503	0	1.1	422	Specific	367.48	367.48	367.48	7.26	275	> RTX_app8_HC	1	adam_sample_7_2ul_18jan21.5572.5572.2	controllerType=0 controllerNumber=1 scan=5572	21.7097
06236:2	1	K.ALPAPIEK.T			419.755	2	838.503	838.503	0	-0.5	422	Specific	367.56	367.56	367.56	7.48	275	> RTX_app8_HC	1	adam_sample_7_2ul_18jan21.7073.7073.3	controllerType=0 controllerNumber=1 scan=7073	26.3708
04184:2	1	K.ALPAPIEK.T			419.756	2	838.504	838.503	0	0.9	422	Specific	380.33	380.33	380.33	7.26	275	> RTX_app8_HC	1	adam_sample_7_2ul_18jan21.5278.5278.2	controllerType=0 controllerNumber=1 scan=5278	20.6971
04575:2	1	K.ALPAPIEK.T			419.756	2	838.504	838.503	0	1.2	422	Specific	384.85	384.85	384.85	7.26	275	> RTX_app8_HC	1	adam_sample_7_2ul_18jan21.5720.5720.2	controllerType=0 controllerNumber=1 scan=5720	22.2142
05724:2	1	K.ALPAPIEKT.I			470.279	2	939.551	939.551	0	-0.3	422	CRagged	34.23	34.23	34.23	0.9	275	> RTX_app8_HC	1	adam_sample_7_2ul_18jan21.6634.6634.4	controllerType=0 controllerNumber=1 scan=6634	25.0347
06115:2	1	K.ALPAPIEKT.I			470.279	2	939.551	939.551	0	0.3	422	CRagged	34.84	34.84	34.84	0.93	275	> RTX_app8_HC	1	adam_sample_7_2ul_18jan21.6970.6970.4	controllerType=0 controllerNumber=1 scan=6970	26.0591
05512:2	1	K.ALPAPIEKT.I			470.279	2	939.552	939.551	0	0.6	422	CRagged	62.72	62.72	62.72	0.56	275	> RTX_app8_HC	1	adam_sample_7_2ul_18jan21.6469.6469.4	controllerType=0 controllerNumber=1 scan=6469	24.5315
05589:2	1	K.ALPAPIEKT.I			470.28	2	939.552	939.551	0	1.2	422	CRagged	85.12	85.12	85.12	0.97	275	> RTX_app8_HC	1	adam_sample_7_2ul_18jan21.6523.6523.2	controllerType=0 controllerNumber=1 scan=6523	24.6943
05448:2	1	K.ALPAPIEKT.I			470.279	2	939.55	939.551	0	-1.1	422	CRagged	148.2	148.2	148.2	2.39	275	> RTX_app8_HC	1	adam_sample_7_2ul_18jan21.6419.6419.2	controllerType=0 controllerNumber=1 scan=6419	24.3751
04708:2	1	K.ALPAPIEKT.I			470.279	2	939.551	939.551	0	0.5	422	CRagged	163.1	163.1	163.1	2.67	275	> RTX_app8_HC	1	adam_sample_7_2ul_18jan21.5843.5843.2	controllerType=0 controllerNumber=1 scan=5843	22.6188
05327:2	1	K.ALPAPIEKT.I			470.279	2	939.552	939.551	0	0.7	422	CRagged	274.02	274.02	274.02	3.55	275	> RTX_app8_HC	1	adam_sample_7_2ul_18jan21.6335.6335.2	controllerType=0 controllerNumber=1 scan=6335	24.1367
04880:2	1	K.ALPAPIEKT.I			470.28	2	939.552	939.551	0	1	422	CRagged	336.87	336.87	336.87	5.06	275	> RTX_app8_HC	1	adam_sample_7_2ul_18jan21.6004.6004.2	controllerType=0 controllerNumber=1 scan=6004	23.1215
05100:2	1	K.ALPAPIEKT.I			470.279	2	939.552	939.551	0	0.9	422	CRagged	337.24	337.24	337.24	4.36	275	> RTX_app8_HC	1	adam_sample_7_2ul_18jan21.6168.6168.2	controllerType=0 controllerNumber=1 scan=6168	23.6263
05195:3	1	K.ALPAPIEKTISK.A			423.259	3	1267.76	1267.76	0	1.4	422	Specific	238.55	238.55	238.55	3.55	275	> RTX_app8_HC	1	adam_sample_7_2ul_18jan21.6239.6239.3	controllerType=0 controllerNumber=1 scan=6239	23.849
05656:3	1	K.ALPAPIEKTISK.A			423.259	3	1267.76	1267.76	0	0.3	422	Specific	325.56	325.56	325.56	5.7	275	> RTX_app8_HC	1	adam_sample_7_2ul_18jan21.6582.6582.3	controllerType=0 controllerNumber=1 scan=6582	24.8668
06345:3	1	K.ALPAPIEKTISK.A			423.26	3	1267.76	1267.76	0	1.9	422	Specific	333.3	333.3	333.3	4.7	275	> RTX_app8_HC	1	adam_sample_7_2ul_18jan21.7164.7164.3	controllerType=0 controllerNumber=1 scan=7164	26.6428
06074:3	1	K.ALPAPIEKTISK.A			423.259	3	1267.76	1267.76	0	0.1	422	Specific	352.65	352.65	352.65	5.7	275	> RTX_app8_HC	1	adam_sample_7_2ul_18jan21.6930.6930.3	controllerType=0 controllerNumber=1 scan=6930	25.9285
05867:3	1	K.ALPAPIEKTISK.A			423.26	3	1267.77	1267.76	0	2.7	422	Specific	389.35	389.35	389.35	5.45	275	> RTX_app8_HC	1	adam_sample_7_2ul_18jan21.6750.6750.3	controllerType=0 controllerNumber=1 scan=6750	25.3675
06746:3	1	K.ALPAPIEKTISK.A			423.259	3	1267.76	1267.76	0	0.9	422	Specific	401.45	401.45	401.45	6.57	275	> RTX_app8_HC	1	adam_sample_7_2ul_18jan21.7505.7505.3	controllerType=0 controllerNumber=1 scan=7505	27.6946
05438:3	1	K.ALPAPIEKTISK.A			423.26	3	1267.76	1267.76	0	2.1	422	Specific	430.61	430.61	430.61	5.82	275	> RTX_app8_HC	1	adam_sample_7_2ul_18jan21.6412.6412.3	controllerType=0 controllerNumber=1 scan=6412	24.356
06550:3	1	K.ALPAPIEKTISK.A			423.258	3	1267.76	1267.76	0	-1.6	422	Specific	482.92	482.92	482.92	6.3	275	> RTX_app8_HC	1	adam_sample_7_2ul_18jan21.7329.7329.3	controllerType=0 controllerNumber=1 scan=7329	27.1505
03337:2	1	A.LPAPIEK.T			384.237	2	767.467	767.466	0	1.2	423	NRagged	27.48	27.48	27.48	1.92	275	> RTX_app8_HC	1	adam_sample_7_2ul_18jan21.4477.4477.2	controllerType=0 controllerNumber=1 scan=4477	18.0199
03281:2	1	A.LPAPIEK.T			384.237	2	767.466	767.466	0	0.2	423	NRagged	206.01	206.01	206.01	4.84	275	> RTX_app8_HC	1	adam_sample_7_2ul_18jan21.4426.4426.2	controllerType=0 controllerNumber=1 scan=4426	17.8522
04583:2	1	A.LPAPIEK.T			384.236	2	767.466	767.466	0	-0.9	423	NRagged	334.21	334.21	334.21	5.42	275	> RTX_app8_HC	1	adam_sample_7_2ul_18jan21.5728.5728.2	controllerType=0 controllerNumber=1 scan=5728	22.2388
04186:2	1	A.LPAPIEK.T			384.237	2	767.467	767.466	0	0.7	423	NRagged	351.98	351.98	351.98	5.44	275	> RTX_app8_HC	1	adam_sample_7_2ul_18jan21.5279.5279.2	controllerType=0 controllerNumber=1 scan=5279	20.6996
04443:2	1	A.LPAPIEK.T			384.236	2	767.465	767.466	0	-1.5	423	NRagged	429.23	429.23	429.23	6.24	275	> RTX_app8_HC	1	adam_sample_7_2ul_18jan21.5575.5575.2	controllerType=0 controllerNumber=1 scan=5575	21.7181
04317:2	1	L.PAPIEK.T			327.695	2	654.382	654.382	0	-0.1	424	NRagged	119.06	119.06	119.06	2.58	275	> RTX_app8_HC	1	adam_sample_7_2ul_18jan21.5433.5433.2	controllerType=0 controllerNumber=1 scan=5433	21.2325
09186:2	1	L.PAPIEK.T			327.695	2	654.384	654.382	0	2.3	424	NRagged	142.74	142.74	142.74	3.08	275	> RTX_app8_HC	1	adam_sample_7_2ul_18jan21.9579.9579.2	controllerType=0 controllerNumber=1 scan=9579	34.2171
05776:1	1	L.PAPIEK.T			654.383	1	654.383	654.382	0	1.1	424	NRagged	160.05	160.05	160.05	3.12	275	> RTX_app8_HC	1	adam_sample_7_2ul_18jan21.6671.6671.3	controllerType=0 controllerNumber=1 scan=6671	25.1413
07811:2	1	L.PAPIEK.T			327.695	2	654.382	654.382	0	-0.3	424	NRagged	173.25	173.25	173.25	4.61	275	> RTX_app8_HC	1	adam_sample_7_2ul_18jan21.8444.8444.2	controllerType=0 controllerNumber=1 scan=8444	30.6707
07219:2	1	L.PAPIEK.T			327.695	2	654.383	654.382	0	0.8	424	NRagged	175.51	175.51	175.51	4.39	275	> RTX_app8_HC	1	adam_sample_7_2ul_18jan21.7956.7956.2	controllerType=0 controllerNumber=1 scan=7956	29.1682
06939:2	1	L.PAPIEK.T			327.694	2	654.381	654.382	0	-1.1	424	NRagged	187.08	187.08	187.08	4.48	275	> RTX_app8_HC	1	adam_sample_7_2ul_18jan21.7705.7705.2	controllerType=0 controllerNumber=1 scan=7705	28.3638
06671:2	1	L.PAPIEK.T			327.694	2	654.381	654.382	0	-1.5	424	NRagged	198.89	198.89	198.89	4.19	275	> RTX_app8_HC	1	adam_sample_7_2ul_18jan21.7448.7448.2	controllerType=0 controllerNumber=1 scan=7448	27.5205
06463:2	1	L.PAPIEK.T			327.695	2	654.382	654.382	0	0.3	424	NRagged	219.96	219.96	219.96	5.07	275	> RTX_app8_HC	1	adam_sample_7_2ul_18jan21.7250.7250.2	controllerType=0 controllerNumber=1 scan=7250	26.8967
06883:2	1	L.PAPIEK.T			327.694	2	654.381	654.382	0	-1.3	424	NRagged	356.29	356.29	356.29	4.95	275	> RTX_app8_HC	1	adam_sample_7_2ul_18jan21.7632.7632.2	controllerType=0 controllerNumber=1 scan=7632	28.1163
06607:2	1	L.PAPIEK.T			327.694	2	654.381	654.382	0	-2	424	NRagged	374.06	374.06	374.06	5.63	275	> RTX_app8_HC	1	adam_sample_7_2ul_18jan21.7388.7388.2	controllerType=0 controllerNumber=1 scan=7388	27.3306
04095:2	1	L.PAPIEK.T			327.695	2	654.382	654.382	0	0	424	NRagged	434.56	434.56	434.56	6.81	275	> RTX_app8_HC	1	adam_sample_7_2ul_18jan21.5195.5195.2	controllerType=0 controllerNumber=1 scan=5195	20.4408
05042:2	1	L.PAPIEK.T			327.695	2	654.382	654.382	0	0.5	424	NRagged	434.68	434.68	434.68	6.64	275	> RTX_app8_HC	1	adam_sample_7_2ul_18jan21.6123.6123.2	controllerType=0 controllerNumber=1 scan=6123	23.4872
04830:2	1	L.PAPIEK.T			327.695	2	654.383	654.382	0	0.7	424	NRagged	454.35	454.35	454.35	6.62	275	> RTX_app8_HC	1	adam_sample_7_2ul_18jan21.5959.5959.2	controllerType=0 controllerNumber=1 scan=5959	22.9814
04654:2	1	L.PAPIEK.T			327.695	2	654.382	654.382	0	0.2	424	NRagged	473.68	473.68	473.68	6.87	275	> RTX_app8_HC	1	adam_sample_7_2ul_18jan21.5797.5797.2	controllerType=0 controllerNumber=1 scan=5797	22.477
04243:2	1	L.PAPIEK.T			327.695	2	654.382	654.382	0	-0.3	424	NRagged	476.89	476.89	476.89	6.84	275	> RTX_app8_HC	1	adam_sample_7_2ul_18jan21.5347.5347.2	controllerType=0 controllerNumber=1 scan=5347	20.9561
04499:2	1	L.PAPIEK.T			327.695	2	654.382	654.382	0	-0.5	424	NRagged	478.33	478.33	478.33	6.84	275	> RTX_app8_HC	1	adam_sample_7_2ul_18jan21.5643.5643.2	controllerType=0 controllerNumber=1 scan=5643	21.9695
04358:2	1	L.PAPIEK.T			327.695	2	654.382	654.382	0	-0.5	424	NRagged	480.65	480.65	480.65	6.83	275	> RTX_app8_HC	1	adam_sample_7_2ul_18jan21.5492.5492.2	controllerType=0 controllerNumber=1 scan=5492	21.4619
04904:2	1	L.PAPIEKT.I			378.219	2	755.431	755.43	0	1.5	424	Non	326.85	194.54	194.54	3.2	275	> RTX_app8_HC	1	adam_sample_7_2ul_18jan21.6020.6020.2	controllerType=0 controllerNumber=1 scan=6020	23.1707
06422:1	1	A.PIEK.T			486.292	1	486.292	486.292	0	-0.3	426	NRagged	239.21	239.21	239.21	2.62	275	> RTX_app8_HC	1	adam_sample_7_2ul_18jan21.7220.7220.2	controllerType=0 controllerNumber=1 scan=7220	26.8048
04408:1	1	A.PIEK.T			486.293	1	486.293	486.292	0	0.6	426	NRagged	390.58	390.58	390.58	4.07	275	> RTX_app8_HC	1	adam_sample_7_2ul_18jan21.5545.5545.2	controllerType=0 controllerNumber=1 scan=5545	21.637
08012:1	1	K.TISK.A			448.275	1	448.275	448.277	0	-2.6	430	Specific	41.89	41.89	41.89	0.02	275	> RTX_app8_HC	1	adam_sample_7_2ul_18jan21.8618.8618.3	controllerType=0 controllerNumber=1 scan=8618	31.2039
00441:2	1	T.ISKAKGQ.P			366.224	2	731.44	731.441	0	-0.9	431	Non	40.1	40.1	40.1	0	275	> RTX_app8_HC	1	adam_sample_7_2ul_18jan21.1927.1927.2	controllerType=0 controllerNumber=1 scan=1927	9.4168
01915:2	1	K.AKGQPREPQVY.T			636.84	2	1272.67	1272.67	0	1.8	434	CRagged	80.61	80.61	80.61	0	275	> RTX_app8_HC	1	adam_sample_7_2ul_18jan21.3165.3165.2	controllerType=0 controllerNumber=1 scan=3165	13.6549
02032:3	1	K.AKGQPREPQVY.T			424.894	3	1272.67	1272.67	0	-2.7	434	CRagged	152.02	152.02	152.02	0.48	275	> RTX_app8_HC	1	adam_sample_7_2ul_18jan21.3298.3298.3	controllerType=0 controllerNumber=1 scan=3298	14.1425
02090:3	1	K.AKGQPREPQVY.T			424.895	3	1272.67	1272.67	0	0.4	434	CRagged	172.14	172.14	172.14	2.2	275	> RTX_app8_HC	1	adam_sample_7_2ul_18jan21.3356.3356.3	controllerType=0 controllerNumber=1 scan=3356	14.3378
02039:2	1	K.AKGQPREPQVY.T			636.838	2	1272.67	1272.67	0	-0.1	434	CRagged	326.43	326.43	326.43	2.39	275	> RTX_app8_HC	1	adam_sample_7_2ul_18jan21.3304.3304.2	controllerType=0 controllerNumber=1 scan=3304	14.1643
03433:2	1	K.GQPREPQVY.T			537.272	2	1073.54	1073.54	0	-0.3	436	CRagged	169.24	169.24	169.24	3.32	275	> RTX_app8_HC	1	adam_sample_7_2ul_18jan21.4557.4557.3	controllerType=0 controllerNumber=1 scan=4557	18.2611
03718:2	1	K.GQPREPQVY.T			537.273	2	1073.54	1073.54	0	0.8	436	CRagged	231.95	231.95	231.95	3.35	275	> RTX_app8_HC	1	adam_sample_7_2ul_18jan21.4882.4882.3	controllerType=0 controllerNumber=1 scan=4882	19.4017
03559:2	1	K.GQPREPQVY.T			537.272	2	1073.54	1073.54	0	-0.3	436	CRagged	307.51	307.51	307.51	4.18	275	> RTX_app8_HC	1	adam_sample_7_2ul_18jan21.4704.4704.3	controllerType=0 controllerNumber=1 scan=4704	18.7759
03860:2	1	K.GQPREPQVY.T			537.273	2	1073.54	1073.54	0	0.5	436	CRagged	382.99	382.99	382.99	5.28	275	> RTX_app8_HC	1	adam_sample_7_2ul_18jan21.4981.4981.2	controllerType=0 controllerNumber=1 scan=4981	19.7242
03758:2	1	K.GQPREPQVY.T			537.272	2	1073.54	1073.54	0	0	436	CRagged	385.24	385.24	385.24	5.24	275	> RTX_app8_HC	1	adam_sample_7_2ul_18jan21.4912.4912.2	controllerType=0 controllerNumber=1 scan=4912	19.5059
03666:2	1	K.GQPREPQVY.T			537.272	2	1073.54	1073.54	0	0.1	436	CRagged	470.87	470.87	470.87	5.76	275	> RTX_app8_HC	1	adam_sample_7_2ul_18jan21.4831.4831.2	controllerType=0 controllerNumber=1 scan=4831	19.2198
03545:2	1	K.GQPREPQVY.T			537.272	2	1073.54	1073.54	0	-0.6	436	CRagged	562.59	562.59	562.59	6.45	275	> RTX_app8_HC	1	adam_sample_7_2ul_18jan21.4688.4688.2	controllerType=0 controllerNumber=1 scan=4688	18.72
06158:2	1	R.EPQVY.T			318.155	2	635.302	635.303	0	-2.3	440	CRagged	51.73	51.73	51.73	0.01	275	> RTX_app8_HC	1	adam_sample_7_2ul_18jan21.7006.7006.2	controllerType=0 controllerNumber=1 scan=7006	26.1642
07211:2	1	R.EPQVY.T			318.155	2	635.302	635.303	0	-2	440	CRagged	54.14	54.14	54.14	0.05	275	> RTX_app8_HC	1	adam_sample_7_2ul_18jan21.7951.7951.2	controllerType=0 controllerNumber=1 scan=7951	29.1543
05900:2	1	R.EPQVY.T			318.155	2	635.303	635.303	0	-1.2	440	CRagged	73.63	73.63	73.63	0.03	275	> RTX_app8_HC	1	adam_sample_7_2ul_18jan21.6783.6783.2	controllerType=0 controllerNumber=1 scan=6783	25.48
05582:2	1	R.EPQVY.T			318.155	2	635.303	635.303	0	-0.7	440	CRagged	82.94	82.94	82.94	0.2	275	> RTX_app8_HC	1	adam_sample_7_2ul_18jan21.6520.6520.2	controllerType=0 controllerNumber=1 scan=6520	24.6858
06314:2	1	R.EPQVY.T			318.155	2	635.302	635.303	0	-1.8	440	CRagged	97.08	97.08	97.08	0.2	275	> RTX_app8_HC	1	adam_sample_7_2ul_18jan21.7144.7144.2	controllerType=0 controllerNumber=1 scan=7144	26.5899
04776:2	1	R.EPQVY.T			318.155	2	635.303	635.303	0	-1	440	CRagged	99.26	99.26	99.26	0.05	275	> RTX_app8_HC	1	adam_sample_7_2ul_18jan21.5908.5908.2	controllerType=0 controllerNumber=1 scan=5908	22.8194
12243:1	1	R.EPQVY.T			635.304	1	635.304	635.303	0	0.9	440	CRagged	116.86	116.86	116.86	1.15	275	> RTX_app8_HC	1	adam_sample_7_2ul_18jan21.11961.11961.2	controllerType=0 controllerNumber=1 scan=11961	41.4822
05315:2	1	R.EPQVY.T			318.156	2	635.304	635.303	0	0.3	440	CRagged	118.39	118.39	118.39	0.41	275	> RTX_app8_HC	1	adam_sample_7_2ul_18jan21.6327.6327.2	controllerType=0 controllerNumber=1 scan=6327	24.1135
05668:2	1	R.EPQVY.T			318.155	2	635.303	635.303	0	-1	440	CRagged	126.26	126.26	126.26	0.26	275	> RTX_app8_HC	1	adam_sample_7_2ul_18jan21.6592.6592.2	controllerType=0 controllerNumber=1 scan=6592	24.894
05020:2	1	R.EPQVY.T			318.155	2	635.303	635.303	0	-0.7	440	CRagged	137.41	137.41	137.41	0.35	275	> RTX_app8_HC	1	adam_sample_7_2ul_18jan21.6104.6104.2	controllerType=0 controllerNumber=1 scan=6104	23.425
04458:2	1	R.EPQVY.T			318.156	2	635.304	635.303	0	0.4	440	CRagged	158.04	158.04	158.04	1.26	275	> RTX_app8_HC	1	adam_sample_7_2ul_18jan21.5591.5591.2	controllerType=0 controllerNumber=1 scan=5591	21.7796
04453:2	1	R.EPQVY.T			318.156	2	635.304	635.303	0	0.4	440	CRagged	184.02	184.02	184.02	1.92	275	> RTX_app8_HC	1	adam_sample_7_2ul_18jan21.5590.5590.2	controllerType=0 controllerNumber=1 scan=5590	21.7777
03673:2	1	R.EPQVY.T			318.155	2	635.303	635.303	0	-1.5	440	CRagged	193.61	193.61	193.61	2.15	275	> RTX_app8_HC	1	adam_sample_7_2ul_18jan21.4840.4840.2	controllerType=0 controllerNumber=1 scan=4840	19.2527
06755:1	1	R.EPQVY.T			635.304	1	635.304	635.303	0	0.7	440	CRagged	238.58	238.58	238.58	3.21	275	> RTX_app8_HC	1	adam_sample_7_2ul_18jan21.7512.7512.3	controllerType=0 controllerNumber=1 scan=7512	27.7134
06019:1	1	R.EPQVY.T			635.304	1	635.304	635.303	0	0.5	440	CRagged	242.25	242.25	242.25	3.63	275	> RTX_app8_HC	1	adam_sample_7_2ul_18jan21.6881.6881.3	controllerType=0 controllerNumber=1 scan=6881	25.7726
05728:1	1	R.EPQVY.T			635.304	1	635.304	635.303	0	0.1	440	CRagged	270.18	270.18	270.18	3.66	275	> RTX_app8_HC	1	adam_sample_7_2ul_18jan21.6635.6635.3	controllerType=0 controllerNumber=1 scan=6635	25.0376
04200:2	1	R.EPQVY.T			318.155	2	635.303	635.303	0	-0.3	440	CRagged	287.92	287.92	287.92	3.3	275	> RTX_app8_HC	1	adam_sample_7_2ul_18jan21.5297.5297.2	controllerType=0 controllerNumber=1 scan=5297	20.7645
04322:2	1	R.EPQVY.T			318.155	2	635.303	635.303	0	-0.6	440	CRagged	288.98	288.98	288.98	2.94	275	> RTX_app8_HC	1	adam_sample_7_2ul_18jan21.5442.5442.2	controllerType=0 controllerNumber=1 scan=5442	21.2698
03869:2	1	R.EPQVY.T			318.156	2	635.304	635.303	0	0.4	440	CRagged	326.27	326.27	326.27	3.6	275	> RTX_app8_HC	1	adam_sample_7_2ul_18jan21.4991.4991.2	controllerType=0 controllerNumber=1 scan=4991	19.7568
04024:2	1	R.EPQVY.T			318.155	2	635.303	635.303	0	-0.2	440	CRagged	341.17	341.17	341.17	3.5	275	> RTX_app8_HC	1	adam_sample_7_2ul_18jan21.5140.5140.2	controllerType=0 controllerNumber=1 scan=5140	20.2583
09007:2	1	R.EPQVYTLPPSR.D			643.841	2	1286.67	1286.67	0	0.2	440	Specific	76.01	76.01	76.01	2.73	275	> RTX_app8_HC	1	adam_sample_7_2ul_18jan21.9432.9432.3	controllerType=0 controllerNumber=1 scan=9432	33.7611
08808:2	1	R.EPQVYTLPPSR.D			643.841	2	1286.67	1286.67	0	-0.2	440	Specific	343.53	343.53	343.53	5.61	275	> RTX_app8_HC	1	adam_sample_7_2ul_18jan21.9267.9267.2	controllerType=0 controllerNumber=1 scan=9267	33.2496
08421:2	1	R.EPQVYTLPPSR.D			643.841	2	1286.67	1286.67	0	0	440	Specific	364.11	364.11	364.11	6.87	275	> RTX_app8_HC	1	adam_sample_7_2ul_18jan21.8948.8948.3	controllerType=0 controllerNumber=1 scan=8948	32.2526
08693:2	1	R.EPQVYTLPPSR.D			643.841	2	1286.67	1286.67	0	0.7	440	Specific	368.29	368.29	368.29	7.35	275	> RTX_app8_HC	1	adam_sample_7_2ul_18jan21.9175.9175.2	controllerType=0 controllerNumber=1 scan=9175	32.9555
08411:2	1	R.EPQVYTLPPSR.D			643.84	2	1286.67	1286.67	0	-1.7	440	Specific	389	389	389	6.33	275	> RTX_app8_HC	1	adam_sample_7_2ul_18jan21.8939.8939.2	controllerType=0 controllerNumber=1 scan=8939	32.2224
08208:2	1	R.EPQVYTLPPSR.D			643.841	2	1286.67	1286.67	0	0.8	440	Specific	397.43	397.43	397.43	6.44	275	> RTX_app8_HC	1	adam_sample_7_2ul_18jan21.8779.8779.3	controllerType=0 controllerNumber=1 scan=8779	31.7022
08601:2	1	R.EPQVYTLPPSR.D			643.841	2	1286.67	1286.67	0	0.6	440	Specific	417.09	417.09	417.09	6.98	275	> RTX_app8_HC	1	adam_sample_7_2ul_18jan21.9103.9103.2	controllerType=0 controllerNumber=1 scan=9103	32.7398
13885:3	1	R.EPQVYTLPPSRDELTK.N			624.994	3	1872.97	1872.97	0	-1	440	Specific	16.42	16.42	16.42	1.18	275	> RTX_app8_HC	1	adam_sample_7_2ul_18jan21.13035.13035.3	controllerType=0 controllerNumber=1 scan=13035	44.6083
17001:3	1	R.EPQVYTLPPSRDELTK.N			624.995	3	1872.97	1872.97	0	0.3	440	Specific	42.16	42.16	42.16	2.24	275	> RTX_app8_HC	1	adam_sample_7_2ul_18jan21.15451.15451.3	controllerType=0 controllerNumber=1 scan=15451	51.9689
08671:3	1	R.EPQVYTLPPSRDELTK.N			624.995	3	1872.97	1872.97	0	-0.5	440	Specific	111.18	111.18	111.18	2.16	275	> RTX_app8_HC	1	adam_sample_7_2ul_18jan21.9158.9158.3	controllerType=0 controllerNumber=1 scan=9158	32.9065
10254:2	1	R.EPQVYTLPPSRDELTK.N			936.987	2	1872.97	1872.97	0	-1.9	440	Specific	154.84	154.84	154.84	1.41	275	> RTX_app8_HC	1	adam_sample_7_2ul_18jan21.10556.10556.2	controllerType=0 controllerNumber=1 scan=10556	37.3321
08931:2	1	R.EPQVYTLPPSRDELTK.N			936.989	2	1872.97	1872.97	0	0.7	440	Specific	177.2	177.2	177.2	2.76	275	> RTX_app8_HC	1	adam_sample_7_2ul_18jan21.9365.9365.2	controllerType=0 controllerNumber=1 scan=9365	33.545
13326:3	1	R.EPQVYTLPPSRDELTK.N			624.996	3	1872.97	1872.97	0	1.4	440	Specific	243.49	243.49	243.49	3.77	275	> RTX_app8_HC	1	adam_sample_7_2ul_18jan21.12687.12687.3	controllerType=0 controllerNumber=1 scan=12687	43.5913
12896:3	1	R.EPQVYTLPPSRDELTK.N			624.995	3	1872.97	1872.97	0	0.5	440	Specific	245.54	245.54	245.54	5.29	275	> RTX_app8_HC	1	adam_sample_7_2ul_18jan21.12375.12375.3	controllerType=0 controllerNumber=1 scan=12375	42.666
09763:2	1	R.EPQVYTLPPSRDELTK.N			936.991	2	1872.97	1872.97	0	2.3	440	Specific	246.52	246.52	246.52	2.58	275	> RTX_app8_HC	1	adam_sample_7_2ul_18jan21.10091.10091.2	controllerType=0 controllerNumber=1 scan=10091	35.8165
09401:2	1	R.EPQVYTLPPSRDELTK.N			936.99	2	1872.97	1872.97	0	1.4	440	Specific	298.74	298.74	298.74	3.2	275	> RTX_app8_HC	1	adam_sample_7_2ul_18jan21.9764.9764.2	controllerType=0 controllerNumber=1 scan=9764	34.7892
09573:2	1	R.EPQVYTLPPSRDELTK.N			936.988	2	1872.97	1872.97	0	-0.8	440	Specific	317.39	317.39	317.39	3.54	275	> RTX_app8_HC	1	adam_sample_7_2ul_18jan21.9921.9921.2	controllerType=0 controllerNumber=1 scan=9921	35.2962
09213:2	1	R.EPQVYTLPPSRDELTK.N			936.99	2	1872.97	1872.97	0	0.8	440	Specific	323.42	323.42	323.42	3.87	275	> RTX_app8_HC	1	adam_sample_7_2ul_18jan21.9599.9599.2	controllerType=0 controllerNumber=1 scan=9599	34.2764
09124:2	1	R.EPQVYTLPPSRDELTK.N			936.989	2	1872.97	1872.97	0	0.6	440	Specific	330.1	330.1	330.1	4.13	275	> RTX_app8_HC	1	adam_sample_7_2ul_18jan21.9529.9529.2	controllerType=0 controllerNumber=1 scan=9529	34.0497
11687:3	1	R.EPQVYTLPPSRDELTK.N			624.995	3	1872.97	1872.97	0	0.6	440	Specific	388.27	388.27	388.27	6.91	275	> RTX_app8_HC	1	adam_sample_7_2ul_18jan21.11591.11591.3	controllerType=0 controllerNumber=1 scan=11591	40.4066
11658:3	1	R.EPQVYTLPPSRDELTK.N			624.995	3	1872.97	1872.97	0	-0.4	440	Specific	413.57	413.57	413.57	6.26	275	> RTX_app8_HC	1	adam_sample_7_2ul_18jan21.11570.11570.3	controllerType=0 controllerNumber=1 scan=11570	40.3431
08784:3	1	R.EPQVYTLPPSRDELTK.N			624.995	3	1872.97	1872.97	0	0.7	440	Specific	476.19	476.19	476.19	6.79	275	> RTX_app8_HC	1	adam_sample_7_2ul_18jan21.9254.9254.3	controllerType=0 controllerNumber=1 scan=9254	33.2152
11148:3	1	R.EPQVYTLPPSRDELTK.N			624.996	3	1872.97	1872.97	0	1.3	440	Specific	526.45	526.45	526.45	6.44	275	> RTX_app8_HC	1	adam_sample_7_2ul_18jan21.11228.11228.3	controllerType=0 controllerNumber=1 scan=11228	39.3407
11133:3	1	R.EPQVYTLPPSRDELTK.N			624.996	3	1872.97	1872.97	0	2	440	Specific	592.1	592.1	592.1	6.97	275	> RTX_app8_HC	1	adam_sample_7_2ul_18jan21.11222.11222.3	controllerType=0 controllerNumber=1 scan=11222	39.3251
09556:3	1	R.EPQVYTLPPSRDELTK.N			624.995	3	1872.97	1872.97	0	0.6	440	Specific	596.96	596.96	596.96	7.98	275	> RTX_app8_HC	1	adam_sample_7_2ul_18jan21.9901.9901.3	controllerType=0 controllerNumber=1 scan=9901	35.2329
10230:3	1	R.EPQVYTLPPSRDELTK.N			624.996	3	1872.97	1872.97	0	1.7	440	Specific	612.89	612.89	612.89	8.36	275	> RTX_app8_HC	1	adam_sample_7_2ul_18jan21.10535.10535.3	controllerType=0 controllerNumber=1 scan=10535	37.2689
08988:3	1	R.EPQVYTLPPSRDELTK.N			624.995	3	1872.97	1872.97	0	0.7	440	Specific	619.31	619.31	619.31	8.73	275	> RTX_app8_HC	1	adam_sample_7_2ul_18jan21.9417.9417.3	controllerType=0 controllerNumber=1 scan=9417	33.7171
10639:3	1	R.EPQVYTLPPSRDELTK.N			624.995	3	1872.97	1872.97	0	0.7	440	Specific	635.11	635.11	635.11	8.73	275	> RTX_app8_HC	1	adam_sample_7_2ul_18jan21.10872.10872.3	controllerType=0 controllerNumber=1 scan=10872	38.2946
10427:3	1	R.EPQVYTLPPSRDELTK.N			624.995	3	1872.97	1872.97	0	0.8	440	Specific	637.34	637.34	637.34	8.73	275	> RTX_app8_HC	1	adam_sample_7_2ul_18jan21.10703.10703.3	controllerType=0 controllerNumber=1 scan=10703	37.7826
09731:3	1	R.EPQVYTLPPSRDELTK.N			624.995	3	1872.97	1872.97	0	0.3	440	Specific	651.03	651.03	651.03	9.98	275	> RTX_app8_HC	1	adam_sample_7_2ul_18jan21.10065.10065.3	controllerType=0 controllerNumber=1 scan=10065	35.7403
10876:3	1	R.EPQVYTLPPSRDELTK.N			624.995	3	1872.97	1872.97	0	0.8	440	Specific	655.16	655.16	655.16	9.73	275	> RTX_app8_HC	1	adam_sample_7_2ul_18jan21.11048.11048.3	controllerType=0 controllerNumber=1 scan=11048	38.8127
09372:3	1	R.EPQVYTLPPSRDELTK.N			624.995	3	1872.97	1872.97	0	0.7	440	Specific	655.72	655.72	655.72	9.73	275	> RTX_app8_HC	1	adam_sample_7_2ul_18jan21.9744.9744.3	controllerType=0 controllerNumber=1 scan=9744	34.7301
09903:3	1	R.EPQVYTLPPSRDELTK.N			624.995	3	1872.97	1872.97	0	0.5	440	Specific	657.64	657.64	657.64	9.98	275	> RTX_app8_HC	1	adam_sample_7_2ul_18jan21.10223.10223.3	controllerType=0 controllerNumber=1 scan=10223	36.2474
09188:3	1	R.EPQVYTLPPSRDELTK.N			624.995	3	1872.97	1872.97	0	0.7	440	Specific	661.13	661.13	661.13	9.73	275	> RTX_app8_HC	1	adam_sample_7_2ul_18jan21.9581.9581.3	controllerType=0 controllerNumber=1 scan=9581	34.2227
10051:3	1	R.EPQVYTLPPSRDELTK.N			624.995	3	1872.97	1872.97	0	0.7	440	Specific	663.21	663.21	663.21	9.73	275	> RTX_app8_HC	1	adam_sample_7_2ul_18jan21.10378.10378.3	controllerType=0 controllerNumber=1 scan=10378	36.7577
03944:1	1	E.PQVY.T			506.261	1	506.261	506.261	0	0.1	441	Non	140.35	140.35	140.35	1.96	275	> RTX_app8_HC	1	adam_sample_7_2ul_18jan21.5057.5057.2	controllerType=0 controllerNumber=1 scan=5057	19.9771
03982:1	1	E.PQVY.T			506.259	1	506.259	506.261	0	-3	441	Non	188.18	188.18	188.18	1.32	275	> RTX_app8_HC	1	adam_sample_7_2ul_18jan21.5093.5093.2	controllerType=0 controllerNumber=1 scan=5093	20.1005
09300:3	1	P.QVYTLPPSRDELTK.N			549.629	3	1646.87	1646.87	0	-2.1	442	NRagged	155.63	14.73	14.73	1.07	275	> RTX_app8_HC	1	adam_sample_7_2ul_18jan21.9681.9681.3	controllerType=0 controllerNumber=1 scan=9681	34.5262
09098:3	1	P.QVYTLPPSRDELTK.N			549.63	3	1646.87	1646.87	0	-0.2	442	NRagged	171.54	49.3	49.3	1.94	275	> RTX_app8_HC	1	adam_sample_7_2ul_18jan21.9505.9505.3	controllerType=0 controllerNumber=1 scan=9505	33.9764
09673:3	1	P.QVYTLPPSRDELTK.N			549.63	3	1646.88	1646.87	0	0.4	442	NRagged	220.62	142.14	142.14	3.39	275	> RTX_app8_HC	1	adam_sample_7_2ul_18jan21.10014.10014.3	controllerType=0 controllerNumber=1 scan=10014	35.5857
09508:3	1	P.QVYTLPPSRDELTK.N			549.629	3	1646.87	1646.87	0	-1.1	442	NRagged	221.56	79.13	79.13	1.81	275	> RTX_app8_HC	1	adam_sample_7_2ul_18jan21.9854.9854.3	controllerType=0 controllerNumber=1 scan=9854	35.0645
09471:3	1	P.QVYTLPPSRDELTK.N			549.628	3	1646.87	1646.87	0	-2.6	442	NRagged	280.51	109.14	109.14	1.24	275	> RTX_app8_HC	1	adam_sample_7_2ul_18jan21.9828.9828.3	controllerType=0 controllerNumber=1 scan=9828	34.986
08190:3	1	Q.VYTLPPSRDELTK.N			506.944	3	1518.82	1518.82	0	0.4	443	NRagged	150.73	150.73	150.73	3.22	275	> RTX_app8_HC	1	adam_sample_7_2ul_18jan21.8761.8761.3	controllerType=0 controllerNumber=1 scan=8761	31.6452
07269:3	1	Q.VYTLPPSRDELTK.N			506.945	3	1518.82	1518.82	0	1.9	443	NRagged	313.53	313.53	313.53	3.64	275	> RTX_app8_HC	1	adam_sample_7_2ul_18jan21.7993.7993.3	controllerType=0 controllerNumber=1 scan=7993	29.2853
07050:3	1	Q.VYTLPPSRDELTK.N			506.945	3	1518.82	1518.82	0	2.3	443	NRagged	375.78	375.78	375.78	5.09	275	> RTX_app8_HC	1	adam_sample_7_2ul_18jan21.7822.7822.3	controllerType=0 controllerNumber=1 scan=7822	28.757
00535:2	1	Y.TLPPSR.D			335.697	2	670.388	670.388	0	-1.1	445	NRagged	20.41	20.41	20.41	1.9	275	> RTX_app8_HC	1	adam_sample_7_2ul_18jan21.2024.2024.2	controllerType=0 controllerNumber=1 scan=2024	9.796
02116:2	1	Y.TLPPSR.D			335.697	2	670.387	670.388	0	-1.6	445	NRagged	176.01	176.01	176.01	4.07	275	> RTX_app8_HC	1	adam_sample_7_2ul_18jan21.3382.3382.2	controllerType=0 controllerNumber=1 scan=3382	14.4279
01492:2	1	Y.TLPPSR.D			335.698	2	670.388	670.388	0	-0.5	445	NRagged	179.59	179.59	179.59	4.73	275	> RTX_app8_HC	1	adam_sample_7_2ul_18jan21.2858.2858.2	controllerType=0 controllerNumber=1 scan=2858	12.631
00557:2	1	Y.TLPPSR.D			335.698	2	670.388	670.388	0	-0.3	445	NRagged	199.83	199.83	199.83	4.61	275	> RTX_app8_HC	1	adam_sample_7_2ul_18jan21.2040.2040.2	controllerType=0 controllerNumber=1 scan=2040	9.8473
01693:2	1	Y.TLPPSR.D			335.698	2	670.388	670.388	0	0.2	445	NRagged	204.95	204.95	204.95	4.76	275	> RTX_app8_HC	1	adam_sample_7_2ul_18jan21.3010.3010.2	controllerType=0 controllerNumber=1 scan=3010	13.1418
00552:2	1	Y.TLPPSR.D			335.698	2	670.388	670.388	0	-0.3	445	NRagged	205.86	205.86	205.86	4.73	275	> RTX_app8_HC	1	adam_sample_7_2ul_18jan21.2035.2035.2	controllerType=0 controllerNumber=1 scan=2035	9.8281
01214:2	1	Y.TLPPSR.D			335.697	2	670.386	670.388	0	-2.6	445	NRagged	212.56	212.56	212.56	3.5	275	> RTX_app8_HC	1	adam_sample_7_2ul_18jan21.2635.2635.2	controllerType=0 controllerNumber=1 scan=2635	11.8642
01025:2	1	Y.TLPPSR.D			335.697	2	670.388	670.388	0	-0.7	445	NRagged	213.48	213.48	213.48	4.62	275	> RTX_app8_HC	1	adam_sample_7_2ul_18jan21.2484.2484.2	controllerType=0 controllerNumber=1 scan=2484	11.3541
00835:2	1	Y.TLPPSR.D			335.697	2	670.388	670.388	0	-1.1	445	NRagged	214.02	214.02	214.02	4.62	275	> RTX_app8_HC	1	adam_sample_7_2ul_18jan21.2326.2326.2	controllerType=0 controllerNumber=1 scan=2326	10.8461
00690:2	1	Y.TLPPSR.D			335.697	2	670.388	670.388	0	-1	445	NRagged	214.69	214.69	214.69	4.55	275	> RTX_app8_HC	1	adam_sample_7_2ul_18jan21.2175.2175.2	controllerType=0 controllerNumber=1 scan=2175	10.3315
01913:2	1	Y.TLPPSR.D			335.697	2	670.388	670.388	0	-0.9	445	NRagged	221.78	221.78	221.78	4.55	275	> RTX_app8_HC	1	adam_sample_7_2ul_18jan21.3164.3164.2	controllerType=0 controllerNumber=1 scan=3164	13.6521
01305:2	1	Y.TLPPSR.D			335.697	2	670.388	670.388	0	-0.8	445	NRagged	223.65	223.65	223.65	4.43	275	> RTX_app8_HC	1	adam_sample_7_2ul_18jan21.2741.2741.2	controllerType=0 controllerNumber=1 scan=2741	12.2605
11278:3	1	Y.TLPPSRDELTK.N			419.566	3	1256.68	1256.68	0	0.2	445	NRagged	10.81	10.81	10.81	1.56	275	> RTX_app8_HC	1	adam_sample_7_2ul_18jan21.11316.11316.4	controllerType=0 controllerNumber=1 scan=11316	39.6117
21543:3	1	Y.TLPPSRDELTK.N			419.566	3	1256.68	1256.68	0	-1.8	445	NRagged	70.29	70.29	70.29	1.71	275	> RTX_app8_HC	1	adam_sample_7_2ul_18jan21.21508.21508.3	controllerType=0 controllerNumber=1 scan=21508	74.9135
04576:3	1	Y.TLPPSRDELTK.N			419.567	3	1256.69	1256.68	0	1.7	445	NRagged	78.65	78.65	78.65	1.67	275	> RTX_app8_HC	1	adam_sample_7_2ul_18jan21.5720.5720.2	controllerType=0 controllerNumber=1 scan=5720	22.2142
20913:3	1	Y.TLPPSRDELTK.N			419.566	3	1256.68	1256.68	0	-1.2	445	NRagged	79.43	79.43	79.43	2	275	> RTX_app8_HC	1	adam_sample_7_2ul_18jan21.19453.19453.3	controllerType=0 controllerNumber=1 scan=19453	65.5043
21325:3	1	Y.TLPPSRDELTK.N			419.567	3	1256.69	1256.68	0	1.9	445	NRagged	99.05	99.05	99.05	1.51	275	> RTX_app8_HC	1	adam_sample_7_2ul_18jan21.20362.20362.3	controllerType=0 controllerNumber=1 scan=20362	69.4296
04185:3	1	Y.TLPPSRDELTK.N			419.567	3	1256.69	1256.68	0	1.6	445	NRagged	101.19	101.19	101.19	1.81	275	> RTX_app8_HC	1	adam_sample_7_2ul_18jan21.5278.5278.2	controllerType=0 controllerNumber=1 scan=5278	20.6971
20623:3	1	Y.TLPPSRDELTK.N			419.567	3	1256.69	1256.68	0	1.2	445	NRagged	103.09	103.09	103.09	2.25	275	> RTX_app8_HC	1	adam_sample_7_2ul_18jan21.18983.18983.3	controllerType=0 controllerNumber=1 scan=18983	63.6563
20485:3	1	Y.TLPPSRDELTK.N			419.566	3	1256.68	1256.68	0	-0.7	445	NRagged	148.36	148.36	148.36	3.43	275	> RTX_app8_HC	1	adam_sample_7_2ul_18jan21.18834.18834.3	controllerType=0 controllerNumber=1 scan=18834	63.1384
20097:3	1	Y.TLPPSRDELTK.N			419.566	3	1256.68	1256.68	0	-0.5	445	NRagged	152.96	152.96	152.96	3.68	275	> RTX_app8_HC	1	adam_sample_7_2ul_18jan21.18289.18289.3	controllerType=0 controllerNumber=1 scan=18289	61.0771
14714:2	1	Y.TLPPSRDELTK.N			628.847	2	1256.69	1256.68	0	2.5	445	NRagged	162.74	162.74	162.74	1.18	275	> RTX_app8_HC	1	adam_sample_7_2ul_18jan21.13608.13608.2	controllerType=0 controllerNumber=1 scan=13608	46.3888
21105:3	1	Y.TLPPSRDELTK.N			419.567	3	1256.69	1256.68	0	1.7	445	NRagged	165.07	165.07	165.07	3.3	275	> RTX_app8_HC	1	adam_sample_7_2ul_18jan21.19786.19786.3	controllerType=0 controllerNumber=1 scan=19786	66.8867
19350:3	1	Y.TLPPSRDELTK.N			419.567	3	1256.68	1256.68	0	0.4	445	NRagged	179.78	179.78	179.78	4.39	275	> RTX_app8_HC	1	adam_sample_7_2ul_18jan21.17504.17504.3	controllerType=0 controllerNumber=1 scan=17504	58.4254
20801:3	1	Y.TLPPSRDELTK.N			419.566	3	1256.68	1256.68	0	0.2	445	NRagged	181.42	181.42	181.42	4.39	275	> RTX_app8_HC	1	adam_sample_7_2ul_18jan21.19251.19251.3	controllerType=0 controllerNumber=1 scan=19251	64.6953
19597:3	1	Y.TLPPSRDELTK.N			419.565	3	1256.68	1256.68	0	-2.2	445	NRagged	184.62	184.62	184.62	3.66	275	> RTX_app8_HC	1	adam_sample_7_2ul_18jan21.17743.17743.3	controllerType=0 controllerNumber=1 scan=17743	59.2306
20273:3	1	Y.TLPPSRDELTK.N			419.565	3	1256.68	1256.68	0	-2.4	445	NRagged	185.67	185.67	185.67	3.66	275	> RTX_app8_HC	1	adam_sample_7_2ul_18jan21.18523.18523.3	controllerType=0 controllerNumber=1 scan=18523	61.9387
19768:3	1	Y.TLPPSRDELTK.N			419.566	3	1256.68	1256.68	0	-1.1	445	NRagged	186.01	186.01	186.01	4.32	275	> RTX_app8_HC	1	adam_sample_7_2ul_18jan21.17944.17944.3	controllerType=0 controllerNumber=1 scan=17944	59.9138
19043:3	1	Y.TLPPSRDELTK.N			419.566	3	1256.68	1256.68	0	-0.5	445	NRagged	191.3	191.3	191.3	4.57	275	> RTX_app8_HC	1	adam_sample_7_2ul_18jan21.17226.17226.3	controllerType=0 controllerNumber=1 scan=17226	57.534
18268:3	1	Y.TLPPSRDELTK.N			419.566	3	1256.68	1256.68	0	-0.2	445	NRagged	194.3	194.3	194.3	4.57	275	> RTX_app8_HC	1	adam_sample_7_2ul_18jan21.16490.16490.3	controllerType=0 controllerNumber=1 scan=16490	55.1934
02225:3	1	Y.TLPPSRDELTK.N			419.566	3	1256.68	1256.68	0	-1.6	445	NRagged	195.26	195.26	195.26	3.45	275	> RTX_app8_HC	1	adam_sample_7_2ul_18jan21.3489.3489.2	controllerType=0 controllerNumber=1 scan=3489	14.799
18842:3	1	Y.TLPPSRDELTK.N			419.567	3	1256.69	1256.68	0	0.6	445	NRagged	196.09	196.09	196.09	4.35	275	> RTX_app8_HC	1	adam_sample_7_2ul_18jan21.17054.17054.3	controllerType=0 controllerNumber=1 scan=17054	57.0072
19966:3	1	Y.TLPPSRDELTK.N			419.567	3	1256.68	1256.68	0	0.3	445	NRagged	197.99	197.99	197.99	4.6	275	> RTX_app8_HC	1	adam_sample_7_2ul_18jan21.18143.18143.3	controllerType=0 controllerNumber=1 scan=18143	60.561
16464:3	1	Y.TLPPSRDELTK.N			419.566	3	1256.68	1256.68	0	-0.3	445	NRagged	199.84	199.84	199.84	4.57	275	> RTX_app8_HC	1	adam_sample_7_2ul_18jan21.15015.15015.3	controllerType=0 controllerNumber=1 scan=15015	50.6653
15536:3	1	Y.TLPPSRDELTK.N			419.566	3	1256.68	1256.68	0	-1.2	445	NRagged	204.93	204.93	204.93	4.32	275	> RTX_app8_HC	1	adam_sample_7_2ul_18jan21.14264.14264.3	controllerType=0 controllerNumber=1 scan=14264	48.3829
18501:3	1	Y.TLPPSRDELTK.N			419.566	3	1256.68	1256.68	0	-0.6	445	NRagged	217.78	217.78	217.78	4.39	275	> RTX_app8_HC	1	adam_sample_7_2ul_18jan21.16720.16720.3	controllerType=0 controllerNumber=1 scan=16720	55.943
06237:3	1	Y.TLPPSRDELTK.N			419.566	3	1256.68	1256.68	0	-0.2	445	NRagged	218.57	218.57	218.57	4.25	275	> RTX_app8_HC	1	adam_sample_7_2ul_18jan21.7073.7073.3	controllerType=0 controllerNumber=1 scan=7073	26.3708
17146:3	1	Y.TLPPSRDELTK.N			419.566	3	1256.68	1256.68	0	-0.2	445	NRagged	219.3	219.3	219.3	5.33	275	> RTX_app8_HC	1	adam_sample_7_2ul_18jan21.15557.15557.3	controllerType=0 controllerNumber=1 scan=15557	52.2954
14855:3	1	Y.TLPPSRDELTK.N			419.566	3	1256.68	1256.68	0	-1	445	NRagged	219.79	219.79	219.79	4	275	> RTX_app8_HC	1	adam_sample_7_2ul_18jan21.13731.13731.3	controllerType=0 controllerNumber=1 scan=13731	46.7662
17365:3	1	Y.TLPPSRDELTK.N			419.567	3	1256.69	1256.68	0	0.9	445	NRagged	223.39	223.39	223.39	4.2	275	> RTX_app8_HC	1	adam_sample_7_2ul_18jan21.15732.15732.3	controllerType=0 controllerNumber=1 scan=15732	52.8095
12861:3	1	Y.TLPPSRDELTK.N			419.567	3	1256.68	1256.68	0	0.4	445	NRagged	226.14	226.14	226.14	4.28	275	> RTX_app8_HC	1	adam_sample_7_2ul_18jan21.12352.12352.4	controllerType=0 controllerNumber=1 scan=12352	42.595
16944:3	1	Y.TLPPSRDELTK.N			419.565	3	1256.68	1256.68	0	-2	445	NRagged	230.94	230.94	230.94	3.73	275	> RTX_app8_HC	1	adam_sample_7_2ul_18jan21.15392.15392.3	controllerType=0 controllerNumber=1 scan=15392	51.7855
14556:3	1	Y.TLPPSRDELTK.N			419.567	3	1256.69	1256.68	0	0.9	445	NRagged	231.11	231.11	231.11	4.2	275	> RTX_app8_HC	1	adam_sample_7_2ul_18jan21.13483.13483.3	controllerType=0 controllerNumber=1 scan=13483	45.9842
18055:3	1	Y.TLPPSRDELTK.N			419.566	3	1256.68	1256.68	0	-0.8	445	NRagged	231.92	231.92	231.92	5.08	275	> RTX_app8_HC	1	adam_sample_7_2ul_18jan21.16300.16300.3	controllerType=0 controllerNumber=1 scan=16300	54.5884
16237:3	1	Y.TLPPSRDELTK.N			419.566	3	1256.68	1256.68	0	-0.2	445	NRagged	238.53	238.53	238.53	4.63	275	> RTX_app8_HC	1	adam_sample_7_2ul_18jan21.14828.14828.3	controllerType=0 controllerNumber=1 scan=14828	50.1085
13577:3	1	Y.TLPPSRDELTK.N			419.566	3	1256.68	1256.68	0	0	445	NRagged	242.52	242.52	242.52	4.68	275	> RTX_app8_HC	1	adam_sample_7_2ul_18jan21.12850.12850.3	controllerType=0 controllerNumber=1 scan=12850	44.0545
13113:3	1	Y.TLPPSRDELTK.N			419.567	3	1256.69	1256.68	0	1.2	445	NRagged	254.53	254.53	254.53	4.4	275	> RTX_app8_HC	1	adam_sample_7_2ul_18jan21.12522.12522.3	controllerType=0 controllerNumber=1 scan=12522	43.0913
07962:2	1	Y.TLPPSRDELTK.N			628.847	2	1256.69	1256.68	0	1.2	445	NRagged	256.46	256.46	256.46	3.64	275	> RTX_app8_HC	1	adam_sample_7_2ul_18jan21.8579.8579.2	controllerType=0 controllerNumber=1 scan=8579	31.0869
12613:3	1	Y.TLPPSRDELTK.N			419.566	3	1256.68	1256.68	0	-1.4	445	NRagged	257.66	257.66	257.66	3.91	275	> RTX_app8_HC	1	adam_sample_7_2ul_18jan21.12176.12176.4	controllerType=0 controllerNumber=1 scan=12176	42.0888
15263:3	1	Y.TLPPSRDELTK.N			419.566	3	1256.68	1256.68	0	-1.2	445	NRagged	264.16	264.16	264.16	4.59	275	> RTX_app8_HC	1	adam_sample_7_2ul_18jan21.14039.14039.3	controllerType=0 controllerNumber=1 scan=14039	47.6924
07566:2	1	Y.TLPPSRDELTK.N			628.846	2	1256.68	1256.68	0	-0.7	445	NRagged	271.36	271.36	271.36	3.54	275	> RTX_app8_HC	1	adam_sample_7_2ul_18jan21.8233.8233.2	controllerType=0 controllerNumber=1 scan=8233	30.0305
11748:3	1	Y.TLPPSRDELTK.N			419.566	3	1256.68	1256.68	0	-0.4	445	NRagged	272.96	272.96	272.96	4.62	275	> RTX_app8_HC	1	adam_sample_7_2ul_18jan21.11625.11625.3	controllerType=0 controllerNumber=1 scan=11625	40.5025
14202:3	1	Y.TLPPSRDELTK.N			419.567	3	1256.68	1256.68	0	0.3	445	NRagged	281.46	281.46	281.46	4.94	275	> RTX_app8_HC	1	adam_sample_7_2ul_18jan21.13257.13257.3	controllerType=0 controllerNumber=1 scan=13257	45.3127
17665:3	1	Y.TLPPSRDELTK.N			419.567	3	1256.68	1256.68	0	0.3	445	NRagged	286.76	286.76	286.76	5.79	275	> RTX_app8_HC	1	adam_sample_7_2ul_18jan21.15988.15988.3	controllerType=0 controllerNumber=1 scan=15988	53.6427
02157:2	1	Y.TLPPSRDELTK.N			628.846	2	1256.69	1256.68	0	0.5	445	NRagged	287.68	287.68	287.68	4.13	275	> RTX_app8_HC	1	adam_sample_7_2ul_18jan21.3427.3427.2	controllerType=0 controllerNumber=1 scan=3427	14.5824
06928:2	1	Y.TLPPSRDELTK.N			628.847	2	1256.69	1256.68	0	1.8	445	NRagged	298.03	298.03	298.03	3.51	275	> RTX_app8_HC	1	adam_sample_7_2ul_18jan21.7688.7688.2	controllerType=0 controllerNumber=1 scan=7688	28.3083
12232:3	1	Y.TLPPSRDELTK.N			419.567	3	1256.68	1256.68	0	0.4	445	NRagged	303.82	303.82	303.82	5.1	275	> RTX_app8_HC	1	adam_sample_7_2ul_18jan21.11953.11953.3	controllerType=0 controllerNumber=1 scan=11953	41.4609
08179:2	1	Y.TLPPSRDELTK.N			628.846	2	1256.69	1256.68	0	1	445	NRagged	307.67	307.67	307.67	3.8	275	> RTX_app8_HC	1	adam_sample_7_2ul_18jan21.8749.8749.2	controllerType=0 controllerNumber=1 scan=8749	31.6045
13159:3	1	Y.TLPPSRDELTK.N			419.566	3	1256.68	1256.68	0	0.2	445	NRagged	310.43	310.43	310.43	5.1	275	> RTX_app8_HC	1	adam_sample_7_2ul_18jan21.12559.12559.4	controllerType=0 controllerNumber=1 scan=12559	43.2073
06778:2	1	Y.TLPPSRDELTK.N			628.846	2	1256.68	1256.68	0	0.3	445	NRagged	317.99	317.99	317.99	4.05	275	> RTX_app8_HC	1	adam_sample_7_2ul_18jan21.7535.7535.2	controllerType=0 controllerNumber=1 scan=7535	27.7935
07279:2	1	Y.TLPPSRDELTK.N			628.846	2	1256.69	1256.68	0	0.5	445	NRagged	318.79	318.79	318.79	4.13	275	> RTX_app8_HC	1	adam_sample_7_2ul_18jan21.8005.8005.2	controllerType=0 controllerNumber=1 scan=8005	29.3211
10826:3	1	Y.TLPPSRDELTK.N			419.566	3	1256.68	1256.68	0	0.1	445	NRagged	321.14	321.14	321.14	4.97	275	> RTX_app8_HC	1	adam_sample_7_2ul_18jan21.11012.11012.3	controllerType=0 controllerNumber=1 scan=11012	38.7067
10153:3	1	Y.TLPPSRDELTK.N			419.566	3	1256.68	1256.68	0	-0.7	445	NRagged	323.71	323.71	323.71	5.01	275	> RTX_app8_HC	1	adam_sample_7_2ul_18jan21.10468.10468.3	controllerType=0 controllerNumber=1 scan=10468	37.0548
06413:2	1	Y.TLPPSRDELTK.N			628.846	2	1256.68	1256.68	0	0.2	445	NRagged	326.92	326.92	326.92	4.49	275	> RTX_app8_HC	1	adam_sample_7_2ul_18jan21.7216.7216.2	controllerType=0 controllerNumber=1 scan=7216	26.7942
10607:3	1	Y.TLPPSRDELTK.N			419.566	3	1256.68	1256.68	0	-0.3	445	NRagged	326.93	326.93	326.93	5.26	275	> RTX_app8_HC	1	adam_sample_7_2ul_18jan21.10843.10843.3	controllerType=0 controllerNumber=1 scan=10843	38.2031
08768:2	1	Y.TLPPSRDELTK.N			628.846	2	1256.68	1256.68	0	0.1	445	NRagged	331.6	331.6	331.6	4.32	275	> RTX_app8_HC	1	adam_sample_7_2ul_18jan21.9241.9241.2	controllerType=0 controllerNumber=1 scan=9241	33.1653
09004:2	1	Y.TLPPSRDELTK.N			628.847	2	1256.69	1256.68	0	2.2	445	NRagged	333.52	333.52	333.52	3.7	275	> RTX_app8_HC	1	adam_sample_7_2ul_18jan21.9428.9428.2	controllerType=0 controllerNumber=1 scan=9428	33.7501
09920:3	1	Y.TLPPSRDELTK.N			419.566	3	1256.68	1256.68	0	-0.1	445	NRagged	339.62	339.62	339.62	5.26	275	> RTX_app8_HC	1	adam_sample_7_2ul_18jan21.10237.10237.3	controllerType=0 controllerNumber=1 scan=10237	36.2911
08366:2	1	Y.TLPPSRDELTK.N			628.845	2	1256.68	1256.68	0	-1.6	445	NRagged	341.8	341.8	341.8	3.74	275	> RTX_app8_HC	1	adam_sample_7_2ul_18jan21.8903.8903.2	controllerType=0 controllerNumber=1 scan=8903	32.1063
07066:2	1	Y.TLPPSRDELTK.N			628.847	2	1256.69	1256.68	0	1.3	445	NRagged	341.81	341.81	341.81	3.63	275	> RTX_app8_HC	1	adam_sample_7_2ul_18jan21.7839.7839.2	controllerType=0 controllerNumber=1 scan=7839	28.8174
08574:2	1	Y.TLPPSRDELTK.N			628.846	2	1256.68	1256.68	0	-0.1	445	NRagged	342.04	342.04	342.04	4.28	275	> RTX_app8_HC	1	adam_sample_7_2ul_18jan21.9077.9077.2	controllerType=0 controllerNumber=1 scan=9077	32.6573
06197:2	1	Y.TLPPSRDELTK.N			628.846	2	1256.69	1256.68	0	0.6	445	NRagged	346.76	346.76	346.76	4.49	275	> RTX_app8_HC	1	adam_sample_7_2ul_18jan21.7042.7042.2	controllerType=0 controllerNumber=1 scan=7042	26.2686
05374:2	1	Y.TLPPSRDELTK.N			628.846	2	1256.69	1256.68	0	0.6	445	NRagged	360.97	360.97	360.97	4.35	275	> RTX_app8_HC	1	adam_sample_7_2ul_18jan21.6365.6365.2	controllerType=0 controllerNumber=1 scan=6365	24.223
02790:3	1	Y.TLPPSRDELTK.N			419.567	3	1256.69	1256.68	0	0.8	445	NRagged	365.63	365.63	365.63	6.78	275	> RTX_app8_HC	1	adam_sample_7_2ul_18jan21.4024.4024.3	controllerType=0 controllerNumber=1 scan=4024	16.583
03090:3	1	Y.TLPPSRDELTK.N			419.567	3	1256.68	1256.68	0	0.3	445	NRagged	376.98	376.98	376.98	7.03	275	> RTX_app8_HC	1	adam_sample_7_2ul_18jan21.4274.4274.3	controllerType=0 controllerNumber=1 scan=4274	17.3871
04089:3	1	Y.TLPPSRDELTK.N			419.567	3	1256.68	1256.68	0	0.4	445	NRagged	388.36	388.36	388.36	7.03	275	> RTX_app8_HC	1	adam_sample_7_2ul_18jan21.5189.5189.3	controllerType=0 controllerNumber=1 scan=5189	20.4215
02308:2	1	Y.TLPPSRDELTK.N			628.846	2	1256.68	1256.68	0	0.3	445	NRagged	395.46	395.46	395.46	5.53	275	> RTX_app8_HC	1	adam_sample_7_2ul_18jan21.3575.3575.2	controllerType=0 controllerNumber=1 scan=3575	15.0896
06012:2	1	Y.TLPPSRDELTK.N			628.847	2	1256.69	1256.68	0	1.7	445	NRagged	402.04	402.04	402.04	5.2	275	> RTX_app8_HC	1	adam_sample_7_2ul_18jan21.6875.6875.2	controllerType=0 controllerNumber=1 scan=6875	25.7532
03469:3	1	Y.TLPPSRDELTK.N			419.566	3	1256.68	1256.68	0	-0.4	445	NRagged	402.48	402.48	402.48	7.07	275	> RTX_app8_HC	1	adam_sample_7_2ul_18jan21.4593.4593.3	controllerType=0 controllerNumber=1 scan=4593	18.3941
09721:2	1	Y.TLPPSRDELTK.N			628.847	2	1256.69	1256.68	0	1.6	445	NRagged	404.14	404.14	404.14	5.9	275	> RTX_app8_HC	1	adam_sample_7_2ul_18jan21.10053.10053.3	controllerType=0 controllerNumber=1 scan=10053	35.7081
02976:3	1	Y.TLPPSRDELTK.N			419.567	3	1256.68	1256.68	0	0.4	445	NRagged	404.72	404.72	404.72	7.1	275	> RTX_app8_HC	1	adam_sample_7_2ul_18jan21.4182.4182.3	controllerType=0 controllerNumber=1 scan=4182	17.0995
05606:2	1	Y.TLPPSRDELTK.N			628.845	2	1256.68	1256.68	0	-0.8	445	NRagged	407.54	407.54	407.54	5.16	275	> RTX_app8_HC	1	adam_sample_7_2ul_18jan21.6537.6537.2	controllerType=0 controllerNumber=1 scan=6537	24.7312
02915:3	1	Y.TLPPSRDELTK.N			419.567	3	1256.68	1256.68	0	0.4	445	NRagged	410.61	410.61	410.61	7.1	275	> RTX_app8_HC	1	adam_sample_7_2ul_18jan21.4125.4125.3	controllerType=0 controllerNumber=1 scan=4125	16.8979
05820:2	1	Y.TLPPSRDELTK.N			628.846	2	1256.68	1256.68	0	-0.7	445	NRagged	411.03	411.03	411.03	5.33	275	> RTX_app8_HC	1	adam_sample_7_2ul_18jan21.6706.6706.2	controllerType=0 controllerNumber=1 scan=6706	25.246
03720:3	1	Y.TLPPSRDELTK.N			419.567	3	1256.69	1256.68	0	0.7	445	NRagged	414.61	414.61	414.61	6.85	275	> RTX_app8_HC	1	adam_sample_7_2ul_18jan21.4884.4884.3	controllerType=0 controllerNumber=1 scan=4884	19.4072
03580:3	1	Y.TLPPSRDELTK.N			419.566	3	1256.68	1256.68	0	-0.2	445	NRagged	415.74	415.74	415.74	7.07	275	> RTX_app8_HC	1	adam_sample_7_2ul_18jan21.4736.4736.3	controllerType=0 controllerNumber=1 scan=4736	18.8974
09170:2	1	Y.TLPPSRDELTK.N			628.846	2	1256.68	1256.68	0	0.3	445	NRagged	416.91	416.91	416.91	5.82	275	> RTX_app8_HC	1	adam_sample_7_2ul_18jan21.9571.9571.3	controllerType=0 controllerNumber=1 scan=9571	34.1891
02641:3	1	Y.TLPPSRDELTK.N			419.566	3	1256.68	1256.68	0	0.1	445	NRagged	419.14	419.14	419.14	7.1	275	> RTX_app8_HC	1	adam_sample_7_2ul_18jan21.3880.3880.3	controllerType=0 controllerNumber=1 scan=3880	16.0784
03929:3	1	Y.TLPPSRDELTK.N			419.567	3	1256.69	1256.68	0	0.8	445	NRagged	421.48	421.48	421.48	6.85	275	> RTX_app8_HC	1	adam_sample_7_2ul_18jan21.5040.5040.3	controllerType=0 controllerNumber=1 scan=5040	19.917
04915:2	1	Y.TLPPSRDELTK.N			628.846	2	1256.68	1256.68	0	0.4	445	NRagged	426.65	426.65	426.65	5.82	275	> RTX_app8_HC	1	adam_sample_7_2ul_18jan21.6028.6028.2	controllerType=0 controllerNumber=1 scan=6028	23.1924
02713:3	1	Y.TLPPSRDELTK.N			419.567	3	1256.68	1256.68	0	0.3	445	NRagged	433.29	433.29	433.29	7.1	275	> RTX_app8_HC	1	adam_sample_7_2ul_18jan21.3930.3930.3	controllerType=0 controllerNumber=1 scan=3930	16.2329
05137:2	1	Y.TLPPSRDELTK.N			628.846	2	1256.69	1256.68	0	1	445	NRagged	435.4	435.4	435.4	5.35	275	> RTX_app8_HC	1	adam_sample_7_2ul_18jan21.6194.6194.2	controllerType=0 controllerNumber=1 scan=6194	23.7075
02462:3	1	Y.TLPPSRDELTK.N			419.566	3	1256.68	1256.68	0	-0.2	445	NRagged	435.41	435.41	435.41	7.07	275	> RTX_app8_HC	1	adam_sample_7_2ul_18jan21.3724.3724.3	controllerType=0 controllerNumber=1 scan=3724	15.5657
03294:3	1	Y.TLPPSRDELTK.N			419.567	3	1256.68	1256.68	0	0.3	445	NRagged	435.54	435.54	435.54	7.1	275	> RTX_app8_HC	1	adam_sample_7_2ul_18jan21.4437.4437.3	controllerType=0 controllerNumber=1 scan=4437	17.8876
02301:3	1	Y.TLPPSRDELTK.N			419.566	3	1256.68	1256.68	0	-1.5	445	NRagged	439.29	439.29	439.29	5.83	275	> RTX_app8_HC	1	adam_sample_7_2ul_18jan21.3567.3567.6	controllerType=0 controllerNumber=1 scan=3567	15.0595
02589:3	1	Y.TLPPSRDELTK.N			419.566	3	1256.68	1256.68	0	0.1	445	NRagged	440.39	440.39	440.39	7.16	275	> RTX_app8_HC	1	adam_sample_7_2ul_18jan21.3824.3824.3	controllerType=0 controllerNumber=1 scan=3824	15.8941
02463:3	1	Y.TLPPSRDELTK.N			419.566	3	1256.68	1256.68	0	-0.2	445	NRagged	452.99	452.99	452.99	7.13	275	> RTX_app8_HC	1	adam_sample_7_2ul_18jan21.3725.3725.3	controllerType=0 controllerNumber=1 scan=3725	15.5669
03245:3	1	Y.TLPPSRDELTK.N			419.567	3	1256.69	1256.68	0	0.5	445	NRagged	485.65	485.65	485.65	7.16	275	> RTX_app8_HC	1	adam_sample_7_2ul_18jan21.4391.4391.3	controllerType=0 controllerNumber=1 scan=4391	17.7372
03519:2	1	Y.TLPPSRDELTK.N			628.846	2	1256.68	1256.68	0	-0.1	445	NRagged	487.4	487.4	487.4	5.84	275	> RTX_app8_HC	1	adam_sample_7_2ul_18jan21.4660.4660.2	controllerType=0 controllerNumber=1 scan=4660	18.6265
02905:3	1	Y.TLPPSRDELTK.N			419.567	3	1256.68	1256.68	0	0.4	445	NRagged	488.85	488.85	488.85	7.16	275	> RTX_app8_HC	1	adam_sample_7_2ul_18jan21.4118.4118.3	controllerType=0 controllerNumber=1 scan=4118	16.8776
04731:2	1	Y.TLPPSRDELTK.N			628.846	2	1256.69	1256.68	0	0.7	445	NRagged	508.01	508.01	508.01	5.62	275	> RTX_app8_HC	1	adam_sample_7_2ul_18jan21.5863.5863.2	controllerType=0 controllerNumber=1 scan=5863	22.6776
02800:2	1	Y.TLPPSRDELTK.N			628.846	2	1256.68	1256.68	0	0.4	445	NRagged	513.35	513.35	513.35	6.57	275	> RTX_app8_HC	1	adam_sample_7_2ul_18jan21.4033.4033.2	controllerType=0 controllerNumber=1 scan=4033	16.6079
03394:2	1	Y.TLPPSRDELTK.N			628.846	2	1256.68	1256.68	0	0	445	NRagged	513.94	513.94	513.94	5.84	275	> RTX_app8_HC	1	adam_sample_7_2ul_18jan21.4513.4513.2	controllerType=0 controllerNumber=1 scan=4513	18.1251
02653:2	1	Y.TLPPSRDELTK.N			628.846	2	1256.68	1256.68	0	0.3	445	NRagged	518.11	518.11	518.11	6.57	275	> RTX_app8_HC	1	adam_sample_7_2ul_18jan21.3887.3887.2	controllerType=0 controllerNumber=1 scan=3887	16.0974
03819:2	1	Y.TLPPSRDELTK.N			628.846	2	1256.69	1256.68	0	0.9	445	NRagged	520.74	520.74	520.74	5.64	275	> RTX_app8_HC	1	adam_sample_7_2ul_18jan21.4952.4952.2	controllerType=0 controllerNumber=1 scan=4952	19.6336
04161:2	1	Y.TLPPSRDELTK.N			628.846	2	1256.69	1256.68	0	1	445	NRagged	521.27	521.27	521.27	5.64	275	> RTX_app8_HC	1	adam_sample_7_2ul_18jan21.5258.5258.2	controllerType=0 controllerNumber=1 scan=5258	20.6441
02470:2	1	Y.TLPPSRDELTK.N			628.846	2	1256.68	1256.68	0	0.1	445	NRagged	524.14	524.14	524.14	6.59	275	> RTX_app8_HC	1	adam_sample_7_2ul_18jan21.3733.3733.2	controllerType=0 controllerNumber=1 scan=3733	15.5938
04292:2	1	Y.TLPPSRDELTK.N			628.846	2	1256.69	1256.68	0	0.6	445	NRagged	525.72	525.72	525.72	6.59	275	> RTX_app8_HC	1	adam_sample_7_2ul_18jan21.5407.5407.2	controllerType=0 controllerNumber=1 scan=5407	21.1557
03635:2	1	Y.TLPPSRDELTK.N			628.846	2	1256.68	1256.68	0	0.3	445	NRagged	525.73	525.73	525.73	5.9	275	> RTX_app8_HC	1	adam_sample_7_2ul_18jan21.4802.4802.2	controllerType=0 controllerNumber=1 scan=4802	19.1282
03190:2	1	Y.TLPPSRDELTK.N			628.846	2	1256.68	1256.68	0	-0.1	445	NRagged	526.99	526.99	526.99	5.86	275	> RTX_app8_HC	1	adam_sample_7_2ul_18jan21.4350.4350.2	controllerType=0 controllerNumber=1 scan=4350	17.6185
02980:2	1	Y.TLPPSRDELTK.N			628.846	2	1256.69	1256.68	0	0.6	445	NRagged	534.51	534.51	534.51	6.59	275	> RTX_app8_HC	1	adam_sample_7_2ul_18jan21.4186.4186.2	controllerType=0 controllerNumber=1 scan=4186	17.1136
04560:2	1	Y.TLPPSRDELTK.N			628.846	2	1256.68	1256.68	0	0.3	445	NRagged	541.7	541.7	541.7	5.9	275	> RTX_app8_HC	1	adam_sample_7_2ul_18jan21.5703.5703.2	controllerType=0 controllerNumber=1 scan=5703	22.1652
04418:2	1	Y.TLPPSRDELTK.N			628.846	2	1256.68	1256.68	0	0	445	NRagged	542.39	542.39	542.39	5.86	275	> RTX_app8_HC	1	adam_sample_7_2ul_18jan21.5554.5554.2	controllerType=0 controllerNumber=1 scan=5554	21.6612
03995:2	1	Y.TLPPSRDELTK.N			628.846	2	1256.69	1256.68	0	0.5	445	NRagged	559.21	559.21	559.21	6.59	275	> RTX_app8_HC	1	adam_sample_7_2ul_18jan21.5104.5104.2	controllerType=0 controllerNumber=1 scan=5104	20.137
03479:3	1	Y.TLPPSRDELTKN.Q			457.58	3	1370.73	1370.73	0	-1.4	445	Non	24.87	24.87	24.87	0.01	275	> RTX_app8_HC	1	adam_sample_7_2ul_18jan21.4604.4604.3	controllerType=0 controllerNumber=1 scan=4604	18.4304
03707:3	1	Y.TLPPSRDELTKN.Q			457.581	3	1370.73	1370.73	0	0.1	445	Non	34.46	34.46	34.46	0.13	275	> RTX_app8_HC	1	adam_sample_7_2ul_18jan21.4868.4868.2	controllerType=0 controllerNumber=1 scan=4868	19.3492
03772:3	1	Y.TLPPSRDELTKN.Q			457.581	3	1370.73	1370.73	0	-0.2	445	Non	40.22	40.22	40.22	0.12	275	> RTX_app8_HC	1	adam_sample_7_2ul_18jan21.4922.4922.3	controllerType=0 controllerNumber=1 scan=4922	19.5362
03064:3	1	Y.TLPPSRDELTKN.Q			457.58	3	1370.72	1370.73	0	-2.3	445	Non	74.22	74.22	74.22	0.01	275	> RTX_app8_HC	1	adam_sample_7_2ul_18jan21.4251.4251.2	controllerType=0 controllerNumber=1 scan=4251	17.316
02677:3	1	Y.TLPPSRDELTKN.Q			457.58	3	1370.72	1370.73	0	-1.8	445	Non	99.82	99.82	99.82	0.09	275	> RTX_app8_HC	1	adam_sample_7_2ul_18jan21.3906.3906.3	controllerType=0 controllerNumber=1 scan=3906	16.1553
03658:3	1	Y.TLPPSRDELTKN.Q			457.58	3	1370.73	1370.73	0	-0.3	445	Non	119.04	119.04	119.04	0.44	275	> RTX_app8_HC	1	adam_sample_7_2ul_18jan21.4822.4822.3	controllerType=0 controllerNumber=1 scan=4822	19.1905
03846:3	1	Y.TLPPSRDELTKN.Q			457.58	3	1370.73	1370.73	0	-1.4	445	Non	151.59	151.59	151.59	0.57	275	> RTX_app8_HC	1	adam_sample_7_2ul_18jan21.4972.4972.3	controllerType=0 controllerNumber=1 scan=4972	19.6941
03011:3	1	Y.TLPPSRDELTKN.Q			457.58	3	1370.73	1370.73	0	-1.3	445	Non	232.63	232.63	232.63	1.69	275	> RTX_app8_HC	1	adam_sample_7_2ul_18jan21.4210.4210.3	controllerType=0 controllerNumber=1 scan=4210	17.1874
09238:3	1	Y.TLPPSRDELTKNQVSLT.C			633.678	3	1899.02	1899.02	0	0.3	445	Non	0.4	0.4	0.4	0.06	275	> RTX_app8_HC	1	adam_sample_7_2ul_18jan21.9619.9619.3	controllerType=0 controllerNumber=1 scan=9619	34.3388
02449:3	1	L.PPSRDELTK.N			348.19	3	1042.55	1042.55	0	1.2	447	NRagged	153.36	153.36	153.36	1.35	275	> RTX_app8_HC	1	adam_sample_7_2ul_18jan21.3714.3714.3	controllerType=0 controllerNumber=1 scan=3714	15.5396
03124:3	1	L.PPSRDELTK.N			348.19	3	1042.55	1042.55	0	1.5	447	NRagged	194.39	194.39	194.39	2.52	275	> RTX_app8_HC	1	adam_sample_7_2ul_18jan21.4300.4300.2	controllerType=0 controllerNumber=1 scan=4300	17.4653
05706:2	1	L.PPSRDELTK.N			521.78	2	1042.55	1042.55	0	0.7	447	NRagged	209.27	209.27	209.27	2.85	275	> RTX_app8_HC	1	adam_sample_7_2ul_18jan21.6621.6621.2	controllerType=0 controllerNumber=1 scan=6621	24.9966
05649:2	1	L.PPSRDELTK.N			521.78	2	1042.55	1042.55	0	0.3	447	NRagged	211.74	211.74	211.74	3.11	275	> RTX_app8_HC	1	adam_sample_7_2ul_18jan21.6575.6575.2	controllerType=0 controllerNumber=1 scan=6575	24.8391
05427:2	1	L.PPSRDELTK.N			521.779	2	1042.55	1042.55	0	-1.4	447	NRagged	255.21	255.21	255.21	2.24	275	> RTX_app8_HC	1	adam_sample_7_2ul_18jan21.6403.6403.2	controllerType=0 controllerNumber=1 scan=6403	24.3286
05067:2	1	L.PPSRDELTK.N			521.78	2	1042.55	1042.55	0	0.3	447	NRagged	271.09	271.09	271.09	3.3	275	> RTX_app8_HC	1	adam_sample_7_2ul_18jan21.6142.6142.2	controllerType=0 controllerNumber=1 scan=6142	23.5472
02631:3	1	L.PPSRDELTK.N			348.189	3	1042.55	1042.55	0	0	447	NRagged	283.27	283.27	283.27	3.96	275	> RTX_app8_HC	1	adam_sample_7_2ul_18jan21.3869.3869.3	controllerType=0 controllerNumber=1 scan=3869	16.046
04334:2	1	L.PPSRDELTK.N			521.78	2	1042.55	1042.55	0	-0.7	447	NRagged	294.09	294.09	294.09	2.77	275	> RTX_app8_HC	1	adam_sample_7_2ul_18jan21.5458.5458.2	controllerType=0 controllerNumber=1 scan=5458	21.3296
03336:3	1	L.PPSRDELTK.N			348.189	3	1042.55	1042.55	0	0.5	447	NRagged	296.57	296.57	296.57	4.13	275	> RTX_app8_HC	1	adam_sample_7_2ul_18jan21.4476.4476.3	controllerType=0 controllerNumber=1 scan=4476	18.0174
02938:3	1	L.PPSRDELTK.N			348.19	3	1042.55	1042.55	0	1.3	447	NRagged	297.14	297.14	297.14	3.51	275	> RTX_app8_HC	1	adam_sample_7_2ul_18jan21.4143.4143.2	controllerType=0 controllerNumber=1 scan=4143	16.9625
04630:2	1	L.PPSRDELTK.N			521.78	2	1042.55	1042.55	0	0.9	447	NRagged	303.96	303.96	303.96	3.29	275	> RTX_app8_HC	1	adam_sample_7_2ul_18jan21.5772.5772.2	controllerType=0 controllerNumber=1 scan=5772	22.3879
03494:3	1	L.PPSRDELTK.N			348.189	3	1042.55	1042.55	0	-0.6	447	NRagged	310.95	310.95	310.95	3.85	275	> RTX_app8_HC	1	adam_sample_7_2ul_18jan21.4628.4628.3	controllerType=0 controllerNumber=1 scan=4628	18.5197
02356:2	1	L.PPSRDELTK.N			521.781	2	1042.56	1042.55	0	2.3	447	NRagged	321.74	321.74	321.74	2.62	275	> RTX_app8_HC	1	adam_sample_7_2ul_18jan21.3625.3625.2	controllerType=0 controllerNumber=1 scan=3625	15.2523
04478:2	1	L.PPSRDELTK.N			521.781	2	1042.55	1042.55	0	1.3	447	NRagged	325.09	325.09	325.09	3.11	275	> RTX_app8_HC	1	adam_sample_7_2ul_18jan21.5619.5619.2	controllerType=0 controllerNumber=1 scan=5619	21.8825
02782:3	1	L.PPSRDELTK.N			348.189	3	1042.55	1042.55	0	0.3	447	NRagged	347.33	347.33	347.33	4.32	275	> RTX_app8_HC	1	adam_sample_7_2ul_18jan21.4015.4015.3	controllerType=0 controllerNumber=1 scan=4015	16.5525
04210:2	1	L.PPSRDELTK.N			521.779	2	1042.55	1042.55	0	-1.6	447	NRagged	371.56	371.56	371.56	4.2	275	> RTX_app8_HC	1	adam_sample_7_2ul_18jan21.5312.5312.2	controllerType=0 controllerNumber=1 scan=5312	20.8229
03896:2	1	L.PPSRDELTK.N			521.781	2	1042.55	1042.55	0	1.3	447	NRagged	435.37	435.37	435.37	4.54	275	> RTX_app8_HC	1	adam_sample_7_2ul_18jan21.5008.5008.2	controllerType=0 controllerNumber=1 scan=5008	19.8103
03050:2	1	L.PPSRDELTK.N			521.78	2	1042.55	1042.55	0	0.1	447	NRagged	454.98	454.98	454.98	5.22	275	> RTX_app8_HC	1	adam_sample_7_2ul_18jan21.4240.4240.2	controllerType=0 controllerNumber=1 scan=4240	17.2836
02871:2	1	L.PPSRDELTK.N			521.78	2	1042.55	1042.55	0	-0.1	447	NRagged	458.17	458.17	458.17	5.18	275	> RTX_app8_HC	1	adam_sample_7_2ul_18jan21.4088.4088.2	controllerType=0 controllerNumber=1 scan=4088	16.7791
02720:2	1	L.PPSRDELTK.N			521.78	2	1042.55	1042.55	0	0.3	447	NRagged	462.06	462.06	462.06	5.22	275	> RTX_app8_HC	1	adam_sample_7_2ul_18jan21.3941.3941.2	controllerType=0 controllerNumber=1 scan=3941	16.2685
02539:2	1	L.PPSRDELTK.N			521.78	2	1042.55	1042.55	0	0.7	447	NRagged	463.29	463.29	463.29	4.96	275	> RTX_app8_HC	1	adam_sample_7_2ul_18jan21.3786.3786.2	controllerType=0 controllerNumber=1 scan=3786	15.7632
03687:2	1	L.PPSRDELTK.N			521.78	2	1042.55	1042.55	0	0	447	NRagged	463.55	463.55	463.55	5.18	275	> RTX_app8_HC	1	adam_sample_7_2ul_18jan21.4855.4855.2	controllerType=0 controllerNumber=1 scan=4855	19.3055
03563:2	1	L.PPSRDELTK.N			521.78	2	1042.55	1042.55	0	-0.6	447	NRagged	467.42	467.42	467.42	4.94	275	> RTX_app8_HC	1	adam_sample_7_2ul_18jan21.4710.4710.2	controllerType=0 controllerNumber=1 scan=4710	18.7977
03441:2	1	L.PPSRDELTK.N			521.78	2	1042.55	1042.55	0	-0.7	447	NRagged	475.13	475.13	475.13	5.06	275	> RTX_app8_HC	1	adam_sample_7_2ul_18jan21.4567.4567.2	controllerType=0 controllerNumber=1 scan=4567	18.2968
04051:2	1	L.PPSRDELTK.N			521.781	2	1042.55	1042.55	0	1.2	447	NRagged	482.49	482.49	482.49	4.96	275	> RTX_app8_HC	1	adam_sample_7_2ul_18jan21.5157.5157.2	controllerType=0 controllerNumber=1 scan=5157	20.3155
03258:2	1	L.PPSRDELTK.N			521.78	2	1042.55	1042.55	0	0.1	447	NRagged	520.24	520.24	520.24	5.23	275	> RTX_app8_HC	1	adam_sample_7_2ul_18jan21.4406.4406.2	controllerType=0 controllerNumber=1 scan=4406	17.7898
01051:1	1	P.PSR.D			359.203	1	359.203	359.204	0	-0.9	448	NRagged	9.77	9.77	9.77	0.12	275	> RTX_app8_HC	1	adam_sample_7_2ul_18jan21.2509.2509.2	controllerType=0 controllerNumber=1 scan=2509	11.4385
03985:1	1	K.NQVSL.T			560.304	1	560.304	560.304	0	0	456	CRagged	6.67	6.67	6.67	0.31	275	> RTX_app8_HC	1	adam_sample_7_2ul_18jan21.5095.5095.4	controllerType=0 controllerNumber=1 scan=5095	20.1089
03587:2	1	K.NQVSLT.C			331.179	2	661.351	661.351	0	-0.6	456	CRagged	48.64	48.64	48.64	0.18	275	> RTX_app8_HC	1	adam_sample_7_2ul_18jan21.4739.4739.2	controllerType=0 controllerNumber=1 scan=4739	18.9057
03446:2	1	K.NQVSLT.C			331.179	2	661.351	661.351	0	-1.3	456	CRagged	133.15	133.15	133.15	1.34	275	> RTX_app8_HC	1	adam_sample_7_2ul_18jan21.4574.4574.2	controllerType=0 controllerNumber=1 scan=4574	18.3286
03583:2	1	K.NQVSLT.C			331.179	2	661.351	661.351	0	-0.6	456	CRagged	216.62	216.62	216.62	3.41	275	> RTX_app8_HC	1	adam_sample_7_2ul_18jan21.4738.4738.2	controllerType=0 controllerNumber=1 scan=4738	18.903
11187:2	1	K.NQVSLTC[+57.021]LVK.G		C[+57]	581.319	2	1161.63	1161.63	0	1	456	Specific	4.85	4.85	4.85	1.87	275	> RTX_app8_HC	1	adam_sample_7_2ul_18jan21.11250.11250.3	controllerType=0 controllerNumber=1 scan=11250	39.4137
21126:2	1	K.NQVSLTC[+57.021]LVK.G		C[+57]	581.318	2	1161.63	1161.63	0	-1.4	456	Specific	78.49	78.49	78.49	2.27	275	> RTX_app8_HC	1	adam_sample_7_2ul_18jan21.19827.19827.2	controllerType=0 controllerNumber=1 scan=19827	67.0489
20890:2	1	K.NQVSLTC[+57.021]LVK.G		C[+57]	581.318	2	1161.63	1161.63	0	-1.1	456	Specific	81.84	81.84	81.84	2.57	275	> RTX_app8_HC	1	adam_sample_7_2ul_18jan21.19416.19416.2	controllerType=0 controllerNumber=1 scan=19416	65.3648
20502:2	1	K.NQVSLTC[+57.021]LVK.G		C[+57]	581.318	2	1161.63	1161.63	0	-0.2	456	Specific	106.59	106.59	106.59	2.96	275	> RTX_app8_HC	1	adam_sample_7_2ul_18jan21.18847.18847.2	controllerType=0 controllerNumber=1 scan=18847	63.176
17074:2	1	K.NQVSLTC[+57.021]LVK.G		C[+57]	581.318	2	1161.63	1161.63	0	-0.4	456	Specific	108.44	108.44	108.44	2.96	275	> RTX_app8_HC	1	adam_sample_7_2ul_18jan21.15501.15501.3	controllerType=0 controllerNumber=1 scan=15501	52.1216
08433:2	1	K.NQVSLTC[+57.021]LVK.G		C[+57]	581.317	2	1161.63	1161.63	0	-2.7	456	Specific	109.87	109.87	109.87	1.26	275	> RTX_app8_HC	1	adam_sample_7_2ul_18jan21.8955.8955.3	controllerType=0 controllerNumber=1 scan=8955	32.2741
21002:2	1	K.NQVSLTC[+57.021]LVK.G		C[+57]	581.318	2	1161.63	1161.63	0	-1.5	456	Specific	111.14	111.14	111.14	2.5	275	> RTX_app8_HC	1	adam_sample_7_2ul_18jan21.19606.19606.2	controllerType=0 controllerNumber=1 scan=19606	66.1308
19117:2	1	K.NQVSLTC[+57.021]LVK.G		C[+57]	581.318	2	1161.63	1161.63	0	-1.3	456	Specific	114.56	114.56	114.56	2.5	275	> RTX_app8_HC	1	adam_sample_7_2ul_18jan21.17301.17301.2	controllerType=0 controllerNumber=1 scan=17301	57.7674
20210:2	1	K.NQVSLTC[+57.021]LVK.G		C[+57]	581.318	2	1161.63	1161.63	0	-0.2	456	Specific	117.19	117.19	117.19	3.04	275	> RTX_app8_HC	1	adam_sample_7_2ul_18jan21.18432.18432.2	controllerType=0 controllerNumber=1 scan=18432	61.6056
20065:2	1	K.NQVSLTC[+57.021]LVK.G		C[+57]	581.318	2	1161.63	1161.63	0	-0.6	456	Specific	132.66	132.66	132.66	3.83	275	> RTX_app8_HC	1	adam_sample_7_2ul_18jan21.18248.18248.2	controllerType=0 controllerNumber=1 scan=18248	60.9224
20763:2	1	K.NQVSLTC[+57.021]LVK.G		C[+57]	581.318	2	1161.63	1161.63	0	-1.2	456	Specific	140.52	140.52	140.52	3.71	275	> RTX_app8_HC	1	adam_sample_7_2ul_18jan21.19192.19192.2	controllerType=0 controllerNumber=1 scan=19192	64.4592
19893:2	1	K.NQVSLTC[+57.021]LVK.G		C[+57]	581.319	2	1161.63	1161.63	0	1.6	456	Specific	168.17	168.17	168.17	3.49	275	> RTX_app8_HC	1	adam_sample_7_2ul_18jan21.18071.18071.2	controllerType=0 controllerNumber=1 scan=18071	60.3343
19333:2	1	K.NQVSLTC[+57.021]LVK.G		C[+57]	581.318	2	1161.63	1161.63	0	-0.4	456	Specific	240.19	240.19	240.19	5.95	275	> RTX_app8_HC	1	adam_sample_7_2ul_18jan21.17490.17490.2	controllerType=0 controllerNumber=1 scan=17490	58.3813
18731:2	1	K.NQVSLTC[+57.021]LVK.G		C[+57]	581.319	2	1161.63	1161.63	0	1.1	456	Specific	240.85	240.85	240.85	5.73	275	> RTX_app8_HC	1	adam_sample_7_2ul_18jan21.16947.16947.2	controllerType=0 controllerNumber=1 scan=16947	56.6621
18904:2	1	K.NQVSLTC[+57.021]LVK.G		C[+57]	581.318	2	1161.63	1161.63	0	-1	456	Specific	251.76	251.76	251.76	5.85	275	> RTX_app8_HC	1	adam_sample_7_2ul_18jan21.17106.17106.2	controllerType=0 controllerNumber=1 scan=17106	57.1633
19701:2	1	K.NQVSLTC[+57.021]LVK.G		C[+57]	581.318	2	1161.63	1161.63	0	-1.2	456	Specific	257.62	257.62	257.62	4.65	275	> RTX_app8_HC	1	adam_sample_7_2ul_18jan21.17858.17858.2	controllerType=0 controllerNumber=1 scan=17858	59.6122
17894:2	1	K.NQVSLTC[+57.021]LVK.G		C[+57]	581.318	2	1161.63	1161.63	0	-0.6	456	Specific	263.38	263.38	263.38	5.16	275	> RTX_app8_HC	1	adam_sample_7_2ul_18jan21.16186.16186.2	controllerType=0 controllerNumber=1 scan=16186	54.2557
17695:2	1	K.NQVSLTC[+57.021]LVK.G		C[+57]	581.319	2	1161.63	1161.63	0	1.4	456	Specific	267.21	267.21	267.21	4.6	275	> RTX_app8_HC	1	adam_sample_7_2ul_18jan21.16018.16018.2	controllerType=0 controllerNumber=1 scan=16018	53.7405
16065:2	1	K.NQVSLTC[+57.021]LVK.G		C[+57]	581.318	2	1161.63	1161.63	0	-0.9	456	Specific	279.45	279.45	279.45	5.85	275	> RTX_app8_HC	1	adam_sample_7_2ul_18jan21.14685.14685.2	controllerType=0 controllerNumber=1 scan=14685	49.6598
19554:2	1	K.NQVSLTC[+57.021]LVK.G		C[+57]	581.318	2	1161.63	1161.63	0	-0.5	456	Specific	292.08	292.08	292.08	6.33	275	> RTX_app8_HC	1	adam_sample_7_2ul_18jan21.17696.17696.2	controllerType=0 controllerNumber=1 scan=17696	59.076
16265:2	1	K.NQVSLTC[+57.021]LVK.G		C[+57]	581.318	2	1161.63	1161.63	0	0	456	Specific	300.46	300.46	300.46	6.33	275	> RTX_app8_HC	1	adam_sample_7_2ul_18jan21.14849.14849.2	controllerType=0 controllerNumber=1 scan=14849	50.1666
09321:2	1	K.NQVSLTC[+57.021]LVK.G		C[+57]	581.32	2	1161.63	1161.63	0	2.6	456	Specific	302.23	302.23	302.23	4.16	275	> RTX_app8_HC	1	adam_sample_7_2ul_18jan21.9700.9700.2	controllerType=0 controllerNumber=1 scan=9700	34.5813
16912:2	1	K.NQVSLTC[+57.021]LVK.G		C[+57]	581.319	2	1161.63	1161.63	0	0.3	456	Specific	318.39	318.39	318.39	5.67	275	> RTX_app8_HC	1	adam_sample_7_2ul_18jan21.15363.15363.2	controllerType=0 controllerNumber=1 scan=15363	51.7004
18115:2	1	K.NQVSLTC[+57.021]LVK.G		C[+57]	581.319	2	1161.63	1161.63	0	0.8	456	Specific	326.24	326.24	326.24	6.3	275	> RTX_app8_HC	1	adam_sample_7_2ul_18jan21.16355.16355.2	controllerType=0 controllerNumber=1 scan=16355	54.763
17319:2	1	K.NQVSLTC[+57.021]LVK.G		C[+57]	581.318	2	1161.63	1161.63	0	0	456	Specific	344.23	344.23	344.23	6.52	275	> RTX_app8_HC	1	adam_sample_7_2ul_18jan21.15702.15702.2	controllerType=0 controllerNumber=1 scan=15702	52.7213
17516:2	1	K.NQVSLTC[+57.021]LVK.G		C[+57]	581.319	2	1161.63	1161.63	0	0.7	456	Specific	350.13	350.13	350.13	6.3	275	> RTX_app8_HC	1	adam_sample_7_2ul_18jan21.15862.15862.2	controllerType=0 controllerNumber=1 scan=15862	53.2339
16682:2	1	K.NQVSLTC[+57.021]LVK.G		C[+57]	581.318	2	1161.63	1161.63	0	0	456	Specific	359.34	359.34	359.34	6.52	275	> RTX_app8_HC	1	adam_sample_7_2ul_18jan21.15191.15191.2	controllerType=0 controllerNumber=1 scan=15191	51.1899
13843:2	1	K.NQVSLTC[+57.021]LVK.G		C[+57]	581.319	2	1161.63	1161.63	0	1.1	456	Specific	382.07	382.07	382.07	7.35	275	> RTX_app8_HC	1	adam_sample_7_2ul_18jan21.13011.13011.2	controllerType=0 controllerNumber=1 scan=13011	44.5404
16471:2	1	K.NQVSLTC[+57.021]LVK.G		C[+57]	581.319	2	1161.63	1161.63	0	1.4	456	Specific	384.21	384.21	384.21	6.98	275	> RTX_app8_HC	1	adam_sample_7_2ul_18jan21.15019.15019.2	controllerType=0 controllerNumber=1 scan=15019	50.6759
09523:2	1	K.NQVSLTC[+57.021]LVK.G		C[+57]	581.319	2	1161.63	1161.63	0	1.3	456	Specific	386.08	386.08	386.08	6.29	275	> RTX_app8_HC	1	adam_sample_7_2ul_18jan21.9863.9863.2	controllerType=0 controllerNumber=1 scan=9863	35.0939
17111:2	1	K.NQVSLTC[+57.021]LVK.G		C[+57]	581.318	2	1161.63	1161.63	0	-1	456	Specific	395.15	395.15	395.15	7.32	275	> RTX_app8_HC	1	adam_sample_7_2ul_18jan21.15530.15530.2	controllerType=0 controllerNumber=1 scan=15530	52.2137
14790:2	1	K.NQVSLTC[+57.021]LVK.G		C[+57]	581.319	2	1161.63	1161.63	0	0.5	456	Specific	396.48	396.48	396.48	7.6	275	> RTX_app8_HC	1	adam_sample_7_2ul_18jan21.13677.13677.2	controllerType=0 controllerNumber=1 scan=13677	46.6035
15635:2	1	K.NQVSLTC[+57.021]LVK.G		C[+57]	581.318	2	1161.63	1161.63	0	-0.5	456	Specific	397.93	397.93	397.93	6.87	275	> RTX_app8_HC	1	adam_sample_7_2ul_18jan21.14348.14348.2	controllerType=0 controllerNumber=1 scan=14348	48.635
15015:2	1	K.NQVSLTC[+57.021]LVK.G		C[+57]	581.319	2	1161.63	1161.63	0	1.8	456	Specific	397.94	397.94	397.94	6.29	275	> RTX_app8_HC	1	adam_sample_7_2ul_18jan21.13849.13849.2	controllerType=0 controllerNumber=1 scan=13849	47.1181
13062:2	1	K.NQVSLTC[+57.021]LVK.G		C[+57]	581.319	2	1161.63	1161.63	0	0.3	456	Specific	400.24	400.24	400.24	6.98	275	> RTX_app8_HC	1	adam_sample_7_2ul_18jan21.12492.12492.2	controllerType=0 controllerNumber=1 scan=12492	43.0016
15435:2	1	K.NQVSLTC[+57.021]LVK.G		C[+57]	581.318	2	1161.63	1161.63	0	-1.3	456	Specific	403.15	403.15	403.15	6.4	275	> RTX_app8_HC	1	adam_sample_7_2ul_18jan21.14182.14182.2	controllerType=0 controllerNumber=1 scan=14182	48.1294
14596:2	1	K.NQVSLTC[+57.021]LVK.G		C[+57]	581.32	2	1161.63	1161.63	0	2.5	456	Specific	409.59	409.59	409.59	6.67	275	> RTX_app8_HC	1	adam_sample_7_2ul_18jan21.13516.13516.2	controllerType=0 controllerNumber=1 scan=13516	46.0936
14340:2	1	K.NQVSLTC[+57.021]LVK.G		C[+57]	581.319	2	1161.63	1161.63	0	1.5	456	Specific	413.35	413.35	413.35	7.05	275	> RTX_app8_HC	1	adam_sample_7_2ul_18jan21.13347.13347.2	controllerType=0 controllerNumber=1 scan=13347	45.5834
15858:2	1	K.NQVSLTC[+57.021]LVK.G		C[+57]	581.318	2	1161.63	1161.63	0	-1.4	456	Specific	413.8	413.8	413.8	7.1	275	> RTX_app8_HC	1	adam_sample_7_2ul_18jan21.14515.14515.2	controllerType=0 controllerNumber=1 scan=14515	49.1434
09514:2	1	K.NQVSLTC[+57.021]LVK.G		C[+57]	581.319	2	1161.63	1161.63	0	0.5	456	Specific	418.37	418.37	418.37	6.98	275	> RTX_app8_HC	1	adam_sample_7_2ul_18jan21.9858.9858.2	controllerType=0 controllerNumber=1 scan=9858	35.0779
14112:2	1	K.NQVSLTC[+57.021]LVK.G		C[+57]	581.319	2	1161.63	1161.63	0	0.3	456	Specific	421.7	421.7	421.7	7.67	275	> RTX_app8_HC	1	adam_sample_7_2ul_18jan21.13187.13187.2	controllerType=0 controllerNumber=1 scan=13187	45.08
08201:2	1	K.NQVSLTC[+57.021]LVK.G		C[+57]	581.319	2	1161.63	1161.63	0	1.6	456	Specific	432.83	432.83	432.83	7.05	275	> RTX_app8_HC	1	adam_sample_7_2ul_18jan21.8772.8772.2	controllerType=0 controllerNumber=1 scan=8772	31.6812
09670:2	1	K.NQVSLTC[+57.021]LVK.G		C[+57]	581.318	2	1161.63	1161.63	0	-0.5	456	Specific	440.25	440.25	440.25	7.7	275	> RTX_app8_HC	1	adam_sample_7_2ul_18jan21.10012.10012.2	controllerType=0 controllerNumber=1 scan=10012	35.5807
13287:2	1	K.NQVSLTC[+57.021]LVK.G		C[+57]	581.319	2	1161.63	1161.63	0	0.4	456	Specific	450.32	450.32	450.32	7.04	275	> RTX_app8_HC	1	adam_sample_7_2ul_18jan21.12658.12658.2	controllerType=0 controllerNumber=1 scan=12658	43.5106
13560:2	1	K.NQVSLTC[+57.021]LVK.G		C[+57]	581.319	2	1161.63	1161.63	0	0.6	456	Specific	452.06	452.06	452.06	7.73	275	> RTX_app8_HC	1	adam_sample_7_2ul_18jan21.12839.12839.2	controllerType=0 controllerNumber=1 scan=12839	44.0256
09681:2	1	K.NQVSLTC[+57.021]LVK.G		C[+57]	581.319	2	1161.63	1161.63	0	0.3	456	Specific	455.06	455.06	455.06	7.73	275	> RTX_app8_HC	1	adam_sample_7_2ul_18jan21.10021.10021.2	controllerType=0 controllerNumber=1 scan=10021	35.6073
10579:2	1	K.NQVSLTC[+57.021]LVK.G		C[+57]	581.319	2	1161.63	1161.63	0	0.6	456	Specific	490.68	490.68	490.68	7.73	275	> RTX_app8_HC	1	adam_sample_7_2ul_18jan21.10823.10823.2	controllerType=0 controllerNumber=1 scan=10823	38.1408
12382:2	1	K.NQVSLTC[+57.021]LVK.G		C[+57]	581.319	2	1161.63	1161.63	0	0.6	456	Specific	503.32	503.32	503.32	7.73	275	> RTX_app8_HC	1	adam_sample_7_2ul_18jan21.12044.12044.2	controllerType=0 controllerNumber=1 scan=12044	41.7128
11312:2	1	K.NQVSLTC[+57.021]LVK.G		C[+57]	581.318	2	1161.63	1161.63	0	0	456	Specific	512.54	512.54	512.54	7.69	275	> RTX_app8_HC	1	adam_sample_7_2ul_18jan21.11339.11339.2	controllerType=0 controllerNumber=1 scan=11339	39.6753
09869:2	1	K.NQVSLTC[+57.021]LVK.G		C[+57]	581.318	2	1161.63	1161.63	0	0.1	456	Specific	520.29	520.29	520.29	7.72	275	> RTX_app8_HC	1	adam_sample_7_2ul_18jan21.10187.10187.2	controllerType=0 controllerNumber=1 scan=10187	36.1135
10182:2	1	K.NQVSLTC[+57.021]LVK.G		C[+57]	581.319	2	1161.63	1161.63	0	0.4	456	Specific	521.38	521.38	521.38	7.75	275	> RTX_app8_HC	1	adam_sample_7_2ul_18jan21.10491.10491.2	controllerType=0 controllerNumber=1 scan=10491	37.122
12097:2	1	K.NQVSLTC[+57.021]LVK.G		C[+57]	581.318	2	1161.63	1161.63	0	0	456	Specific	526.27	526.27	526.27	7.72	275	> RTX_app8_HC	1	adam_sample_7_2ul_18jan21.11863.11863.2	controllerType=0 controllerNumber=1 scan=11863	41.2002
11056:2	1	K.NQVSLTC[+57.021]LVK.G		C[+57]	581.318	2	1161.63	1161.63	0	0.2	456	Specific	529.78	529.78	529.78	7.75	275	> RTX_app8_HC	1	adam_sample_7_2ul_18jan21.11167.11167.2	controllerType=0 controllerNumber=1 scan=11167	39.1676
11578:2	1	K.NQVSLTC[+57.021]LVK.G		C[+57]	581.319	2	1161.63	1161.63	0	1.3	456	Specific	530.51	530.51	530.51	7.13	275	> RTX_app8_HC	1	adam_sample_7_2ul_18jan21.11517.11517.2	controllerType=0 controllerNumber=1 scan=11517	40.1894
10022:2	1	K.NQVSLTC[+57.021]LVK.G		C[+57]	581.318	2	1161.63	1161.63	0	0.2	456	Specific	533.67	533.67	533.67	7.75	275	> RTX_app8_HC	1	adam_sample_7_2ul_18jan21.10337.10337.2	controllerType=0 controllerNumber=1 scan=10337	36.6162
11849:2	1	K.NQVSLTC[+57.021]LVK.G		C[+57]	581.319	2	1161.63	1161.63	0	0.8	456	Specific	533.75	533.75	533.75	7.5	275	> RTX_app8_HC	1	adam_sample_7_2ul_18jan21.11690.11690.2	controllerType=0 controllerNumber=1 scan=11690	40.6959
10806:2	1	K.NQVSLTC[+57.021]LVK.G		C[+57]	581.318	2	1161.63	1161.63	0	0.2	456	Specific	550.62	550.62	550.62	7.75	275	> RTX_app8_HC	1	adam_sample_7_2ul_18jan21.10998.10998.2	controllerType=0 controllerNumber=1 scan=10998	38.6574
10369:2	1	K.NQVSLTC[+57.021]LVK.G		C[+57]	581.319	2	1161.63	1161.63	0	1.4	456	Specific	551.84	551.84	551.84	6.43	275	> RTX_app8_HC	1	adam_sample_7_2ul_18jan21.10654.10654.2	controllerType=0 controllerNumber=1 scan=10654	37.6278
15636:2	1	K.N[+0.984]QVSLTC[+57.021]LVK.G		C[+57], N[+1]	581.809	2	1162.61	1162.61	0	-2.4	456	Specific	389.56	389.56	389.56	5.57	275	> RTX_app8_HC	1	adam_sample_7_2ul_18jan21.14348.14348.2	controllerType=0 controllerNumber=1 scan=14348	48.635
13063:2	1	K.N[+0.984]QVSLTC[+57.021]LVK.G		C[+57], N[+1]	581.809	2	1162.61	1162.61	0	-1.8	456	Specific	473.97	473.97	473.97	6.1	275	> RTX_app8_HC	1	adam_sample_7_2ul_18jan21.12492.12492.2	controllerType=0 controllerNumber=1 scan=12492	43.0016
15016:2	1	K.N[+0.984]QVSLTC[+57.021]LVK.G		C[+57], N[+1]	581.81	2	1162.61	1162.61	0	-0.4	456	Specific	619.94	619.94	619.94	9.63	275	> RTX_app8_HC	1	adam_sample_7_2ul_18jan21.13849.13849.2	controllerType=0 controllerNumber=1 scan=13849	47.1181
15234:2	1	K.N[+0.984]QVSLTC[+57.021]LVK.G		C[+57], N[+1]	581.81	2	1162.61	1162.61	0	-0.6	456	Specific	623.72	623.72	623.72	8.69	275	> RTX_app8_HC	1	adam_sample_7_2ul_18jan21.14016.14016.2	controllerType=0 controllerNumber=1 scan=14016	47.6251
15436:2	1	K.N[+0.984]QVSLTC[+57.021]LVK.G		C[+57], N[+1]	581.81	2	1162.61	1162.61	0	-0.5	456	Specific	647.64	647.64	647.64	9.63	275	> RTX_app8_HC	1	adam_sample_7_2ul_18jan21.14182.14182.2	controllerType=0 controllerNumber=1 scan=14182	48.1294
09901:2	1	N.QVSLTC[+57.021]LVK.G		C[+57]	524.297	2	1047.59	1047.59	0	-0.7	457	NRagged	294.56	294.56	294.56	4.89	275	> RTX_app8_HC	1	adam_sample_7_2ul_18jan21.10220.10220.2	controllerType=0 controllerNumber=1 scan=10220	36.2392
10223:2	1	N.QVSLTC[+57.021]LVK.G		C[+57]	524.297	2	1047.59	1047.59	0	0.8	457	NRagged	506.9	506.9	506.9	7.43	275	> RTX_app8_HC	1	adam_sample_7_2ul_18jan21.10531.10531.2	controllerType=0 controllerNumber=1 scan=10531	37.2579
10049:2	1	N.QVSLTC[+57.021]LVK.G		C[+57]	524.297	2	1047.59	1047.59	0	0	457	NRagged	556.86	556.86	556.86	7.67	275	> RTX_app8_HC	1	adam_sample_7_2ul_18jan21.10375.10375.2	controllerType=0 controllerNumber=1 scan=10375	36.7496
00852:2	1	L.TC[+57.021]LVK.G		C[+57]	310.675	2	620.343	620.344	0	-0.6	461	NRagged	387.96	387.96	387.96	5.44	275	> RTX_app8_HC	1	adam_sample_7_2ul_18jan21.2346.2346.2	controllerType=0 controllerNumber=1 scan=2346	10.9237
01049:2	1	L.TC[+57.021]LVK.G		C[+57]	310.675	2	620.343	620.344	0	-0.7	461	NRagged	432.27	432.27	432.27	5.51	275	> RTX_app8_HC	1	adam_sample_7_2ul_18jan21.2507.2507.2	controllerType=0 controllerNumber=1 scan=2507	11.4301
18945:2	1	K.GFYPSDIAVEWESNGQPENNYK.T			1272.57	2	2544.13	2544.13	0	-0.2	466	Specific	5.75	5.75	5.75	0.8	275	> RTX_app8_HC	1	adam_sample_7_2ul_18jan21.17142.17142.2	controllerType=0 controllerNumber=1 scan=17142	57.2665
21025:3	1	K.GFYPSDIAVEWESNGQPENNYK.T			848.718	3	2544.14	2544.13	0	2.7	466	Specific	19.45	19.45	19.45	0.08	275	> RTX_app8_HC	1	adam_sample_7_2ul_18jan21.19646.19646.3	controllerType=0 controllerNumber=1 scan=19646	66.3036
20798:3	1	K.GFYPSDIAVEWESNGQPENNYK.T			848.715	3	2544.13	2544.13	0	-0.9	466	Specific	29.74	29.74	29.74	0.48	275	> RTX_app8_HC	1	adam_sample_7_2ul_18jan21.19248.19248.3	controllerType=0 controllerNumber=1 scan=19248	64.6816
21585:3	1	K.GFYPSDIAVEWESNGQPENNYK.T			848.715	3	2544.13	2544.13	0	-0.2	466	Specific	35.44	35.44	35.44	0.65	275	> RTX_app8_HC	1	adam_sample_7_2ul_18jan21.21745.21745.3	controllerType=0 controllerNumber=1 scan=21745	76.0676
20717:3	1	K.GFYPSDIAVEWESNGQPENNYK.T			848.715	3	2544.13	2544.13	0	-0.1	466	Specific	64.61	64.61	64.61	0.23	275	> RTX_app8_HC	1	adam_sample_7_2ul_18jan21.19117.19117.3	controllerType=0 controllerNumber=1 scan=19117	64.1747
21177:3	1	K.GFYPSDIAVEWESNGQPENNYK.T			848.715	3	2544.13	2544.13	0	0.1	466	Specific	89.87	89.87	89.87	0.53	275	> RTX_app8_HC	1	adam_sample_7_2ul_18jan21.19937.19937.3	controllerType=0 controllerNumber=1 scan=19937	67.5185
19369:2	1	K.GFYPSDIAVEWESNGQPENNYK.T			1272.57	2	2544.12	2544.13	0	-2.8	466	Specific	328.46	328.46	328.46	2.28	275	> RTX_app8_HC	1	adam_sample_7_2ul_18jan21.17523.17523.2	controllerType=0 controllerNumber=1 scan=17523	58.4881
19016:2	1	K.GFYPSDIAVEWESNGQPENNYK.T			1272.57	2	2544.13	2544.13	0	-0.2	466	Specific	386.94	386.94	386.94	5.3	275	> RTX_app8_HC	1	adam_sample_7_2ul_18jan21.17203.17203.2	controllerType=0 controllerNumber=1 scan=17203	57.4686
19697:3	1	K.GFYPSDIAVEWESNGQPENNYK.T			848.714	3	2544.13	2544.13	0	-1.2	466	Specific	496.51	496.51	496.51	4.42	275	> RTX_app8_HC	1	adam_sample_7_2ul_18jan21.17854.17854.3	controllerType=0 controllerNumber=1 scan=17854	59.5987
19170:2	1	K.GFYPSDIAVEWESNGQPENNYK.T			1272.57	2	2544.13	2544.13	0	0.5	466	Specific	649.99	649.99	649.99	7.61	275	> RTX_app8_HC	1	adam_sample_7_2ul_18jan21.17363.17363.2	controllerType=0 controllerNumber=1 scan=17363	57.9813
19204:3	1	K.GFYPSDIAVEWESNGQPENNYK.T			848.715	3	2544.13	2544.13	0	0.1	466	Specific	1024.51	1024.51	1024.51	15.65	275	> RTX_app8_HC	1	adam_sample_7_2ul_18jan21.17394.17394.3	controllerType=0 controllerNumber=1 scan=17394	58.0826
19058:3	1	K.GFYPSDIAVEWESNGQPENNYK.T			848.715	3	2544.13	2544.13	0	-0.2	466	Specific	1046.47	1046.47	1046.47	15.65	275	> RTX_app8_HC	1	adam_sample_7_2ul_18jan21.17242.17242.3	controllerType=0 controllerNumber=1 scan=17242	57.5809
19401:3	1	K.GFYPSDIAVEWESN[+0.984]GQPENNYK.T		N[+1]	849.045	3	2545.12	2545.12	0	2.4	466	Specific	845.86	845.86	206.02	10.63	275	> RTX_app8_HC	1	adam_sample_7_2ul_18jan21.17552.17552.3	controllerType=0 controllerNumber=1 scan=17552	58.5879
00702:2	1	W.ESNGQPENNYK.T			640.281	2	1279.56	1279.55	0	0.3	477	NRagged	352.47	352.47	352.47	5.69	275	> RTX_app8_HC	1	adam_sample_7_2ul_18jan21.2183.2183.2	controllerType=0 controllerNumber=1 scan=2183	10.3569
04183:2	1	N.GQPENN[+0.984].Y		N[+1]	330.134	2	659.261	659.263	0	-2.4	480	Non	1.38	1.38	1.38	0.01	275	> RTX_app8_HC	1	adam_sample_7_2ul_18jan21.5277.5277.2	controllerType=0 controllerNumber=1 scan=5277	20.6959
00363:2	1	N.GQPENNYK.T			475.222	2	949.437	949.437	0	-0.3	480	NRagged	112.71	112.71	112.71	2.8	275	> RTX_app8_HC	1	adam_sample_7_2ul_18jan21.1859.1859.2	controllerType=0 controllerNumber=1 scan=1859	9.1802
17470:2	1	Y.KTTPPVLDSDGSFF.L			755.875	2	1510.74	1510.74	0	0.1	487	Non	293.97	293.97	293.97	4.51	275	> RTX_app8_HC	1	adam_sample_7_2ul_18jan21.15813.15813.2	controllerType=0 controllerNumber=1 scan=15813	53.0766
16854:2	1	Y.KTTPPVLDSDGSFF.L			755.874	2	1510.74	1510.74	0	-1.6	487	Non	300.03	300.03	300.03	3.94	275	> RTX_app8_HC	1	adam_sample_7_2ul_18jan21.15317.15317.2	controllerType=0 controllerNumber=1 scan=15317	51.5558
17261:2	1	Y.KTTPPVLDSDGSFF.L			755.874	2	1510.74	1510.74	0	-0.8	487	Non	464.19	464.19	464.19	5.79	275	> RTX_app8_HC	1	adam_sample_7_2ul_18jan21.15651.15651.2	controllerType=0 controllerNumber=1 scan=15651	52.5718
17041:2	1	Y.KTTPPVLDSDGSFF.L			755.875	2	1510.74	1510.74	0	0.3	487	Non	603.1	603.1	603.1	8.18	275	> RTX_app8_HC	1	adam_sample_7_2ul_18jan21.15482.15482.2	controllerType=0 controllerNumber=1 scan=15482	52.0655
15869:2	1	K.TTPPVLDSDGSF.F			618.293	2	1235.58	1235.58	0	-0.4	488	CRagged	396.44	396.44	396.44	6.11	275	> RTX_app8_HC	1	adam_sample_7_2ul_18jan21.14521.14521.2	controllerType=0 controllerNumber=1 scan=14521	49.1591
15640:2	1	K.TTPPVLDSDGSF.F			618.294	2	1235.58	1235.58	0	1.7	488	CRagged	401.03	401.03	401.03	5.59	275	> RTX_app8_HC	1	adam_sample_7_2ul_18jan21.14352.14352.2	controllerType=0 controllerNumber=1 scan=14352	48.646
21599:2	1	K.TTPPVLDSDGSFF.L			691.827	2	1382.65	1382.65	0	-1.1	488	CRagged	5.87	5.87	5.87	0.93	275	> RTX_app8_HC	1	adam_sample_7_2ul_18jan21.21827.21827.2	controllerType=0 controllerNumber=1 scan=21827	76.473
20172:2	1	K.TTPPVLDSDGSFF.L			691.828	2	1382.65	1382.65	0	0.3	488	CRagged	11.57	11.57	11.57	1.18	275	> RTX_app8_HC	1	adam_sample_7_2ul_18jan21.18367.18367.2	controllerType=0 controllerNumber=1 scan=18367	61.3494
21685:2	1	K.TTPPVLDSDGSFF.L			691.827	2	1382.65	1382.65	0	-1.1	488	CRagged	27.26	27.26	27.26	1.21	275	> RTX_app8_HC	1	adam_sample_7_2ul_18jan21.22572.22572.2	controllerType=0 controllerNumber=1 scan=22572	80.1961
21619:2	1	K.TTPPVLDSDGSFF.L			691.828	2	1382.65	1382.65	0	1.6	488	CRagged	87.36	87.36	87.36	0.84	275	> RTX_app8_HC	1	adam_sample_7_2ul_18jan21.21930.21930.2	controllerType=0 controllerNumber=1 scan=21930	76.979
21582:2	1	K.TTPPVLDSDGSFF.L			691.826	2	1382.64	1382.65	0	-2.6	488	CRagged	96.5	96.5	96.5	0.41	275	> RTX_app8_HC	1	adam_sample_7_2ul_18jan21.21725.21725.2	controllerType=0 controllerNumber=1 scan=21725	75.9721
21671:2	1	K.TTPPVLDSDGSFF.L			691.827	2	1382.65	1382.65	0	-0.6	488	CRagged	107.74	107.74	107.74	1.28	275	> RTX_app8_HC	1	adam_sample_7_2ul_18jan21.22351.22351.2	controllerType=0 controllerNumber=1 scan=22351	79.0791
21481:2	1	K.TTPPVLDSDGSFF.L			691.827	2	1382.65	1382.65	0	-0.5	488	CRagged	144.42	144.42	144.42	2.79	275	> RTX_app8_HC	1	adam_sample_7_2ul_18jan21.21104.21104.2	controllerType=0 controllerNumber=1 scan=21104	72.9508
21545:2	1	K.TTPPVLDSDGSFF.L			691.827	2	1382.65	1382.65	0	-0.7	488	CRagged	168.23	168.23	168.23	2.54	275	> RTX_app8_HC	1	adam_sample_7_2ul_18jan21.21517.21517.2	controllerType=0 controllerNumber=1 scan=21517	74.9557
21464:2	1	K.TTPPVLDSDGSFF.L			691.828	2	1382.65	1382.65	0	1.5	488	CRagged	175.75	175.75	175.75	2.88	275	> RTX_app8_HC	1	adam_sample_7_2ul_18jan21.21000.21000.2	controllerType=0 controllerNumber=1 scan=21000	72.4433
21495:2	1	K.TTPPVLDSDGSFF.L			691.828	2	1382.65	1382.65	0	0.5	488	CRagged	192.93	192.93	192.93	3.71	275	> RTX_app8_HC	1	adam_sample_7_2ul_18jan21.21206.21206.2	controllerType=0 controllerNumber=1 scan=21206	73.4483
21563:2	1	K.TTPPVLDSDGSFF.L			691.828	2	1382.65	1382.65	0	1.5	488	CRagged	197.86	197.86	197.86	3.09	275	> RTX_app8_HC	1	adam_sample_7_2ul_18jan21.21622.21622.2	controllerType=0 controllerNumber=1 scan=21622	75.4665
21528:2	1	K.TTPPVLDSDGSFF.L			691.827	2	1382.65	1382.65	0	-1.1	488	CRagged	200.47	200.47	200.47	3.43	275	> RTX_app8_HC	1	adam_sample_7_2ul_18jan21.21414.21414.2	controllerType=0 controllerNumber=1 scan=21414	74.4549
21512:2	1	K.TTPPVLDSDGSFF.L			691.827	2	1382.65	1382.65	0	-0.1	488	CRagged	231.05	231.05	231.05	3.74	275	> RTX_app8_HC	1	adam_sample_7_2ul_18jan21.21310.21310.2	controllerType=0 controllerNumber=1 scan=21310	73.9514
21389:2	1	K.TTPPVLDSDGSFF.L			691.827	2	1382.65	1382.65	0	-0.1	488	CRagged	307.52	307.52	307.52	4.87	275	> RTX_app8_HC	1	adam_sample_7_2ul_18jan21.20580.20580.2	controllerType=0 controllerNumber=1 scan=20580	70.4324
21449:2	1	K.TTPPVLDSDGSFF.L			691.826	2	1382.64	1382.65	0	-2.2	488	CRagged	311.38	311.38	311.38	3.97	275	> RTX_app8_HC	1	adam_sample_7_2ul_18jan21.20896.20896.2	controllerType=0 controllerNumber=1 scan=20896	71.9414
21428:2	1	K.TTPPVLDSDGSFF.L			691.827	2	1382.65	1382.65	0	-0.2	488	CRagged	326.06	326.06	326.06	5.06	275	> RTX_app8_HC	1	adam_sample_7_2ul_18jan21.20792.20792.2	controllerType=0 controllerNumber=1 scan=20792	71.4367
21410:2	1	K.TTPPVLDSDGSFF.L			691.827	2	1382.65	1382.65	0	0.1	488	CRagged	328.37	328.37	328.37	5.09	275	> RTX_app8_HC	1	adam_sample_7_2ul_18jan21.20687.20687.2	controllerType=0 controllerNumber=1 scan=20687	70.9347
21368:2	1	K.TTPPVLDSDGSFF.L			691.827	2	1382.65	1382.65	0	0.1	488	CRagged	359.68	359.68	359.68	5.06	275	> RTX_app8_HC	1	adam_sample_7_2ul_18jan21.20475.20475.2	controllerType=0 controllerNumber=1 scan=20475	69.9314
21321:2	1	K.TTPPVLDSDGSFF.L			691.828	2	1382.65	1382.65	0	1.3	488	CRagged	362.54	362.54	362.54	5.52	275	> RTX_app8_HC	1	adam_sample_7_2ul_18jan21.20361.20361.2	controllerType=0 controllerNumber=1 scan=20361	69.4268
21218:2	1	K.TTPPVLDSDGSFF.L			691.826	2	1382.64	1382.65	0	-2	488	CRagged	376.52	376.52	376.52	5.2	275	> RTX_app8_HC	1	adam_sample_7_2ul_18jan21.20029.20029.2	controllerType=0 controllerNumber=1 scan=20029	67.9173
21247:2	1	K.TTPPVLDSDGSFF.L			691.828	2	1382.65	1382.65	0	0.3	488	CRagged	394.67	394.67	394.67	6.14	275	> RTX_app8_HC	1	adam_sample_7_2ul_18jan21.20139.20139.2	controllerType=0 controllerNumber=1 scan=20139	68.4191
21292:2	1	K.TTPPVLDSDGSFF.L			691.828	2	1382.65	1382.65	0	0.8	488	CRagged	419.23	419.23	419.23	5.96	275	> RTX_app8_HC	1	adam_sample_7_2ul_18jan21.20251.20251.2	controllerType=0 controllerNumber=1 scan=20251	68.9222
21164:2	1	K.TTPPVLDSDGSFF.L			691.827	2	1382.65	1382.65	0	0	488	CRagged	446.71	446.71	446.71	6.24	275	> RTX_app8_HC	1	adam_sample_7_2ul_18jan21.19912.19912.2	controllerType=0 controllerNumber=1 scan=19912	67.4136
21108:2	1	K.TTPPVLDSDGSFF.L			691.827	2	1382.65	1382.65	0	-0.7	488	CRagged	456.41	456.41	456.41	5.99	275	> RTX_app8_HC	1	adam_sample_7_2ul_18jan21.19792.19792.2	controllerType=0 controllerNumber=1 scan=19792	66.9114
20430:2	1	K.TTPPVLDSDGSFF.L			691.827	2	1382.65	1382.65	0	0.1	488	CRagged	458.23	458.23	458.23	6.24	275	> RTX_app8_HC	1	adam_sample_7_2ul_18jan21.18762.18762.2	controllerType=0 controllerNumber=1 scan=18762	62.8639
21043:2	1	K.TTPPVLDSDGSFF.L			691.828	2	1382.65	1382.65	0	0.3	488	CRagged	477.49	477.49	477.49	6.27	275	> RTX_app8_HC	1	adam_sample_7_2ul_18jan21.19670.19670.2	controllerType=0 controllerNumber=1 scan=19670	66.4043
20975:2	1	K.TTPPVLDSDGSFF.L			691.828	2	1382.65	1382.65	0	0.6	488	CRagged	523.08	523.08	523.08	6.29	275	> RTX_app8_HC	1	adam_sample_7_2ul_18jan21.19549.19549.2	controllerType=0 controllerNumber=1 scan=19549	65.9001
20743:2	1	K.TTPPVLDSDGSFF.L			691.828	2	1382.65	1382.65	0	1.6	488	CRagged	539.2	539.2	539.2	5.67	275	> RTX_app8_HC	1	adam_sample_7_2ul_18jan21.19171.19171.2	controllerType=0 controllerNumber=1 scan=19171	64.3856
20892:2	1	K.TTPPVLDSDGSFF.L			691.827	2	1382.65	1382.65	0	0.2	488	CRagged	542.89	542.89	542.89	6.29	275	> RTX_app8_HC	1	adam_sample_7_2ul_18jan21.19423.19423.2	controllerType=0 controllerNumber=1 scan=19423	65.3947
20264:2	1	K.TTPPVLDSDGSFF.L			691.827	2	1382.65	1382.65	0	-0.7	488	CRagged	569.25	569.25	569.25	6.93	275	> RTX_app8_HC	1	adam_sample_7_2ul_18jan21.18502.18502.2	controllerType=0 controllerNumber=1 scan=18502	61.8574
20333:2	1	K.TTPPVLDSDGSFF.L			691.827	2	1382.65	1382.65	0	0.1	488	CRagged	570.97	570.97	570.97	7.17	275	> RTX_app8_HC	1	adam_sample_7_2ul_18jan21.18627.18627.2	controllerType=0 controllerNumber=1 scan=18627	62.3592
20664:2	1	K.TTPPVLDSDGSFF.L			691.827	2	1382.65	1382.65	0	0.2	488	CRagged	573.38	573.38	573.38	7.2	275	> RTX_app8_HC	1	adam_sample_7_2ul_18jan21.19042.19042.2	controllerType=0 controllerNumber=1 scan=19042	63.8812
20552:2	1	K.TTPPVLDSDGSFF.L			691.828	2	1382.65	1382.65	0	1.3	488	CRagged	574.24	574.24	574.24	6.59	275	> RTX_app8_HC	1	adam_sample_7_2ul_18jan21.18903.18903.2	controllerType=0 controllerNumber=1 scan=18903	63.3775
20831:2	1	K.TTPPVLDSDGSFF.L			691.828	2	1382.65	1382.65	0	0.7	488	CRagged	582.64	582.64	582.64	7.2	275	> RTX_app8_HC	1	adam_sample_7_2ul_18jan21.19300.19300.2	controllerType=0 controllerNumber=1 scan=19300	64.8912
21422:2	1	K.TTPPVLDSDGSFFLY.S			829.901	2	1658.79	1658.79	0	-0.1	488	CRagged	77.72	77.72	77.72	1.53	275	> RTX_app8_HC	1	adam_sample_7_2ul_18jan21.20760.20760.2	controllerType=0 controllerNumber=1 scan=20760	71.2799
21406:2	1	K.TTPPVLDSDGSFFLY.S			829.901	2	1658.8	1658.79	0	0.5	488	CRagged	415.49	415.49	415.49	6.37	275	> RTX_app8_HC	1	adam_sample_7_2ul_18jan21.20654.20654.2	controllerType=0 controllerNumber=1 scan=20654	70.7735
21380:2	1	K.TTPPVLDSDGSFFLY.S			829.902	2	1658.8	1658.79	0	0.7	488	CRagged	456.42	456.42	456.42	6.18	275	> RTX_app8_HC	1	adam_sample_7_2ul_18jan21.20546.20546.2	controllerType=0 controllerNumber=1 scan=20546	70.2718
21357:2	1	K.TTPPVLDSDGSFFLY.S			829.901	2	1658.79	1658.79	0	-0.1	488	CRagged	488.7	488.7	488.7	6.4	275	> RTX_app8_HC	1	adam_sample_7_2ul_18jan21.20440.20440.2	controllerType=0 controllerNumber=1 scan=20440	69.7696
21312:2	1	K.TTPPVLDSDGSFFLY.S			829.901	2	1658.8	1658.79	0	0.1	488	CRagged	535.06	535.06	535.06	6.45	275	> RTX_app8_HC	1	adam_sample_7_2ul_18jan21.20326.20326.2	controllerType=0 controllerNumber=1 scan=20326	69.2668
15840:3	1	K.TTPPVLDSDGSFFLYSK.L			625.312	3	1873.92	1873.92	0	0.4	488	Specific	2.94	2.94	2.94	0.9	275	> RTX_app8_HC	1	adam_sample_7_2ul_18jan21.14500.14500.2	controllerType=0 controllerNumber=1 scan=14500	49.1004
18364:3	1	K.TTPPVLDSDGSFFLYSK.L			625.312	3	1873.92	1873.92	0	-0.2	488	Specific	12.21	12.21	12.21	0.87	275	> RTX_app8_HC	1	adam_sample_7_2ul_18jan21.16588.16588.3	controllerType=0 controllerNumber=1 scan=16588	55.508
15835:3	1	K.TTPPVLDSDGSFFLYSK.L			625.312	3	1873.92	1873.92	0	0.4	488	Specific	17.06	17.06	17.06	0.9	275	> RTX_app8_HC	1	adam_sample_7_2ul_18jan21.14498.14498.3	controllerType=0 controllerNumber=1 scan=14498	49.0954
20459:2	1	K.TTPPVLDSDGSFFLYSK.L			937.466	2	1873.92	1873.92	0	1.1	488	Specific	62.12	62.12	62.12	1.1	275	> RTX_app8_HC	1	adam_sample_7_2ul_18jan21.18802.18802.2	controllerType=0 controllerNumber=1 scan=18802	63.0078
20591:2	1	K.TTPPVLDSDGSFFLYSK.L			937.464	2	1873.92	1873.92	0	-0.6	488	Specific	106.62	106.62	106.62	1.7	275	> RTX_app8_HC	1	adam_sample_7_2ul_18jan21.18946.18946.2	controllerType=0 controllerNumber=1 scan=18946	63.5286
18022:3	1	K.TTPPVLDSDGSFFLYSK.L			625.312	3	1873.92	1873.92	0	0	488	Specific	123.73	123.73	123.73	1.7	275	> RTX_app8_HC	1	adam_sample_7_2ul_18jan21.16284.16284.3	controllerType=0 controllerNumber=1 scan=16284	54.5435
19138:2	1	K.TTPPVLDSDGSFFLYSK.L			937.467	2	1873.93	1873.92	0	2.8	488	Specific	131.6	131.6	131.6	1.72	275	> RTX_app8_HC	1	adam_sample_7_2ul_18jan21.17324.17324.2	controllerType=0 controllerNumber=1 scan=17324	57.8377
20182:2	1	K.TTPPVLDSDGSFFLYSK.L			937.463	2	1873.92	1873.92	0	-1.2	488	Specific	133.59	133.59	133.59	2.43	275	> RTX_app8_HC	1	adam_sample_7_2ul_18jan21.18383.18383.2	controllerType=0 controllerNumber=1 scan=18383	61.4107
20060:2	1	K.TTPPVLDSDGSFFLYSK.L			937.465	2	1873.92	1873.92	0	0.7	488	Specific	146.33	146.33	146.33	3.06	275	> RTX_app8_HC	1	adam_sample_7_2ul_18jan21.18240.18240.2	controllerType=0 controllerNumber=1 scan=18240	60.8898
19908:2	1	K.TTPPVLDSDGSFFLYSK.L			937.465	2	1873.92	1873.92	0	-0.1	488	Specific	158.07	158.07	158.07	2.48	275	> RTX_app8_HC	1	adam_sample_7_2ul_18jan21.18088.18088.2	controllerType=0 controllerNumber=1 scan=18088	60.389
18187:3	1	K.TTPPVLDSDGSFFLYSK.L			625.311	3	1873.92	1873.92	0	-1.3	488	Specific	176.47	176.47	176.47	2.94	275	> RTX_app8_HC	1	adam_sample_7_2ul_18jan21.16420.16420.3	controllerType=0 controllerNumber=1 scan=16420	54.9722
19664:3	1	K.TTPPVLDSDGSFFLYSK.L			625.312	3	1873.92	1873.92	0	-0.8	488	Specific	256.32	256.32	256.32	3.67	275	> RTX_app8_HC	1	adam_sample_7_2ul_18jan21.17820.17820.3	controllerType=0 controllerNumber=1 scan=17820	59.4963
19756:2	1	K.TTPPVLDSDGSFFLYSK.L			937.464	2	1873.92	1873.92	0	-1	488	Specific	330.33	330.33	330.33	4.52	275	> RTX_app8_HC	1	adam_sample_7_2ul_18jan21.17931.17931.2	controllerType=0 controllerNumber=1 scan=17931	59.8697
19525:3	1	K.TTPPVLDSDGSFFLYSK.L			625.313	3	1873.92	1873.92	0	0.7	488	Specific	390.32	390.32	390.32	6.07	275	> RTX_app8_HC	1	adam_sample_7_2ul_18jan21.17671.17671.3	controllerType=0 controllerNumber=1 scan=17671	58.9902
19624:2	1	K.TTPPVLDSDGSFFLYSK.L			937.466	2	1873.92	1873.92	0	1.1	488	Specific	538.74	538.74	538.74	5.99	275	> RTX_app8_HC	1	adam_sample_7_2ul_18jan21.17779.17779.2	controllerType=0 controllerNumber=1 scan=17779	59.3593
19487:2	1	K.TTPPVLDSDGSFFLYSK.L			937.465	2	1873.92	1873.92	0	0.6	488	Specific	617.52	610.29	610.29	8.37	275	> RTX_app8_HC	1	adam_sample_7_2ul_18jan21.17632.17632.2	controllerType=0 controllerNumber=1 scan=17632	58.8557
19318:2	1	K.TTPPVLDSDGSFFLYSK.L			937.465	2	1873.92	1873.92	0	0.3	488	Specific	645.48	645.48	645.48	8.37	275	> RTX_app8_HC	1	adam_sample_7_2ul_18jan21.17479.17479.2	controllerType=0 controllerNumber=1 scan=17479	58.3434
19368:3	1	K.TTPPVLDSDGSFFLYSK.L			625.312	3	1873.92	1873.92	0	0.4	488	Specific	676.51	676.51	676.51	9.39	275	> RTX_app8_HC	1	adam_sample_7_2ul_18jan21.17522.17522.3	controllerType=0 controllerNumber=1 scan=17522	58.4855
20313:2	1	T.TPPVLDSDGSFF.L			641.303	2	1281.6	1281.6	0	-0.5	489	Non	14.3	14.3	14.3	1.19	275	> RTX_app8_HC	1	adam_sample_7_2ul_18jan21.18585.18585.2	controllerType=0 controllerNumber=1 scan=18585	62.1875
03231:2	1	F.FLYSK.L			329.183	2	657.36	657.361	0	-1.3	500	NRagged	240.03	240.03	240.03	3.22	275	> RTX_app8_HC	1	adam_sample_7_2ul_18jan21.4383.4383.2	controllerType=0 controllerNumber=1 scan=4383	17.7169
03457:2	1	F.FLYSK.L			329.184	2	657.361	657.361	0	0.5	500	NRagged	260.61	260.61	260.61	3.94	275	> RTX_app8_HC	1	adam_sample_7_2ul_18jan21.4586.4586.2	controllerType=0 controllerNumber=1 scan=4586	18.37
03288:2	1	F.FLYSK.L			329.184	2	657.361	657.361	0	-0.3	500	NRagged	307.73	307.73	307.73	4.45	275	> RTX_app8_HC	1	adam_sample_7_2ul_18jan21.4429.4429.2	controllerType=0 controllerNumber=1 scan=4429	17.8606
03471:2	1	F.FLYSK.L			329.184	2	657.361	657.361	0	-0.2	500	NRagged	310.67	310.67	310.67	4.45	275	> RTX_app8_HC	1	adam_sample_7_2ul_18jan21.4594.4594.2	controllerType=0 controllerNumber=1 scan=4594	18.3969
02702:2	1	F.LYSKL.T			312.191	2	623.375	623.376	0	-2.7	501	Non	177.87	177.87	177.87	1.21	275	> RTX_app8_HC	1	adam_sample_7_2ul_18jan21.3922.3922.2	controllerType=0 controllerNumber=1 scan=3922	16.2068
03241:2	1	F.LYSKL.T			312.192	2	623.376	623.376	0	-0.7	501	Non	225.64	225.64	225.64	2.3	275	> RTX_app8_HC	1	adam_sample_7_2ul_18jan21.4387.4387.2	controllerType=0 controllerNumber=1 scan=4387	17.7279
03027:2	1	F.LYSKL.T			312.192	2	623.376	623.376	0	-0.2	501	Non	316.25	316.25	316.25	2.98	275	> RTX_app8_HC	1	adam_sample_7_2ul_18jan21.4221.4221.2	controllerType=0 controllerNumber=1 scan=4221	17.2175
02838:2	1	F.LYSKL.T			312.192	2	623.376	623.376	0	-0.8	501	Non	340.37	340.37	340.37	3.23	275	> RTX_app8_HC	1	adam_sample_7_2ul_18jan21.4067.4067.2	controllerType=0 controllerNumber=1 scan=4067	16.709
02968:3	1	F.LYSKLTVDK.S			356.209	3	1066.61	1066.61	0	-0.2	501	NRagged	87.65	87.65	87.65	2.04	275	> RTX_app8_HC	1	adam_sample_7_2ul_18jan21.4175.4175.2	controllerType=0 controllerNumber=1 scan=4175	17.0775
03328:2	1	F.LYSKLTVDK.S			533.812	2	1066.62	1066.61	0	1.6	501	NRagged	155.58	155.58	155.58	1.75	275	> RTX_app8_HC	1	adam_sample_7_2ul_18jan21.4468.4468.2	controllerType=0 controllerNumber=1 scan=4468	17.9899
03180:3	1	F.LYSKLTVDK.S			356.209	3	1066.61	1066.61	0	-1.2	501	NRagged	206.62	206.62	206.62	3.85	275	> RTX_app8_HC	1	adam_sample_7_2ul_18jan21.4338.4338.2	controllerType=0 controllerNumber=1 scan=4338	17.583
03381:3	1	F.LYSKLTVDK.S			356.209	3	1066.61	1066.61	0	-1	501	NRagged	263.93	263.93	263.93	4.12	275	> RTX_app8_HC	1	adam_sample_7_2ul_18jan21.4502.4502.2	controllerType=0 controllerNumber=1 scan=4502	18.092
02977:1	1	L.YSKL.T			510.292	1	510.292	510.292	0	0.1	502	Non	186.72	20.55	20.55	0.03	275	> RTX_app8_HC	1	adam_sample_7_2ul_18jan21.4184.4184.2	controllerType=0 controllerNumber=1 scan=4184	17.108
01770:2	1	Y.SKLTVDK.S			395.737	2	790.468	790.467	0	0.9	503	NRagged	99.3	99.3	99.3	1.19	275	> RTX_app8_HC	1	adam_sample_7_2ul_18jan21.3075.3075.3	controllerType=0 controllerNumber=1 scan=3075	13.3584
00429:2	1	Y.SKLTVDK.S			395.737	2	790.466	790.467	0	-0.7	503	NRagged	155.99	83.33	83.33	0.61	275	> RTX_app8_HC	1	adam_sample_7_2ul_18jan21.1918.1918.2	controllerType=0 controllerNumber=1 scan=1918	9.3901
01353:2	1	Y.SKLTVDK.S			395.737	2	790.467	790.467	0	-0.1	503	NRagged	188.89	188.89	188.89	3.1	275	> RTX_app8_HC	1	adam_sample_7_2ul_18jan21.2771.2771.3	controllerType=0 controllerNumber=1 scan=2771	12.3504
00979:2	1	Y.SKLTVDK.S			395.736	2	790.465	790.467	0	-1.9	503	NRagged	281.9	238.16	238.16	2.82	275	> RTX_app8_HC	1	adam_sample_7_2ul_18jan21.2441.2441.2	controllerType=0 controllerNumber=1 scan=2441	11.229
00706:2	1	Y.SKLTVDK.S			395.737	2	790.466	790.467	0	-0.7	503	NRagged	386.09	334.73	334.73	4.01	275	> RTX_app8_HC	1	adam_sample_7_2ul_18jan21.2194.2194.2	controllerType=0 controllerNumber=1 scan=2194	10.4005
00578:2	1	Y.SKLTVDK.S			395.737	2	790.466	790.467	0	-0.5	503	NRagged	453.41	374.85	374.85	5.64	275	> RTX_app8_HC	1	adam_sample_7_2ul_18jan21.2057.2057.2	controllerType=0 controllerNumber=1 scan=2057	9.8979
00318:3	1	Y.SKLTVDKSR.W			345.204	3	1033.6	1033.6	0	-1.7	503	NRagged	257.04	257.04	257.04	2.38	275	> RTX_app8_HC	1	adam_sample_7_2ul_18jan21.1794.1794.3	controllerType=0 controllerNumber=1 scan=1794	8.9231
00489:2	1	S.KLTVDK.S			352.221	2	703.435	703.435	0	0.5	504	NRagged	125.82	125.82	125.82	2.03	275	> RTX_app8_HC	1	adam_sample_7_2ul_18jan21.1976.1976.5	controllerType=0 controllerNumber=1 scan=1976	9.6036
02666:2	1	K.LTVDK.S			288.173	2	575.339	575.34	0	-1.4	505	Specific	249.18	249.18	249.18	3.32	275	> RTX_app8_HC	1	adam_sample_7_2ul_18jan21.3897.3897.2	controllerType=0 controllerNumber=1 scan=3897	16.1254
02283:2	1	K.LTVDK.S			288.173	2	575.339	575.34	0	-1.7	505	Specific	255.26	255.26	255.26	3.32	275	> RTX_app8_HC	1	adam_sample_7_2ul_18jan21.3556.3556.2	controllerType=0 controllerNumber=1 scan=3556	15.0269
01806:2	1	K.LTVDK.S			288.174	2	575.34	575.34	0	-0.1	505	Specific	263.83	263.83	263.83	3.86	275	> RTX_app8_HC	1	adam_sample_7_2ul_18jan21.3094.3094.2	controllerType=0 controllerNumber=1 scan=3094	13.4151
02522:2	1	K.LTVDK.S			288.173	2	575.339	575.34	0	-1.2	505	Specific	278.32	276.74	276.74	3.62	275	> RTX_app8_HC	1	adam_sample_7_2ul_18jan21.3772.3772.2	controllerType=0 controllerNumber=1 scan=3772	15.7168
01996:2	1	K.LTVDK.S			288.173	2	575.339	575.34	0	-1.6	505	Specific	287.79	287.79	287.79	3.56	275	> RTX_app8_HC	1	adam_sample_7_2ul_18jan21.3253.3253.2	controllerType=0 controllerNumber=1 scan=3253	13.9745
01888:2	1	K.LTVDK.S			288.173	2	575.34	575.34	0	-0.3	505	Specific	289.9	274.74	274.74	4.24	275	> RTX_app8_HC	1	adam_sample_7_2ul_18jan21.3147.3147.2	controllerType=0 controllerNumber=1 scan=3147	13.5892
01384:2	1	K.LTVDK.S			288.173	2	575.339	575.34	0	-1.2	505	Specific	290.41	282.22	282.22	3.69	275	> RTX_app8_HC	1	adam_sample_7_2ul_18jan21.2788.2788.2	controllerType=0 controllerNumber=1 scan=2788	12.3928
02134:2	1	K.LTVDK.S			288.173	2	575.339	575.34	0	-1.4	505	Specific	302.3	281.97	281.97	3.7	275	> RTX_app8_HC	1	adam_sample_7_2ul_18jan21.3401.3401.2	controllerType=0 controllerNumber=1 scan=3401	14.4953
01190:2	1	K.LTVDK.S			288.173	2	575.339	575.34	0	-1.2	505	Specific	347.02	285.47	285.47	4.25	275	> RTX_app8_HC	1	adam_sample_7_2ul_18jan21.2610.2610.3	controllerType=0 controllerNumber=1 scan=2610	11.7734
01342:2	1	K.LTVDK.S			288.173	2	575.34	575.34	0	-0.6	505	Specific	355.99	303.85	303.85	4.49	275	> RTX_app8_HC	1	adam_sample_7_2ul_18jan21.2765.2765.2	controllerType=0 controllerNumber=1 scan=2765	12.334
01203:2	1	K.LTVDK.S			288.173	2	575.339	575.34	0	-1.7	505	Specific	357.64	286.2	286.2	3.95	275	> RTX_app8_HC	1	adam_sample_7_2ul_18jan21.2620.2620.2	controllerType=0 controllerNumber=1 scan=2620	11.81
01003:2	1	K.LTVDK.S			288.173	2	575.339	575.34	0	-1.3	505	Specific	357.8	310.52	310.52	3.64	275	> RTX_app8_HC	1	adam_sample_7_2ul_18jan21.2465.2465.2	controllerType=0 controllerNumber=1 scan=2465	11.3004
01017:1	1	K.LTVDK.S			575.339	1	575.339	575.34	0	-1.5	505	Specific	404.34	323.46	323.46	3.7	275	> RTX_app8_HC	1	adam_sample_7_2ul_18jan21.2479.2479.3	controllerType=0 controllerNumber=1 scan=2479	11.3413
00807:2	1	K.LTVDK.S			288.173	2	575.34	575.34	0	-0.8	505	Specific	419.41	316.9	316.9	4.05	275	> RTX_app8_HC	1	adam_sample_7_2ul_18jan21.2304.2304.2	controllerType=0 controllerNumber=1 scan=2304	10.7871
00661:2	1	K.LTVDK.S			288.173	2	575.34	575.34	0	-0.8	505	Specific	436.45	329.76	329.76	4.15	275	> RTX_app8_HC	1	adam_sample_7_2ul_18jan21.2157.2157.2	controllerType=0 controllerNumber=1 scan=2157	10.2829
00516:2	1	K.LTVDKSR.W			409.74	2	818.472	818.473	0	-1.4	505	Specific	122.42	122.42	122.42	0.86	275	> RTX_app8_HC	1	adam_sample_7_2ul_18jan21.2003.2003.2	controllerType=0 controllerNumber=1 scan=2003	9.7083
00574:3	1	K.LTVDKSR.W			273.496	3	818.472	818.473	0	-1.1	505	Specific	280.36	280.36	280.36	4.41	275	> RTX_app8_HC	1	adam_sample_7_2ul_18jan21.2052.2052.3	controllerType=0 controllerNumber=1 scan=2052	9.8821
00413:3	1	K.LTVDKSR.W			273.496	3	818.472	818.473	0	-0.6	505	Specific	389.42	389.42	389.42	5.64	275	> RTX_app8_HC	1	adam_sample_7_2ul_18jan21.1907.1907.3	controllerType=0 controllerNumber=1 scan=1907	9.3543
00675:2	1	K.LTVDKSR.W			409.74	2	818.473	818.473	0	-0.3	505	Specific	478.99	478.99	478.99	5.43	275	> RTX_app8_HC	1	adam_sample_7_2ul_18jan21.2167.2167.2	controllerType=0 controllerNumber=1 scan=2167	10.3101
00393:2	1	K.LTVDKSR.W			409.74	2	818.472	818.473	0	-0.7	505	Specific	479.13	479.13	479.13	5.18	275	> RTX_app8_HC	1	adam_sample_7_2ul_18jan21.1892.1892.2	controllerType=0 controllerNumber=1 scan=1892	9.3002
00537:2	1	K.LTVDKSR.W			409.74	2	818.473	818.473	0	-0.4	505	Specific	537.15	537.15	537.15	5.45	275	> RTX_app8_HC	1	adam_sample_7_2ul_18jan21.2026.2026.2	controllerType=0 controllerNumber=1 scan=2026	9.8016
00951:1	1	L.TVDK.S			462.255	1	462.255	462.256	0	-0.8	506	NRagged	207.11	19.45	19.45	0.73	275	> RTX_app8_HC	1	adam_sample_7_2ul_18jan21.2421.2421.2	controllerType=0 controllerNumber=1 scan=2421	11.1766
00753:1	1	L.TVDK.S			462.256	1	462.256	462.256	0	-0.6	506	NRagged	236.54	17.54	17.54	0.73	275	> RTX_app8_HC	1	adam_sample_7_2ul_18jan21.2259.2259.2	controllerType=0 controllerNumber=1 scan=2259	10.6541
00790:1	1	L.TVDK.S			462.256	1	462.256	462.256	0	-0.6	506	NRagged	243.06	17.79	17.79	0.99	275	> RTX_app8_HC	1	adam_sample_7_2ul_18jan21.2291.2291.2	controllerType=0 controllerNumber=1 scan=2291	10.7465
19482:3	1	L.TVDKSRWQQGN[+0.984]VFSC[+57.021]SV.M		C[+57], N[+1]	666.984	3	1998.94	1998.93	0	2.3	506	Non	14.16	14.16	14.16	0	275	> RTX_app8_HC	1	adam_sample_7_2ul_18jan21.17627.17627.3	controllerType=0 controllerNumber=1 scan=17627	58.8425
00424:2	1	T.VDKSR.W			302.674	2	604.341	604.341	0	-1.1	507	NRagged	224	224	224	1.77	275	> RTX_app8_HC	1	adam_sample_7_2ul_18jan21.1917.1917.3	controllerType=0 controllerNumber=1 scan=1917	9.3873
07488:2	1	K.SRWQQGNVF.S			561.279	2	1121.55	1121.55	0	1.5	510	CRagged	16.06	16.06	16.06	0.05	275	> RTX_app8_HC	1	adam_sample_7_2ul_18jan21.8172.8172.2	controllerType=0 controllerNumber=1 scan=8172	29.8366
10327:2	1	K.SRWQQGNVF.S			561.278	2	1121.55	1121.55	0	0.1	510	CRagged	80.67	80.67	80.67	1.17	275	> RTX_app8_HC	1	adam_sample_7_2ul_18jan21.10615.10615.2	controllerType=0 controllerNumber=1 scan=10615	37.5092
09747:2	1	K.SRWQQGNVF.S			561.278	2	1121.55	1121.55	0	0.8	510	CRagged	81.5	81.5	81.5	0.97	275	> RTX_app8_HC	1	adam_sample_7_2ul_18jan21.10078.10078.2	controllerType=0 controllerNumber=1 scan=10078	35.7817
09441:2	1	K.SRWQQGNVF.S			561.278	2	1121.55	1121.55	0	-0.6	510	CRagged	102.22	102.22	102.22	1.49	275	> RTX_app8_HC	1	adam_sample_7_2ul_18jan21.9795.9795.2	controllerType=0 controllerNumber=1 scan=9795	34.8852
08262:2	1	K.SRWQQGNVF.S			561.279	2	1121.55	1121.55	0	1.6	510	CRagged	130.57	130.57	130.57	1.27	275	> RTX_app8_HC	1	adam_sample_7_2ul_18jan21.8809.8809.2	controllerType=0 controllerNumber=1 scan=8809	31.7938
09241:2	1	K.SRWQQGNVF.S			561.278	2	1121.55	1121.55	0	0.2	510	CRagged	142.85	142.85	142.85	2.36	275	> RTX_app8_HC	1	adam_sample_7_2ul_18jan21.9625.9625.2	controllerType=0 controllerNumber=1 scan=9625	34.3614
09325:2	1	K.SRWQQGNVF.S			561.277	2	1121.55	1121.55	0	-2.2	510	CRagged	189.16	189.16	189.16	2.53	275	> RTX_app8_HC	1	adam_sample_7_2ul_18jan21.9704.9704.2	controllerType=0 controllerNumber=1 scan=9704	34.5919
09029:2	1	K.SRWQQGNVF.S			561.279	2	1121.55	1121.55	0	2.3	510	CRagged	369.89	369.89	369.89	4.2	275	> RTX_app8_HC	1	adam_sample_7_2ul_18jan21.9452.9452.2	controllerType=0 controllerNumber=1 scan=9452	33.8236
08827:2	1	K.SRWQQGNVF.S			561.278	2	1121.55	1121.55	0	0.8	510	CRagged	419.8	419.8	419.8	5.27	275	> RTX_app8_HC	1	adam_sample_7_2ul_18jan21.9287.9287.2	controllerType=0 controllerNumber=1 scan=9287	33.318
08615:2	1	K.SRWQQGNVF.S			561.278	2	1121.55	1121.55	0	-0.1	510	CRagged	483.55	483.55	483.55	5.75	275	> RTX_app8_HC	1	adam_sample_7_2ul_18jan21.9125.9125.2	controllerType=0 controllerNumber=1 scan=9125	32.8146
08450:2	1	K.SRWQQGNVF.S			561.278	2	1121.55	1121.55	0	-0.1	510	CRagged	496.11	496.11	496.11	5.54	275	> RTX_app8_HC	1	adam_sample_7_2ul_18jan21.8967.8967.2	controllerType=0 controllerNumber=1 scan=8967	32.3093
18247:2	1	R.WQQGNVF.S			439.711	2	878.416	878.415	0	0.1	512	CRagged	37.38	37.38	37.38	0.96	275	> RTX_app8_HC	1	adam_sample_7_2ul_18jan21.16475.16475.2	controllerType=0 controllerNumber=1 scan=16475	55.1496
18470:2	1	R.WQQGNVF.S			439.711	2	878.415	878.415	0	-0.4	512	CRagged	44.45	44.45	44.45	0.93	275	> RTX_app8_HC	1	adam_sample_7_2ul_18jan21.16684.16684.2	controllerType=0 controllerNumber=1 scan=16684	55.82
19970:2	1	R.WQQGNVF.S			439.711	2	878.415	878.415	0	-0.6	512	CRagged	45.65	45.65	45.65	0.72	275	> RTX_app8_HC	1	adam_sample_7_2ul_18jan21.18144.18144.2	controllerType=0 controllerNumber=1 scan=18144	60.5635
17642:2	1	R.WQQGNVF.S			439.712	2	878.416	878.415	0	0.2	512	CRagged	56.59	56.59	56.59	1.23	275	> RTX_app8_HC	1	adam_sample_7_2ul_18jan21.15968.15968.2	controllerType=0 controllerNumber=1 scan=15968	53.5741
19079:2	1	R.WQQGNVF.S			439.712	2	878.417	878.415	0	1.4	512	CRagged	76.79	76.79	76.79	0.69	275	> RTX_app8_HC	1	adam_sample_7_2ul_18jan21.17261.17261.2	controllerType=0 controllerNumber=1 scan=17261	57.6386
18851:2	1	R.WQQGNVF.S			439.712	2	878.416	878.415	0	0.3	512	CRagged	79.41	79.41	79.41	1.23	275	> RTX_app8_HC	1	adam_sample_7_2ul_18jan21.17062.17062.2	controllerType=0 controllerNumber=1 scan=17062	57.0296
18623:2	1	R.WQQGNVF.S			439.712	2	878.416	878.415	0	0.8	512	CRagged	100.65	100.65	100.65	1.42	275	> RTX_app8_HC	1	adam_sample_7_2ul_18jan21.16855.16855.2	controllerType=0 controllerNumber=1 scan=16855	56.3788
18063:2	1	R.WQQGNVF.S			439.712	2	878.416	878.415	0	0.2	512	CRagged	115.23	115.23	115.23	1.67	275	> RTX_app8_HC	1	adam_sample_7_2ul_18jan21.16310.16310.2	controllerType=0 controllerNumber=1 scan=16310	54.6212
16389:2	1	R.WQQGNVF.S			439.711	2	878.415	878.415	0	-0.7	512	CRagged	119.1	119.1	119.1	1.11	275	> RTX_app8_HC	1	adam_sample_7_2ul_18jan21.14954.14954.2	controllerType=0 controllerNumber=1 scan=14954	50.4752
17255:2	1	R.WQQGNVF.S			439.712	2	878.416	878.415	0	0.4	512	CRagged	123.18	123.18	123.18	1.67	275	> RTX_app8_HC	1	adam_sample_7_2ul_18jan21.15645.15645.2	controllerType=0 controllerNumber=1 scan=15645	52.5552
17460:2	1	R.WQQGNVF.S			439.712	2	878.416	878.415	0	0.7	512	CRagged	138.94	138.94	138.94	2.45	275	> RTX_app8_HC	1	adam_sample_7_2ul_18jan21.15808.15808.2	controllerType=0 controllerNumber=1 scan=15808	53.06
17033:2	1	R.WQQGNVF.S			439.711	2	878.415	878.415	0	-0.1	512	CRagged	144.86	144.86	144.86	2.79	275	> RTX_app8_HC	1	adam_sample_7_2ul_18jan21.15476.15476.2	controllerType=0 controllerNumber=1 scan=15476	52.0464
15362:2	1	R.WQQGNVF.S			439.711	2	878.415	878.415	0	-0.9	512	CRagged	158.46	158.46	158.46	2.42	275	> RTX_app8_HC	1	adam_sample_7_2ul_18jan21.14112.14112.2	controllerType=0 controllerNumber=1 scan=14112	47.921
13646:1	1	R.WQQGNVF.S			878.417	1	878.417	878.415	0	1.5	512	CRagged	162.57	162.57	162.57	1.96	275	> RTX_app8_HC	1	adam_sample_7_2ul_18jan21.12886.12886.2	controllerType=0 controllerNumber=1 scan=12886	44.1615
14713:2	1	R.WQQGNVF.S			439.712	2	878.417	878.415	0	1.7	512	CRagged	167.16	167.16	167.16	2.09	275	> RTX_app8_HC	1	adam_sample_7_2ul_18jan21.13607.13607.2	controllerType=0 controllerNumber=1 scan=13607	46.386
15969:2	1	R.WQQGNVF.S			439.711	2	878.415	878.415	0	-0.6	512	CRagged	167.61	167.61	167.61	2.67	275	> RTX_app8_HC	1	adam_sample_7_2ul_18jan21.14614.14614.2	controllerType=0 controllerNumber=1 scan=14614	49.4537
16595:2	1	R.WQQGNVF.S			439.712	2	878.416	878.415	0	1	512	CRagged	169.82	169.82	169.82	3.25	275	> RTX_app8_HC	1	adam_sample_7_2ul_18jan21.15122.15122.2	controllerType=0 controllerNumber=1 scan=15122	50.9828
15553:2	1	R.WQQGNVF.S			439.711	2	878.415	878.415	0	-0.4	512	CRagged	178.32	178.32	178.32	3.47	275	> RTX_app8_HC	1	adam_sample_7_2ul_18jan21.14280.14280.2	controllerType=0 controllerNumber=1 scan=14280	48.4319
15768:2	1	R.WQQGNVF.S			439.712	2	878.416	878.415	0	0.5	512	CRagged	179.48	179.48	179.48	3.5	275	> RTX_app8_HC	1	adam_sample_7_2ul_18jan21.14447.14447.2	controllerType=0 controllerNumber=1 scan=14447	48.9461
16834:2	1	R.WQQGNVF.S			439.71	2	878.414	878.415	0	-2.2	512	CRagged	180.35	180.35	180.35	2.44	275	> RTX_app8_HC	1	adam_sample_7_2ul_18jan21.15300.15300.2	controllerType=0 controllerNumber=1 scan=15300	51.507
17833:2	1	R.WQQGNVF.S			439.712	2	878.416	878.415	0	0.8	512	CRagged	183.49	183.49	183.49	3.13	275	> RTX_app8_HC	1	adam_sample_7_2ul_18jan21.16135.16135.2	controllerType=0 controllerNumber=1 scan=16135	54.0868
14228:2	1	R.WQQGNVF.S			439.712	2	878.416	878.415	0	0.7	512	CRagged	217.94	217.94	217.94	3.38	275	> RTX_app8_HC	1	adam_sample_7_2ul_18jan21.13273.13273.2	controllerType=0 controllerNumber=1 scan=13273	45.3649
16181:2	1	R.WQQGNVF.S			439.711	2	878.415	878.415	0	-0.9	512	CRagged	223.29	223.29	223.29	3.29	275	> RTX_app8_HC	1	adam_sample_7_2ul_18jan21.14781.14781.2	controllerType=0 controllerNumber=1 scan=14781	49.9581
15139:2	1	R.WQQGNVF.S			439.712	2	878.416	878.415	0	0.1	512	CRagged	229.27	229.27	229.27	3.64	275	> RTX_app8_HC	1	adam_sample_7_2ul_18jan21.13944.13944.2	controllerType=0 controllerNumber=1 scan=13944	47.4082
12156:2	1	R.WQQGNVF.S			439.712	2	878.416	878.415	0	0.5	512	CRagged	230.37	230.37	230.37	3.56	275	> RTX_app8_HC	1	adam_sample_7_2ul_18jan21.11902.11902.2	controllerType=0 controllerNumber=1 scan=11902	41.3183
14909:2	1	R.WQQGNVF.S			439.711	2	878.415	878.415	0	-0.5	512	CRagged	235.11	235.11	235.11	3.53	275	> RTX_app8_HC	1	adam_sample_7_2ul_18jan21.13774.13774.2	controllerType=0 controllerNumber=1 scan=13774	46.8968
13743:2	1	R.WQQGNVF.S			439.712	2	878.416	878.415	0	0.7	512	CRagged	263.58	263.58	263.58	3.58	275	> RTX_app8_HC	1	adam_sample_7_2ul_18jan21.12951.12951.2	controllerType=0 controllerNumber=1 scan=12951	44.3558
14002:2	1	R.WQQGNVF.S			439.711	2	878.415	878.415	0	-0.4	512	CRagged	270.52	270.52	270.52	3.98	275	> RTX_app8_HC	1	adam_sample_7_2ul_18jan21.13117.13117.2	controllerType=0 controllerNumber=1 scan=13117	44.8603
14494:2	1	R.WQQGNVF.S			439.711	2	878.415	878.415	0	-0.4	512	CRagged	271.44	271.44	271.44	3.98	275	> RTX_app8_HC	1	adam_sample_7_2ul_18jan21.13446.13446.2	controllerType=0 controllerNumber=1 scan=13446	45.8755
13467:2	1	R.WQQGNVF.S			439.712	2	878.416	878.415	0	0.5	512	CRagged	295.39	295.39	295.39	4.07	275	> RTX_app8_HC	1	adam_sample_7_2ul_18jan21.12781.12781.2	controllerType=0 controllerNumber=1 scan=12781	43.8532
12457:2	1	R.WQQGNVF.S			439.711	2	878.415	878.415	0	-0.3	512	CRagged	309.53	309.53	309.53	4.04	275	> RTX_app8_HC	1	adam_sample_7_2ul_18jan21.12083.12083.2	controllerType=0 controllerNumber=1 scan=12083	41.8285
13221:2	1	R.WQQGNVF.S			439.711	2	878.415	878.415	0	-0.2	512	CRagged	311.2	311.2	311.2	4.04	275	> RTX_app8_HC	1	adam_sample_7_2ul_18jan21.12605.12605.2	controllerType=0 controllerNumber=1 scan=12605	43.3478
12727:2	1	R.WQQGNVF.S			439.711	2	878.415	878.415	0	-0.6	512	CRagged	322.81	322.81	322.81	4.3	275	> RTX_app8_HC	1	adam_sample_7_2ul_18jan21.12260.12260.2	controllerType=0 controllerNumber=1 scan=12260	42.3355
12991:2	1	R.WQQGNVF.S			439.711	2	878.415	878.415	0	-0.2	512	CRagged	345.55	345.55	345.55	4.4	275	> RTX_app8_HC	1	adam_sample_7_2ul_18jan21.12437.12437.2	controllerType=0 controllerNumber=1 scan=12437	42.8448
13367:2	1	R.WQQGNVFSC[+57.021].S		C[+57]	563.243	2	1125.48	1125.48	0	0.5	512	CRagged	87.13	87.13	87.13	0.71	275	> RTX_app8_HC	1	adam_sample_7_2ul_18jan21.12715.12715.3	controllerType=0 controllerNumber=1 scan=12715	43.6681
03768:3	1	F.SC[+57.021]SVMHEALHNHY.T		C[+57]	528.895	3	1584.67	1584.67	0	1.6	519	Non	116.52	116.52	116.52	0.37	275	> RTX_app8_HC	1	adam_sample_7_2ul_18jan21.4919.4919.2	controllerType=0 controllerNumber=1 scan=4919	19.525
03795:4	1	F.SC[+57.021]SVMHEALHNHY.T		C[+57]	396.923	4	1584.67	1584.67	0	2.6	519	Non	128.85	128.85	128.85	0.32	275	> RTX_app8_HC	1	adam_sample_7_2ul_18jan21.4936.4936.4	controllerType=0 controllerNumber=1 scan=4936	19.5783
04192:3	1	F.SC[+57.021]SVMHEALHNHY.T		C[+57]	528.894	3	1584.67	1584.67	0	0.5	519	Non	270.87	270.87	270.87	3.52	275	> RTX_app8_HC	1	adam_sample_7_2ul_18jan21.5286.5286.3	controllerType=0 controllerNumber=1 scan=5286	20.7273
03855:3	1	F.SC[+57.021]SVMHEALHNHY.T		C[+57]	528.894	3	1584.67	1584.67	0	0.3	519	Non	425.94	425.94	425.94	5.07	275	> RTX_app8_HC	1	adam_sample_7_2ul_18jan21.4979.4979.3	controllerType=0 controllerNumber=1 scan=4979	19.7186
03981:4	1	F.SC[+57.021]SVMHEALHNHY.T		C[+57]	396.923	4	1584.67	1584.67	0	-0.1	519	Non	447.71	424.15	424.15	5.8	275	> RTX_app8_HC	1	adam_sample_7_2ul_18jan21.5089.5089.4	controllerType=0 controllerNumber=1 scan=5089	20.0817
04016:3	1	F.SC[+57.021]SVMHEALHNHY.T		C[+57]	528.894	3	1584.67	1584.67	0	0.3	519	Non	545.49	545.49	545.49	5.34	275	> RTX_app8_HC	1	adam_sample_7_2ul_18jan21.5129.5129.3	controllerType=0 controllerNumber=1 scan=5129	20.2194
03588:3	1	F.SC[+57.021]SVMHEALHNHYTQK.S		C[+57]	647.961	3	1941.87	1941.87	0	-1	519	NRagged	125.01	125.01	125.01	0.04	275	> RTX_app8_HC	1	adam_sample_7_2ul_18jan21.4741.4741.3	controllerType=0 controllerNumber=1 scan=4741	18.9113
03688:4	1	F.SC[+57.021]SVMHEALHNHYTQK.S		C[+57]	486.223	4	1941.87	1941.87	0	0.2	519	NRagged	369.93	369.93	369.93	5.7	275	> RTX_app8_HC	1	adam_sample_7_2ul_18jan21.4856.4856.4	controllerType=0 controllerNumber=1 scan=4856	19.308
03424:5	1	F.SC[+57.021]SVMHEALHNHYTQK.S		C[+57]	389.18	5	1941.87	1941.87	0	0.4	519	NRagged	430.24	424.71	424.71	6.36	275	> RTX_app8_HC	1	adam_sample_7_2ul_18jan21.4543.4543.5	controllerType=0 controllerNumber=1 scan=4543	18.2156
03220:5	1	F.SC[+57.021]SVMHEALHNHYTQK.S		C[+57]	389.18	5	1941.87	1941.87	0	-0.4	519	NRagged	458.24	410.52	410.52	6.39	275	> RTX_app8_HC	1	adam_sample_7_2ul_18jan21.4375.4375.5	controllerType=0 controllerNumber=1 scan=4375	17.6923
03565:4	1	F.SC[+57.021]SVMHEALHNHYTQK.S		C[+57]	486.222	4	1941.87	1941.87	0	-1.2	519	NRagged	511.54	499.11	499.11	5.55	275	> RTX_app8_HC	1	adam_sample_7_2ul_18jan21.4711.4711.4	controllerType=0 controllerNumber=1 scan=4711	18.8002
03254:4	1	F.SC[+57.021]SVMHEALHNHYTQK.S		C[+57]	486.223	4	1941.87	1941.87	0	-0.3	519	NRagged	551.26	518.86	518.86	5.94	275	> RTX_app8_HC	1	adam_sample_7_2ul_18jan21.4403.4403.4	controllerType=0 controllerNumber=1 scan=4403	17.7814
03303:3	1	F.SC[+57.021]SVMHEALHNHYTQK.S		C[+57]	647.961	3	1941.87	1941.87	0	-0.8	519	NRagged	558.52	558.52	558.52	4.42	275	> RTX_app8_HC	1	adam_sample_7_2ul_18jan21.4442.4442.3	controllerType=0 controllerNumber=1 scan=4442	17.9011
03439:4	1	F.SC[+57.021]SVMHEALHNHYTQK.S		C[+57]	486.223	4	1941.87	1941.87	0	-0.5	519	NRagged	603.07	556.55	556.55	7.93	275	> RTX_app8_HC	1	adam_sample_7_2ul_18jan21.4565.4565.4	controllerType=0 controllerNumber=1 scan=4565	18.2912
02551:4	1	C.SVMHEALHNHYTQK.S			424.457	4	1694.8	1694.81	0	-1.6	521	NRagged	23.93	23.93	23.93	0.33	275	> RTX_app8_HC	1	adam_sample_7_2ul_18jan21.3795.3795.2	controllerType=0 controllerNumber=1 scan=3795	15.7915
02444:4	1	C.SVMHEALHNHYTQK.S			424.457	4	1694.8	1694.81	0	-1.5	521	NRagged	225.66	225.66	225.66	3.15	275	> RTX_app8_HC	1	adam_sample_7_2ul_18jan21.3712.3712.2	controllerType=0 controllerNumber=1 scan=3712	15.5346
02380:4	1	C.SVMHEALHNHYTQK.S			424.457	4	1694.81	1694.81	0	-0.3	521	NRagged	504.76	504.76	504.76	5.99	275	> RTX_app8_HC	1	adam_sample_7_2ul_18jan21.3651.3651.4	controllerType=0 controllerNumber=1 scan=3651	15.3333
14920:2	1	E.ALHNHYTQK.S			556.284	2	1111.56	1111.56	0	-2.4	526	NRagged	3.34	3.34	3.34	0	275	> RTX_app8_HC	1	adam_sample_7_2ul_18jan21.13781.13781.2	controllerType=0 controllerNumber=1 scan=13781	46.9153
02044:3	1	Y.TQKSLSLSPGK.-			382.555	3	1145.65	1145.65	0	-0.9	532	NRagged	248.76	248.76	248.76	4.13	275	> RTX_app8_HC	1	adam_sample_7_2ul_18jan21.3311.3311.3	controllerType=0 controllerNumber=1 scan=3311	14.186
01536:2	1	Q.KSLSLSPGK.-			458.776	2	916.546	916.546	0	-0.5	534	NRagged	239.56	239.56	239.56	4	275	> RTX_app8_HC	1	adam_sample_7_2ul_18jan21.2909.2909.2	controllerType=0 controllerNumber=1 scan=2909	12.819
05416:1	1	K.SLSLS.P			506.282	1	506.282	506.282	0	-0.7	535	CRagged	127.93	111.05	111.05	1.12	275	> RTX_app8_HC	1	adam_sample_7_2ul_18jan21.6396.6396.2	controllerType=0 controllerNumber=1 scan=6396	24.3098
07535:1	1	K.SLSLSPG.K			660.357	1	660.357	660.356	0	0.9	535	CRagged	303.8	303.8	303.8	4.42	275	> RTX_app8_HC	1	adam_sample_7_2ul_18jan21.8205.8205.3	controllerType=0 controllerNumber=1 scan=8205	29.9336
07316:1	1	K.SLSLSPG.K			660.357	1	660.357	660.356	0	0.8	535	CRagged	351.43	351.43	351.43	5.07	275	> RTX_app8_HC	1	adam_sample_7_2ul_18jan21.8028.8028.3	controllerType=0 controllerNumber=1 scan=8028	29.3859
04148:2	1	K.SLSLSPGK.-			394.729	2	788.451	788.451	0	0.1	535	Specific	46.81	46.81	46.81	2.04	275	> RTX_app8_HC	1	adam_sample_7_2ul_18jan21.5244.5244.4	controllerType=0 controllerNumber=1 scan=5244	20.5904
03980:2	1	K.SLSLSPGK.-			394.729	2	788.451	788.451	0	0.2	535	Specific	49.44	49.44	49.44	2.04	275	> RTX_app8_HC	1	adam_sample_7_2ul_18jan21.5089.5089.4	controllerType=0 controllerNumber=1 scan=5089	20.0817
13543:2	1	K.SLSLSPGK.-			394.73	2	788.452	788.451	0	1.3	535	Specific	134.57	134.57	134.57	3.33	275	> RTX_app8_HC	1	adam_sample_7_2ul_18jan21.12830.12830.2	controllerType=0 controllerNumber=1 scan=12830	43.9985
11855:2	1	K.SLSLSPGK.-			394.729	2	788.452	788.451	0	0.4	535	Specific	166.01	166.01	166.01	3.83	275	> RTX_app8_HC	1	adam_sample_7_2ul_18jan21.11698.11698.2	controllerType=0 controllerNumber=1 scan=11698	40.7261
18891:2	1	K.SLSLSPGK.-			394.729	2	788.451	788.451	0	0.1	535	Specific	209.21	209.21	209.21	4.77	275	> RTX_app8_HC	1	adam_sample_7_2ul_18jan21.17093.17093.2	controllerType=0 controllerNumber=1 scan=17093	57.1224
18669:2	1	K.SLSLSPGK.-			394.729	2	788.452	788.451	0	0.3	535	Specific	221.64	221.64	221.64	4.77	275	> RTX_app8_HC	1	adam_sample_7_2ul_18jan21.16895.16895.2	controllerType=0 controllerNumber=1 scan=16895	56.5033
03125:2	1	K.SLSLSPGK.-			394.729	2	788.451	788.451	0	-1	535	Specific	236.14	236.14	236.14	4.41	275	> RTX_app8_HC	1	adam_sample_7_2ul_18jan21.4301.4301.3	controllerType=0 controllerNumber=1 scan=4301	17.4681
03367:2	1	K.SLSLSPGK.-			394.729	2	788.451	788.451	0	0	535	Specific	244.23	244.23	244.23	4.96	275	> RTX_app8_HC	1	adam_sample_7_2ul_18jan21.4494.4494.2	controllerType=0 controllerNumber=1 scan=4494	18.0714
15966:2	1	K.SLSLSPGK.-			394.729	2	788.451	788.451	0	-1	535	Specific	247.58	247.58	247.58	5.07	275	> RTX_app8_HC	1	adam_sample_7_2ul_18jan21.14609.14609.2	controllerType=0 controllerNumber=1 scan=14609	49.4371
18150:2	1	K.SLSLSPGK.-			394.729	2	788.451	788.451	0	0.1	535	Specific	255.67	255.67	255.67	5.14	275	> RTX_app8_HC	1	adam_sample_7_2ul_18jan21.16387.16387.2	controllerType=0 controllerNumber=1 scan=16387	54.8703
10015:2	1	K.SLSLSPGK.-			394.729	2	788.451	788.451	0	0	535	Specific	262.78	262.78	262.78	4.96	275	> RTX_app8_HC	1	adam_sample_7_2ul_18jan21.10329.10329.3	controllerType=0 controllerNumber=1 scan=10329	36.5919
14883:2	1	K.SLSLSPGK.-			394.729	2	788.451	788.451	0	0.1	535	Specific	278.29	278.29	278.29	4.96	275	> RTX_app8_HC	1	adam_sample_7_2ul_18jan21.13755.13755.2	controllerType=0 controllerNumber=1 scan=13755	46.8402
15267:2	1	K.SLSLSPGK.-			394.729	2	788.451	788.451	0	-0.5	535	Specific	288.94	288.94	288.94	5.55	275	> RTX_app8_HC	1	adam_sample_7_2ul_18jan21.14040.14040.2	controllerType=0 controllerNumber=1 scan=14040	47.6949
15508:2	1	K.SLSLSPGK.-			394.729	2	788.45	788.451	0	-1.2	535	Specific	296.07	296.07	296.07	4.92	275	> RTX_app8_HC	1	adam_sample_7_2ul_18jan21.14241.14241.2	controllerType=0 controllerNumber=1 scan=14241	48.3085
14517:2	1	K.SLSLSPGK.-			394.729	2	788.451	788.451	0	-0.8	535	Specific	297.74	297.74	297.74	5.09	275	> RTX_app8_HC	1	adam_sample_7_2ul_18jan21.13461.13461.2	controllerType=0 controllerNumber=1 scan=13461	45.9179
13432:2	1	K.SLSLSPGK.-			394.73	2	788.452	788.451	0	0.9	535	Specific	298.48	298.48	298.48	5.33	275	> RTX_app8_HC	1	adam_sample_7_2ul_18jan21.12758.12758.2	controllerType=0 controllerNumber=1 scan=12758	43.7922
13719:2	1	K.SLSLSPGK.-			394.729	2	788.452	788.451	0	0.4	535	Specific	299.47	299.47	299.47	5.37	275	> RTX_app8_HC	1	adam_sample_7_2ul_18jan21.12937.12937.2	controllerType=0 controllerNumber=1 scan=12937	44.312
06639:2	1	K.SLSLSPGK.-			394.729	2	788.452	788.451	0	0.3	535	Specific	307.9	307.9	307.9	5.2	275	> RTX_app8_HC	1	adam_sample_7_2ul_18jan21.7418.7418.3	controllerType=0 controllerNumber=1 scan=7418	27.4222
14230:2	1	K.SLSLSPGK.-			394.729	2	788.451	788.451	0	0.2	535	Specific	322.2	322.2	322.2	5.46	275	> RTX_app8_HC	1	adam_sample_7_2ul_18jan21.13274.13274.2	controllerType=0 controllerNumber=1 scan=13274	45.3678
06631:2	1	K.SLSLSPGK.-			394.729	2	788.451	788.451	0	-0.3	535	Specific	327.43	327.43	327.43	5.36	275	> RTX_app8_HC	1	adam_sample_7_2ul_18jan21.7412.7412.3	controllerType=0 controllerNumber=1 scan=7412	27.4063
09849:2	1	K.SLSLSPGK.-			394.729	2	788.45	788.451	0	-1.1	535	Specific	334.55	334.55	334.55	5.11	275	> RTX_app8_HC	1	adam_sample_7_2ul_18jan21.10173.10173.3	controllerType=0 controllerNumber=1 scan=10173	36.0757
15742:2	1	K.SLSLSPGK.-			394.729	2	788.451	788.451	0	-0.7	535	Specific	334.94	334.94	334.94	5.5	275	> RTX_app8_HC	1	adam_sample_7_2ul_18jan21.14429.14429.2	controllerType=0 controllerNumber=1 scan=14429	48.8914
14001:2	1	K.SLSLSPGK.-			394.729	2	788.451	788.451	0	-0.3	535	Specific	349.83	349.83	349.83	5.53	275	> RTX_app8_HC	1	adam_sample_7_2ul_18jan21.13115.13115.2	controllerType=0 controllerNumber=1 scan=13115	44.8547
11957:2	1	K.SLSLSPGK.-			394.729	2	788.451	788.451	0	-0.4	535	Specific	384.11	384.11	384.11	6.57	275	> RTX_app8_HC	1	adam_sample_7_2ul_18jan21.11771.11771.2	controllerType=0 controllerNumber=1 scan=11771	40.9402
11696:2	1	K.SLSLSPGK.-			394.729	2	788.451	788.451	0	-0.6	535	Specific	385.32	385.32	385.32	6.79	275	> RTX_app8_HC	1	adam_sample_7_2ul_18jan21.11597.11597.2	controllerType=0 controllerNumber=1 scan=11597	40.4222
11088:2	1	K.SLSLSPGK.-			394.729	2	788.451	788.451	0	-0.2	535	Specific	394.47	394.47	394.47	6.57	275	> RTX_app8_HC	1	adam_sample_7_2ul_18jan21.11185.11185.2	controllerType=0 controllerNumber=1 scan=11185	39.2166
02619:2	1	K.SLSLSPGK.-			394.729	2	788.452	788.451	0	0.4	535	Specific	396.14	276.56	276.56	5.16	275	> RTX_app8_HC	1	adam_sample_7_2ul_18jan21.3855.3855.2	controllerType=0 controllerNumber=1 scan=3855	15.9991
03206:2	1	K.SLSLSPGK.-			394.728	2	788.45	788.451	0	-1.9	535	Specific	407.01	368.73	368.73	5.57	275	> RTX_app8_HC	1	adam_sample_7_2ul_18jan21.4364.4364.2	controllerType=0 controllerNumber=1 scan=4364	17.6627
10830:2	1	K.SLSLSPGK.-			394.729	2	788.451	788.451	0	0.1	535	Specific	407.21	407.21	407.21	7.59	275	> RTX_app8_HC	1	adam_sample_7_2ul_18jan21.11014.11014.2	controllerType=0 controllerNumber=1 scan=11014	38.7117
10188:2	1	K.SLSLSPGK.-			394.729	2	788.451	788.451	0	0	535	Specific	408.82	408.82	408.82	6.68	275	> RTX_app8_HC	1	adam_sample_7_2ul_18jan21.10497.10497.2	controllerType=0 controllerNumber=1 scan=10497	37.1414
10378:2	1	K.SLSLSPGK.-			394.729	2	788.452	788.451	0	0.7	535	Specific	411.4	411.4	411.4	6.64	275	> RTX_app8_HC	1	adam_sample_7_2ul_18jan21.10662.10662.2	controllerType=0 controllerNumber=1 scan=10662	37.6551
10598:2	1	K.SLSLSPGK.-			394.729	2	788.451	788.451	0	-0.5	535	Specific	418.23	418.23	418.23	6.86	275	> RTX_app8_HC	1	adam_sample_7_2ul_18jan21.10837.10837.2	controllerType=0 controllerNumber=1 scan=10837	38.1837
09476:2	1	K.SLSLSPGK.-			394.73	2	788.452	788.451	0	0.7	535	Specific	421.96	421.96	421.96	6.43	275	> RTX_app8_HC	1	adam_sample_7_2ul_18jan21.9834.9834.2	controllerType=0 controllerNumber=1 scan=9834	35.0077
09655:2	1	K.SLSLSPGK.-			394.729	2	788.451	788.451	0	-0.6	535	Specific	428.81	428.81	428.81	6.65	275	> RTX_app8_HC	1	adam_sample_7_2ul_18jan21.10000.10000.2	controllerType=0 controllerNumber=1 scan=10000	35.5442
05819:2	1	K.SLSLSPGK.-			394.729	2	788.452	788.451	0	0.7	535	Specific	431.15	430.37	430.37	6.25	275	> RTX_app8_HC	1	adam_sample_7_2ul_18jan21.6705.6705.2	controllerType=0 controllerNumber=1 scan=6705	25.2435
07097:2	1	K.SLSLSPGK.-			394.729	2	788.452	788.451	0	0.3	535	Specific	433.57	431.89	431.89	6.68	275	> RTX_app8_HC	1	adam_sample_7_2ul_18jan21.7870.7870.2	controllerType=0 controllerNumber=1 scan=7870	28.9271
08907:2	1	K.SLSLSPGK.-			394.729	2	788.451	788.451	0	0.2	535	Specific	435.18	435.18	435.18	6.89	275	> RTX_app8_HC	1	adam_sample_7_2ul_18jan21.9345.9345.2	controllerType=0 controllerNumber=1 scan=9345	33.4874
09865:2	1	K.SLSLSPGK.-			394.729	2	788.452	788.451	0	0.3	535	Specific	436.04	436.04	436.04	6.89	275	> RTX_app8_HC	1	adam_sample_7_2ul_18jan21.10182.10182.2	controllerType=0 controllerNumber=1 scan=10182	36.0998
09292:2	1	K.SLSLSPGK.-			394.729	2	788.451	788.451	0	-0.3	535	Specific	436.7	436.7	436.7	6.86	275	> RTX_app8_HC	1	adam_sample_7_2ul_18jan21.9672.9672.2	controllerType=0 controllerNumber=1 scan=9672	34.5016
09104:2	1	K.SLSLSPGK.-			394.729	2	788.451	788.451	0	0.2	535	Specific	437.25	437.25	437.25	6.68	275	> RTX_app8_HC	1	adam_sample_7_2ul_18jan21.9511.9511.2	controllerType=0 controllerNumber=1 scan=9511	33.993
08123:2	1	K.SLSLSPGK.-			394.729	2	788.452	788.451	0	0.3	535	Specific	437.34	423.2	423.2	6.68	275	> RTX_app8_HC	1	adam_sample_7_2ul_18jan21.8703.8703.2	controllerType=0 controllerNumber=1 scan=8703	31.4614
04574:2	1	K.SLSLSPGK.-			394.73	2	788.452	788.451	0	1.4	535	Specific	439.6	439.6	439.6	5.89	275	> RTX_app8_HC	1	adam_sample_7_2ul_18jan21.5718.5718.2	controllerType=0 controllerNumber=1 scan=5718	22.2086
08702:2	1	K.SLSLSPGK.-			394.729	2	788.451	788.451	0	0	535	Specific	441.14	441.14	441.14	6.71	275	> RTX_app8_HC	1	adam_sample_7_2ul_18jan21.9182.9182.2	controllerType=0 controllerNumber=1 scan=9182	32.9745
05147:2	1	K.SLSLSPGK.-			394.73	2	788.452	788.451	0	1.4	535	Specific	442.7	442.7	442.7	6.12	275	> RTX_app8_HC	1	adam_sample_7_2ul_18jan21.6201.6201.2	controllerType=0 controllerNumber=1 scan=6201	23.7262
08515:2	1	K.SLSLSPGK.-			394.729	2	788.451	788.451	0	0.1	535	Specific	444.2	444.2	444.2	6.74	275	> RTX_app8_HC	1	adam_sample_7_2ul_18jan21.9021.9021.2	controllerType=0 controllerNumber=1 scan=9021	32.4677
07332:2	1	K.SLSLSPGK.-			394.729	2	788.452	788.451	0	0.4	535	Specific	449.43	449.43	449.43	6.74	275	> RTX_app8_HC	1	adam_sample_7_2ul_18jan21.8043.8043.2	controllerType=0 controllerNumber=1 scan=8043	29.4355
06583:2	1	K.SLSLSPGK.-			394.729	2	788.451	788.451	0	-0.2	535	Specific	451.02	440.24	440.24	6.71	275	> RTX_app8_HC	1	adam_sample_7_2ul_18jan21.7371.7371.2	controllerType=0 controllerNumber=1 scan=7371	27.2788
07539:2	1	K.SLSLSPGK.-			394.729	2	788.452	788.451	0	0.4	535	Specific	451.4	451.4	451.4	6.95	275	> RTX_app8_HC	1	adam_sample_7_2ul_18jan21.8208.8208.2	controllerType=0 controllerNumber=1 scan=8208	29.9417
[truncated: 969 more rows]

## Sheet: Proteins
Protein Rank	Description	|Log Prob|	Best |Log Prob|	Best score	Total Intensity	# of spectra	# of unique peptides	# of mod peptides	Coverage %	# AA's in protein	Protein DB number
[truncated: 2 more rows]
